# Supplementary material for: Identification of Fusarium verticillioides Resistance Alleles in Three Maize Populations With Teosinte Gene Introgression
Source: Front Plant Sci. 2022 Jul 14;13:942397. doi: 10.3389/fpls.2022.942397 (PMC9331921; doi:10.3389/fpls.2022.942397)
Supplement: Supplementary file 2 [file Table_1.XLSX]

## Sheet: Sheet1
Tanle S1. Primers used in this study
Primers	sequence	annotation
EF1-F	ATGGGTAAGGAGGACAAGAC	identification for isolates
EF1-R	GGAAGTACCAGTGATCATGTT
RPB1-F	ATGGGTATYGTCCAGGAYTC
RPB1-R	CAATGAGACCTTCTCGACCAGC
RPB2-F	GGGGWGAYCAGAAGAAGGC
RPB2-R	CCCATRGCTTGYTTRCCCAT
EF1-F1	GGCGGGGGATTTCTCAAAGA	determination the biomass of XY-1
EF1-R1	GGTTGTGGAATGGGAGAGGG
Zm00001d026334-F	CGAGAACACACTTGGCTCCT	investigation the expression of candidate genes
Zm00001d026334-R	GACGGAGACAGGGCTTTCG
Zm00001d026335-F	AGTACCTCGTCCCTGCAGAT
Zm00001d026335-R	GCAGTCCGAAGGTGTTCTCA
Zm00001d026336-F	TACGACGAGAGACGCAACAC
Zm00001d026336-R	AGATCCCTTGGCATGTCGTC
Zm00001d026337-F	ATCAGTTGGCGGTTTTCACG
Zm00001d026337-R	GACAGCTTGCCCTTCCTCAT
Zm00001d026341-F	TAGCAAGCATGCCCTCTGTA
Zm00001d026341-R	AGTGTCTCGCCGTACTGTTG
Zm00001d026343-F	CAACTTCACGCACCTCATGC
Zm00001d026343-R	TTGCCGGTCTTGAACCTCTC
Zm00001d026344-F	GATAAGCATTTCTTGGAACAGCA
Zm00001d026344-R	CGTGCATTAGACGGTCTTGC
Zm00001d026345-F	GGGAGGAAGGTTTACGTCTCAA
Zm00001d026345-R	TCCCCTGCCACTTTCCTGTA
Zm00001d026346-F	TCGGTGAAGGGTGCAAAAGT
Zm00001d026346-R	AGCCTGTTGGTATCCTCTCTCT
Zm00001d026347-F	AGTACCAATGGGTGTGCCTG
Zm00001d026347-R	TCGAAGCACTTACAGACGGC
Zm00001d026348-F	GGAGTTACCAGGGGAAAGGC
Zm00001d026348-R	AGAACTCTGCTGCTCATGCT
Zm00001d026350-F	TGGCAATGTATTCCCGCTGT
Zm00001d026350-R	CAGTCCGCGGATTACTACCC
Zm00001d026351-F	TCATGACCCATGCCAACCTC
Zm00001d026351-R	CTGCTTGCAGTACCTCACGA
ZmeF1α-F	TGGGCCTACTGGTCTTACTACTGA
ZmeF1α-R	ACATACCCACGCTTCAGATCCT
ZmGAPDH1-F	ATCAACGGCTTCGGAAGGAT
ZmGAPDH1-R	CCGTGGACGGTGTCGTACTT
