# Supplementary material for: Identification of Fusarium verticillioides Resistance Alleles in Three Maize Populations With Teosinte Gene Introgression
Source: Front Plant Sci. 2022 Jul 14;13:942397. doi: 10.3389/fpls.2022.942397 (PMC9331921; doi:10.3389/fpls.2022.942397)
Supplement: Supplementary file 3 [file Table_2.XLS]

## Sheet: GeneralInfo
1	Indicator: 1 for mapping; 2 for simulation
11	Mapping Population Type
1	Mapping Function (1 for Kosambi; 2 for Haldane; 3 for Morgan)
2	Marker Space Type (1 for intervals; 2 for positions)
1	Marker Space Unit(1 for centiMorgan; 2 for Morgan)
10	Number of Chromosomes (or Linkage Groups)
215	Size of the mapping population
1	Number of traits

## Sheet: Chromosome
Ch1	343
Ch2	433
Ch3	194
Ch4	250
Ch5	239
Ch6	272
Ch7	103
Ch8	191
Ch9	96
Ch10	185

## Sheet: LinkageMap
Bin1.001	1	0
Bin1.002	1	1.4251
Bin1.003	1	1.773
Bin1.004	1	2.1208
Bin1.005	1	2.4687
Bin1.006	1	2.8208
Bin1.007	1	3.5425
Bin1.008	1	3.9033
Bin1.009	1	4.2641
Bin1.010	1	5.7449
Bin1.011	1	6.1057
Bin1.012	1	6.4621
Bin1.013	1	6.8142
Bin1.014	1	7.1621
Bin1.015	1	7.5099
Bin1.016	1	7.5099
Bin1.017	1	7.8627
Bin1.018	1	8.5681
Bin1.019	1	8.9167
Bin1.020	1	9.9878
Bin1.021	1	11.0725
Bin1.022	1	11.4296
Bin1.023	1	12.9134
Bin1.024	1	13.2843
Bin1.025	1	13.6551
Bin1.026	1	14.0308
Bin1.027	1	14.0308
Bin1.028	1	14.408
Bin1.029	1	15.5402
Bin1.030	1	15.9126
Bin1.031	1	16.6673
Bin1.032	1	17.0445
Bin1.033	1	17.4268
Bin1.034	1	18.2035
Bin1.035	1	18.5815
Bin1.036	1	18.9547
Bin1.037	1	20.0893
Bin1.038	1	20.4624
Bin1.039	1	20.4624
Bin1.040	1	20.8255
Bin1.041	1	21.5426
Bin1.042	1	21.8918
Bin1.043	1	22.6075
Bin1.044	1	22.9705
Bin1.045	1	23.3291
Bin1.046	1	24.0552
Bin1.047	1	24.4229
Bin1.048	1	25.1598
Bin1.049	1	25.5236
Bin1.050	1	25.8921
Bin1.051	1	26.2598
Bin1.052	1	26.6282
Bin1.053	1	26.9967
Bin1.054	1	27.3605
Bin1.055	1	29.5138
Bin1.056	1	29.8521
Bin1.057	1	29.8521
Bin1.058	1	30.1918
Bin1.059	1	30.5321
Bin1.060	1	30.8758
Bin1.061	1	31.2195
Bin1.062	1	31.5631
Bin1.063	1	32.9697
Bin1.064	1	33.3127
Bin1.065	1	33.3127
Bin1.067	1	35.0212
Bin1.069	1	35.8827
Bin1.068	1	36.7422
Bin1.066	1	37.0691
Bin1.070	1	72.3819
Bin1.071	1	72.3819
Bin1.072	1	72.3819
Bin1.073	1	72.3819
Bin1.074	1	72.3819
Bin1.075	1	72.3819
Bin1.076	1	72.3819
Bin1.077	1	72.3819
Bin1.078	1	72.3819
Bin1.079	1	72.3819
Bin1.080	1	72.3819
Bin1.081	1	72.3819
Bin1.082	1	72.3819
Bin1.083	1	73.325
Bin1.084	1	74.268
Bin1.085	1	74.268
Bin1.086	1	75.2061
Bin1.087	1	76.1593
Bin1.088	1	81.0592
Bin1.089	1	81.8876
Bin1.090	1	82.7159
Bin1.091	1	84.378
Bin1.092	1	85.1611
Bin1.093	1	85.9442
Bin1.094	1	85.9442
Bin1.095	1	85.9442
Bin1.096	1	85.9442
Bin1.097	1	86.7171
Bin1.098	1	87.4866
Bin1.099	1	87.4866
Bin1.100	1	88.2528
Bin1.101	1	89.0158
Bin1.102	1	89.7754
Bin1.103	1	89.7754
Bin1.104	1	89.7754
Bin1.105	1	91.9865
Bin1.106	1	92.6683
Bin1.107	1	92.6683
Bin1.108	1	92.6683
Bin1.109	1	93.3293
Bin1.110	1	94.6225
Bin1.111	1	96.4778
Bin1.112	1	97.0496
Bin1.113	1	97.6103
Bin1.114	1	97.6103
Bin1.115	1	97.8742
Bin1.116	1	98.1353
Bin1.117	1	98.1353
Bin1.118	1	98.1353
Bin1.119	1	98.3938
Bin1.120	1	98.3938
Bin1.121	1	98.3938
Bin1.122	1	98.9023
Bin1.123	1	98.9023
Bin1.124	1	98.9023
Bin1.125	1	99.9042
Bin1.126	1	100.152
Bin1.127	1	100.646
Bin1.128	1	100.892
Bin1.129	1	100.892
Bin1.130	1	101.138
Bin1.131	1	101.383
Bin1.132	1	101.63
Bin1.133	1	101.876
Bin1.134	1	101.876
Bin1.135	1	101.876
Bin1.136	1	102.123
Bin1.137	1	102.123
Bin1.138	1	102.613
Bin1.139	1	102.855
Bin1.140	1	103.096
Bin1.141	1	103.337
Bin1.142	1	103.337
Bin1.143	1	103.337
Bin1.144	1	103.579
Bin1.145	1	103.579
Bin1.146	1	103.853
Bin1.147	1	103.853
Bin1.148	1	103.853
Bin1.149	1	104.184
Bin1.150	1	104.184
Bin1.151	1	104.184
Bin1.152	1	104.52
Bin1.153	1	104.52
Bin1.154	1	104.52
Bin1.155	1	104.52
Bin1.156	1	104.861
Bin1.157	1	105.198
Bin1.158	1	105.198
Bin1.159	1	105.198
Bin1.160	1	105.198
Bin1.161	1	105.198
Bin1.162	1	105.198
Bin1.163	1	105.198
Bin1.164	1	105.539
Bin1.165	1	106.587
Bin1.166	1	106.587
Bin1.167	1	106.587
Bin1.168	1	106.587
Bin1.169	1	106.587
Bin1.170	1	106.587
Bin1.171	1	108.153
Bin1.172	1	108.561
Bin1.173	1	110.476
Bin1.174	1	111.475
Bin1.175	1	112.474
Bin1.176	1	112.474
Bin1.177	1	112.474
Bin1.178	1	112.93
Bin1.179	1	112.93
Bin1.180	1	112.93
Bin1.181	1	114.858
Bin1.182	1	114.858
Bin1.183	1	114.858
Bin1.184	1	114.858
Bin1.185	1	114.858
Bin1.186	1	114.858
Bin1.187	1	156.526
Bin1.188	1	189.293
Bin1.189	1	189.293
Bin1.190	1	189.715
Bin1.191	1	190.131
Bin1.192	1	190.546
Bin1.193	1	190.961
Bin1.194	1	190.961
Bin1.195	1	191.79
Bin1.196	1	192.198
Bin1.197	1	192.198
Bin1.198	1	192.6
Bin1.199	1	193.001
Bin1.200	1	193.807
Bin1.201	1	194.204
Bin1.202	1	194.595
Bin1.203	1	194.982
Bin1.204	1	195.368
Bin1.205	1	195.76
Bin1.206	1	195.76
Bin1.207	1	196.156
Bin1.208	1	196.156
Bin1.209	1	196.565
Bin1.210	1	196.98
Bin1.211	1	197.401
Bin1.212	1	197.827
Bin1.213	1	198.254
Bin1.214	1	198.68
Bin1.215	1	198.68
Bin1.216	1	199.105
Bin1.217	1	199.53
Bin1.218	1	199.53
Bin1.219	1	199.956
Bin1.220	1	200.381
Bin1.221	1	200.8
Bin1.222	1	201.213
Bin1.223	1	201.62
Bin1.224	1	201.62
Bin1.225	1	202.029
Bin1.226	1	202.437
Bin1.227	1	202.437
Bin1.228	1	202.858
Bin1.229	1	204.142
Bin1.230	1	204.142
Bin1.231	1	204.562
Bin1.232	1	204.989
Bin1.233	1	205.424
Bin1.234	1	205.424
Bin1.235	1	205.424
Bin1.236	1	206.269
Bin1.237	1	206.679
Bin1.238	1	206.679
Bin1.239	1	207.09
Bin1.240	1	207.09
Bin1.241	1	207.09
Bin1.242	1	207.09
Bin1.243	1	207.09
Bin1.244	1	208.322
Bin1.245	1	208.322
Bin1.246	1	209.118
Bin1.247	1	209.903
Bin1.248	1	209.903
Bin1.249	1	210.295
Bin1.250	1	210.295
Bin1.251	1	210.295
Bin1.252	1	210.699
Bin1.253	1	210.699
Bin1.254	1	211.105
Bin1.255	1	211.497
Bin1.256	1	211.883
Bin1.257	1	211.883
Bin1.258	1	212.271
Bin1.259	1	212.658
Bin1.260	1	212.658
Bin1.261	1	214.211
Bin1.262	1	214.211
Bin1.263	1	214.211
Bin1.264	1	214.575
Bin1.265	1	214.575
Bin1.266	1	214.935
Bin1.267	1	215.29
Bin1.268	1	216.01
Bin1.269	1	216.375
Bin1.270	1	216.375
Bin1.271	1	217.093
Bin1.272	1	217.811
Bin1.273	1	217.811
Bin1.274	1	218.546
Bin1.275	1	218.914
Bin1.276	1	219.649
Bin1.277	1	219.649
Bin1.278	1	220.007
Bin1.279	1	220.36
Bin1.280	1	220.714
Bin1.281	1	220.714
Bin1.282	1	221.067
Bin1.283	1	221.416
Bin1.284	1	221.76
Bin1.285	1	222.104
Bin1.286	1	222.449
Bin1.288	1	223.466
Bin1.289	1	223.466
Bin1.290	1	223.466
Bin1.287	1	224.138
Bin1.291	1	254.92
Bin1.292	1	275.988
Bin1.293	1	276.517
Bin1.294	1	277.56
Bin1.295	1	281.725
Bin1.296	1	327.256
Bin1.297	1	327.517
Bin1.298	1	328.043
Bin1.299	1	328.043
Bin1.300	1	329.083
Bin1.301	1	329.336
Bin1.302	1	351.677
Bin1.303	1	354.885
Bin1.304	1	355.601
Bin1.305	1	369.496
Bin1.306	1	378.387
Bin1.307	1	378.835
Bin1.308	1	378.835
Bin1.309	1	379.051
Bin1.310	1	380.129
Bin1.311	1	380.343
Bin1.312	1	380.559
Bin1.313	1	380.776
Bin1.314	1	381.426
Bin1.315	1	381.857
Bin1.316	1	382.294
Bin1.317	1	382.515
Bin1.318	1	382.959
Bin1.319	1	383.181
Bin1.320	1	383.405
Bin1.321	1	383.405
Bin1.322	1	383.633
Bin1.323	1	383.861
Bin1.324	1	384.786
Bin1.325	1	385.016
Bin1.326	1	385.248
Bin1.327	1	385.717
Bin1.328	1	385.947
Bin1.329	1	385.947
Bin1.330	1	386.649
Bin1.331	1	386.883
Bin1.332	1	387.356
Bin1.333	1	387.356
Bin1.334	1	387.356
Bin1.335	1	387.583
Bin1.336	1	388.507
Bin1.337	1	389.218
Bin1.338	1	389.461
Bin1.339	1	391.397
Bin1.340	1	391.63
Bin1.341	1	392.103
Bin1.342	1	392.342
Bin1.343	1	393.074
Bin2.001	2	0
Bin2.002	2	0.33
Bin2.003	2	0.66
Bin2.004	2	0.9939
Bin2.005	2	0.9939
Bin2.006	2	2.327
Bin2.007	2	2.6461
Bin2.008	2	2.9618
Bin2.009	2	3.5858
Bin2.010	2	4.2098
Bin2.011	2	4.2098
Bin2.012	2	4.5295
Bin2.013	2	4.8528
Bin2.014	2	5.1797
Bin2.015	2	5.1797
Bin2.016	2	5.5072
Bin2.017	2	5.8311
Bin2.018	2	6.1549
Bin2.019	2	6.8034
Bin2.020	2	8.0983
Bin2.021	2	8.4157
Bin2.022	2	8.7297
Bin2.023	2	9.3503
Bin2.024	2	9.3503
Bin2.025	2	9.6538
Bin2.026	2	10.2678
Bin2.027	2	10.5784
Bin2.028	2	11.2126
Bin2.029	2	11.8611
Bin2.030	2	12.1892
Bin2.031	2	12.1892
Bin2.032	2	12.518
Bin2.033	2	13.1676
Bin2.034	2	13.81
Bin2.035	2	14.7502
Bin2.036	2	15.0543
Bin2.037	2	15.3584
Bin2.038	2	15.6624
Bin2.039	2	15.9634
Bin2.040	2	16.2612
Bin2.041	2	16.8502
Bin2.042	2	16.8502
Bin2.043	2	17.4323
Bin2.044	2	17.7266
Bin2.045	2	18.0234
Bin2.046	2	18.3203
Bin2.047	2	18.3203
Bin2.048	2	18.9124
Bin2.049	2	20.0922
Bin2.050	2	20.3802
Bin2.051	2	20.6654
Bin2.052	2	21.5362
Bin2.053	2	22.1232
Bin2.054	2	22.4171
Bin2.055	2	22.7139
Bin2.056	2	23.3131
Bin2.057	2	23.6099
Bin2.058	2	23.9068
Bin2.059	2	24.2036
Bin2.060	2	24.7966
Bin2.061	2	24.7966
Bin2.062	2	25.3887
Bin2.063	2	25.6881
Bin2.064	2	25.9875
Bin2.065	2	26.2838
Bin2.066	2	26.5772
Bin2.067	2	27.1693
Bin2.068	2	27.7614
Bin2.069	2	28.0518
Bin2.070	2	28.3456
Bin2.071	2	28.9387
Bin2.072	2	29.8366
Bin2.073	2	30.1335
Bin2.074	2	30.1335
Bin2.075	2	30.7337
Bin2.076	2	30.7337
Bin2.077	2	31.6316
Bin2.078	2	32.2197
Bin2.079	2	33.1128
Bin2.080	2	33.4081
Bin2.081	2	34.3012
Bin2.082	2	34.8912
Bin2.083	2	35.4802
Bin2.084	2	35.775
Bin2.085	2	36.364
Bin2.086	2	37.265
Bin2.087	2	37.879
Bin2.088	2	38.1901
Bin2.089	2	39.1336
Bin2.090	2	39.4521
Bin2.091	2	39.4521
Bin2.092	2	39.7712
Bin2.093	2	40.0863
Bin2.094	2	40.4054
Bin2.095	2	40.4054
Bin2.096	2	40.4054
Bin2.097	2	40.4054
Bin2.098	2	40.7099
Bin2.099	2	41.9646
Bin2.100	2	42.2825
Bin2.101	2	42.604
Bin2.102	2	42.929
Bin2.103	2	43.2541
Bin2.104	2	43.5756
Bin2.105	2	43.897
Bin2.106	2	44.2221
Bin2.107	2	44.5471
Bin2.108	2	44.8686
Bin2.109	2	45.1943
Bin2.110	2	45.5236
Bin2.111	2	46.1819
Bin2.112	2	46.8401
Bin2.113	2	47.1695
Bin2.114	2	47.4952
Bin2.115	2	47.8208
Bin2.116	2	48.474
Bin2.117	2	48.7931
Bin2.118	2	49.1087
Bin2.119	2	49.1087
Bin2.120	2	49.4249
Bin2.121	2	50.0637
Bin2.122	2	50.7096
Bin2.123	2	51.0371
Bin2.124	2	51.3683
Bin2.125	2	52.3604
Bin2.126	2	52.6807
Bin2.127	2	52.9974
Bin2.128	2	53.3107
Bin2.129	2	54.5719
Bin2.130	2	55.1958
Bin2.131	2	55.5114
Bin2.132	2	55.8305
Bin2.133	2	55.8305
Bin2.134	2	56.1525
Bin2.135	2	56.4782
Bin2.136	2	56.8076
Bin2.137	2	57.1363
Bin2.138	2	57.4614
Bin2.139	2	57.7828
Bin2.140	2	58.1043
Bin2.141	2	58.7539
Bin2.142	2	58.7539
Bin2.143	2	58.7539
Bin2.144	2	59.0784
Bin2.145	2	59.4109
Bin2.146	2	59.4109
Bin2.147	2	59.4109
Bin2.148	2	59.7486
Bin2.149	2	60.0823
Bin2.150	2	60.4123
Bin2.151	2	60.4123
Bin2.152	2	60.7343
Bin2.153	2	61.0528
Bin2.154	2	61.3713
Bin2.155	2	61.6898
Bin2.156	2	62.0083
Bin2.157	2	62.0083
Bin2.158	2	62.0083
Bin2.159	2	62.0083
Bin2.160	2	62.3217
Bin2.161	2	62.6356
Bin2.162	2	62.9462
Bin2.163	2	63.2568
Bin2.164	2	63.5674
Bin2.165	2	63.5674
Bin2.166	2	63.5674
Bin2.167	2	63.9608
Bin2.168	2	63.9608
Bin2.169	2	63.9608
Bin2.170	2	63.9608
Bin2.171	2	63.9608
Bin2.172	2	63.9608
Bin2.173	2	63.9608
Bin2.174	2	63.9608
Bin2.175	2	63.9608
Bin2.176	2	63.9608
Bin2.177	2	64.8415
Bin2.178	2	64.8415
Bin2.179	2	64.8415
Bin2.180	2	64.8415
Bin2.181	2	64.8415
Bin2.182	2	64.8415
Bin2.183	2	64.8415
Bin2.184	2	64.8415
Bin2.185	2	64.8415
Bin2.186	2	65.449
Bin2.187	2	65.449
Bin2.188	2	65.449
Bin2.189	2	65.7505
Bin2.190	2	66.0488
Bin2.191	2	66.0488
Bin2.192	2	66.3477
Bin2.193	2	66.6496
Bin2.194	2	66.6496
Bin2.195	2	66.948
Bin2.196	2	67.5379
Bin2.197	2	68.7275
Bin2.198	2	69.0228
Bin2.199	2	69.0228
Bin2.200	2	69.3216
Bin2.201	2	69.3216
Bin2.202	2	69.6169
Bin2.203	2	69.6169
Bin2.204	2	69.6169
Bin2.205	2	69.6169
Bin2.206	2	69.6169
Bin2.207	2	69.9093
Bin2.208	2	69.9093
Bin2.209	2	69.9093
Bin2.210	2	70.2016
Bin2.211	2	70.2016
Bin2.212	2	70.2016
Bin2.213	2	70.4969
Bin2.214	2	70.7952
Bin2.215	2	70.7952
Bin2.216	2	70.7952
Bin2.217	2	71.3893
Bin2.218	2	71.9773
Bin2.220	2	71.9773
Bin2.219	2	72.2721
Bin2.221	2	72.2721
Bin2.222	2	72.8552
Bin2.223	2	73.1441
Bin2.224	2	73.436
Bin2.225	2	73.7308
Bin2.226	2	74.0256
Bin2.227	2	74.3175
Bin2.228	2	74.3175
Bin2.229	2	74.3175
Bin2.230	2	74.8928
Bin2.231	2	75.1837
Bin2.232	2	75.1837
Bin2.233	2	75.478
Bin2.234	2	75.7723
Bin2.235	2	76.3664
Bin2.236	2	76.6607
Bin2.237	2	76.9521
Bin2.238	2	76.9521
Bin2.239	2	77.2401
Bin2.240	2	77.5309
Bin2.241	2	77.8253
Bin2.242	2	78.1196
Bin2.243	2	78.4139
Bin2.244	2	78.7082
Bin2.245	2	79.2962
Bin2.246	2	79.8842
Bin2.247	2	79.8842
Bin2.248	2	80.179
Bin2.249	2	80.4739
Bin2.250	2	80.7652
Bin2.251	2	81.0537
Bin2.252	2	81.3421
Bin2.253	2	81.6306
Bin2.254	2	81.9162
Bin2.255	2	82.2047
Bin2.256	2	82.4961
Bin2.257	2	82.7874
Bin2.258	2	83.0759
Bin2.259	2	83.3643
Bin2.260	2	84.2366
Bin2.261	2	84.525
Bin2.262	2	85.4137
Bin2.263	2	85.7106
Bin2.264	2	86.6085
Bin2.265	2	86.6085
Bin2.266	2	86.6085
Bin2.267	2	86.9084
Bin2.268	2	87.2083
Bin2.269	2	87.5118
Bin2.270	2	87.8154
Bin2.271	2	87.8154
Bin2.272	2	88.1163
Bin2.273	2	88.4172
Bin2.274	2	89.3374
Bin2.275	2	89.3374
Bin2.276	2	89.6485
Bin2.277	2	89.963
Bin2.278	2	90.2809
Bin2.279	2	90.2809
Bin2.280	2	90.5983
Bin2.281	2	90.9157
Bin2.282	2	91.2331
Bin2.283	2	91.5504
Bin2.284	2	91.8644
Bin2.285	2	91.8644
Bin2.286	2	92.4763
Bin2.287	2	92.7793
Bin2.288	2	93.0792
Bin2.289	2	93.3791
Bin2.290	2	93.9846
Bin2.291	2	94.2845
Bin2.292	2	94.8775
Bin2.293	2	95.1714
Bin2.294	2	95.4652
Bin2.295	2	96.0583
Bin2.296	2	96.3581
Bin2.297	2	96.658
Bin2.298	2	97.8927
Bin2.299	2	98.2055
Bin2.300	2	98.5218
Bin2.301	2	98.8415
Bin2.302	2	98.8415
Bin2.303	2	99.1653
Bin2.304	2	99.1653
Bin2.305	2	100.501
Bin2.306	2	100.839
Bin2.307	2	101.182
Bin2.308	2	101.182
Bin2.309	2	101.533
Bin2.310	2	101.884
Bin2.311	2	101.884
Bin2.312	2	102.236
Bin2.313	2	102.93
Bin2.314	2	102.93
Bin2.315	2	103.282
Bin2.316	2	103.639
Bin2.317	2	103.639
Bin2.318	2	104.005
Bin2.319	2	104.371
Bin2.320	2	105.112
Bin2.321	2	105.483
Bin2.322	2	105.854
Bin2.323	2	106.224
Bin2.324	2	106.964
Bin2.325	2	107.704
Bin2.326	2	108.079
Bin2.327	2	108.456
Bin2.328	2	108.833
Bin2.329	2	108.833
Bin2.330	2	109.205
Bin2.331	2	109.968
Bin2.332	2	110.354
Bin2.333	2	111.138
Bin2.334	2	111.53
Bin2.335	2	111.928
Bin2.336	2	112.724
Bin2.337	2	113.122
Bin2.338	2	113.52
Bin2.339	2	113.52
Bin2.340	2	113.52
Bin2.341	2	114.306
Bin2.342	2	114.698
Bin2.343	2	115.096
Bin2.344	2	115.494
Bin2.345	2	116.291
Bin2.346	2	116.829
Bin2.347	2	116.829
Bin2.348	2	116.829
Bin2.349	2	116.829
Bin2.350	2	116.829
Bin2.351	2	116.829
Bin2.352	2	116.829
Bin2.353	2	116.829
Bin2.354	2	116.829
Bin2.355	2	116.829
Bin2.356	2	116.829
Bin2.357	2	116.829
Bin2.358	2	116.829
Bin2.359	2	116.829
Bin2.360	2	116.829
Bin2.361	2	116.829
Bin2.362	2	116.829
Bin2.363	2	116.829
Bin2.364	2	116.829
Bin2.365	2	116.829
Bin2.366	2	116.829
Bin2.367	2	116.829
Bin2.368	2	116.829
Bin2.369	2	116.829
Bin2.370	2	116.829
Bin2.371	2	116.829
Bin2.372	2	116.829
Bin2.373	2	116.829
Bin2.374	2	116.829
Bin2.375	2	118.114
Bin2.376	2	118.757
Bin2.377	2	118.757
Bin2.378	2	119.379
Bin2.379	2	119.379
Bin2.380	2	119.379
Bin2.381	2	119.379
Bin2.382	2	119.379
Bin2.383	2	119.379
Bin2.384	2	119.379
Bin2.385	2	119.379
Bin2.386	2	119.379
Bin2.387	2	119.379
Bin2.388	2	119.379
Bin2.389	2	119.379
Bin2.390	2	119.379
Bin2.392	2	119.379
Bin2.393	2	119.379
Bin2.394	2	119.379
Bin2.395	2	119.379
Bin2.396	2	119.772
Bin2.397	2	120.166
Bin2.398	2	120.556
Bin2.399	2	121.345
Bin2.400	2	122.156
Bin2.401	2	122.567
Bin2.402	2	122.567
Bin2.403	2	123.431
Bin2.404	2	123.87
Bin2.405	2	124.314
Bin2.391	2	124.314
Bin2.406	2	124.314
Bin2.407	2	124.746
Bin2.408	2	125.177
Bin2.409	2	125.177
Bin2.410	2	125.177
Bin2.411	2	125.609
Bin2.412	2	126.047
Bin2.413	2	126.047
Bin2.414	2	127.365
Bin2.415	2	127.365
Bin2.416	2	127.797
Bin2.417	2	128.238
Bin2.418	2	128.238
Bin2.419	2	128.684
Bin2.420	2	128.684
Bin2.424	2	132.939
Bin2.423	2	133.35
Bin2.422	2	145.443
Bin2.421	2	145.651
Bin2.425	2	154.436
Bin2.426	2	154.436
Bin2.427	2	154.436
Bin2.428	2	154.436
Bin2.429	2	154.436
Bin2.430	2	160.091
Bin2.431	2	177.992
Bin2.432	2	179.617
Bin2.433	2	193.522
Bin3.001	3	0
Bin3.002	3	0.352
Bin3.003	3	1.0734
Bin3.004	3	1.0734
Bin3.005	3	1.4373
Bin3.006	3	1.8057
Bin3.007	3	1.8057
Bin3.008	3	2.1727
Bin3.009	3	2.5443
Bin3.010	3	2.9207
Bin3.011	3	3.3021
Bin3.012	3	3.6836
Bin3.013	3	4.4466
Bin3.014	3	4.828
Bin3.015	3	6.397
Bin3.016	3	6.7785
Bin3.017	3	7.5518
Bin3.018	3	9.1889
Bin3.019	3	9.61
Bin3.020	3	10.0312
Bin3.021	3	10.4524
Bin3.022	3	10.4524
Bin3.023	3	10.8808
Bin3.024	3	11.3093
Bin3.025	3	11.7377
Bin3.026	3	13.0695
Bin3.027	3	14.8521
Bin3.028	3	14.8521
Bin3.029	3	16.5539
Bin3.030	3	16.9602
Bin3.031	3	18.5885
Bin3.032	3	18.9784
Bin3.033	3	19.3631
Bin3.034	3	19.3631
Bin3.035	3	19.747
Bin3.036	3	20.9149
Bin3.037	3	22.4793
Bin3.038	3	22.8548
Bin3.039	3	23.5963
Bin3.040	3	23.9624
Bin3.041	3	24.3332
Bin3.042	3	24.704
Bin3.043	3	25.0747
Bin3.044	3	25.4503
Bin3.045	3	25.8259
Bin3.046	3	26.5771
Bin3.047	3	26.9527
Bin3.048	3	27.3332
Bin3.049	3	27.7187
Bin3.050	3	28.1095
Bin3.051	3	28.1095
Bin3.052	3	28.8986
Bin3.053	3	29.2877
Bin3.054	3	29.6767
Bin3.055	3	30.4658
Bin3.056	3	30.8548
Bin3.057	3	30.8548
Bin3.058	3	31.2379
Bin3.059	3	31.616
Bin3.060	3	31.9892
Bin3.061	3	32.3624
Bin3.062	3	32.7412
Bin3.063	3	32.7412
Bin3.067	3	54.7355
Bin3.065	3	55.1352
Bin3.064	3	55.7462
Bin3.066	3	56.5597
Bin3.068	3	56.9593
Bin3.069	3	57.5578
Bin3.070	3	58.1549
Bin3.071	3	58.7703
Bin3.072	3	58.9773
Bin3.073	3	59.1843
Bin3.074	3	59.3938
Bin3.075	3	59.6082
Bin3.076	3	60.2491
Bin3.077	3	61.5465
Bin3.078	3	62.1953
Bin3.079	3	62.8441
Bin3.080	3	63.0611
Bin3.081	3	63.2787
Bin3.082	3	63.7163
Bin3.083	3	64.6029
Bin3.084	3	64.6029
Bin3.085	3	64.6029
Bin3.086	3	64.8246
Bin3.087	3	65.0483
Bin3.088	3	65.2737
Bin3.089	3	65.7308
Bin3.090	3	65.9597
Bin3.091	3	66.4204
Bin3.092	3	66.6512
Bin3.093	3	66.6512
Bin3.094	3	66.6512
Bin3.095	3	66.8892
Bin3.096	3	66.8892
Bin3.097	3	67.1288
Bin3.098	3	67.3705
Bin3.099	3	67.3705
Bin3.100	3	67.8575
Bin3.101	3	67.8575
Bin3.102	3	68.1022
Bin3.103	3	68.1022
Bin3.104	3	68.3496
Bin3.105	3	68.3496
Bin3.106	3	68.3496
Bin3.107	3	68.3496
Bin3.108	3	68.3496
Bin3.109	3	68.3496
Bin3.110	3	68.3496
Bin3.111	3	68.6217
Bin3.112	3	68.6217
Bin3.113	3	68.6217
Bin3.114	3	68.6217
Bin3.115	3	68.6217
Bin3.116	3	68.6217
Bin3.117	3	68.6217
Bin3.118	3	69.0204
Bin3.119	3	69.4247
Bin3.120	3	69.4247
Bin3.121	3	69.8357
Bin3.122	3	69.8357
Bin3.123	3	69.8357
Bin3.124	3	69.8357
Bin3.125	3	69.8357
Bin3.126	3	69.8357
Bin3.127	3	70.682
Bin3.128	3	70.682
Bin3.129	3	71.107
Bin3.130	3	71.107
Bin3.131	3	71.5269
Bin3.132	3	71.5269
Bin3.133	3	71.5269
Bin3.134	3	71.5269
Bin3.135	3	71.5269
Bin3.136	3	71.9368
Bin3.137	3	72.3467
Bin3.138	3	72.3467
Bin3.139	3	72.3467
Bin3.140	3	73.1847
Bin3.141	3	74.4997
Bin3.142	3	74.4997
Bin3.143	3	74.9476
Bin3.144	3	74.9476
Bin3.145	3	74.9476
Bin3.146	3	75.3978
Bin3.147	3	75.3978
Bin3.148	3	75.8491
Bin3.149	3	75.8491
Bin3.150	3	75.8491
Bin3.151	3	75.8491
Bin3.152	3	76.3124
Bin3.153	3	76.3124
Bin3.154	3	77.2727
Bin3.155	3	77.7634
Bin3.156	3	78.3181
Bin3.157	3	78.8855
Bin3.158	3	79.4661
Bin3.159	3	80.6745
Bin3.160	3	80.6745
Bin3.161	3	80.6745
Bin3.162	3	80.6745
Bin3.163	3	80.6745
Bin3.164	3	81.9679
Bin3.165	3	81.9679
Bin3.166	3	82.6201
Bin3.167	3	82.6201
Bin3.168	3	82.6201
Bin3.169	3	83.2723
Bin3.170	3	83.9421
Bin3.171	3	83.9421
Bin3.172	3	85.2752
Bin3.173	3	85.2752
Bin3.174	3	85.9199
Bin3.175	3	86.5647
Bin3.176	3	87.2422
Bin3.177	3	87.9222
Bin3.178	3	87.9222
Bin3.179	3	88.6075
Bin3.180	3	88.6075
Bin3.181	3	88.6075
Bin3.182	3	90.0371
Bin3.183	3	90.0371
Bin3.184	3	90.722
Bin3.185	3	90.722
Bin3.186	3	90.722
Bin3.187	3	90.722
Bin3.188	3	90.722
Bin3.189	3	90.722
Bin3.190	3	90.722
Bin3.191	3	91.508
Bin3.192	3	91.508
Bin3.193	3	91.508
Bin3.194	3	92.4127
Bin4.001	4	0
Bin4.002	4	2.4317
Bin4.003	4	2.9202
Bin4.004	4	5.3106
Bin4.005	4	5.7541
Bin4.006	4	7.1015
Bin4.007	4	8.0154
Bin4.008	4	8.473
Bin4.009	4	8.9234
Bin4.010	4	9.367
Bin4.011	4	9.8017
Bin4.012	4	10.23
Bin4.013	4	10.23
Bin4.014	4	10.6572
Bin4.015	4	11.0834
Bin4.016	4	11.5035
Bin4.017	4	12.3423
Bin4.018	4	13.5748
Bin4.019	4	13.5748
Bin4.020	4	14.388
Bin4.021	4	14.8011
Bin4.022	4	14.8011
Bin4.023	4	16.0335
Bin4.024	4	16.0335
Bin4.025	4	16.821
Bin4.026	4	17.2101
Bin4.027	4	17.5924
Bin4.028	4	17.5924
Bin4.029	4	17.9336
Bin4.030	4	18.2708
Bin4.031	4	18.6042
Bin4.032	4	18.9363
Bin4.033	4	19.5993
Bin4.034	4	19.5993
Bin4.035	4	20.2635
Bin4.036	4	20.5995
Bin4.037	4	20.5995
Bin4.038	4	20.5995
Bin4.039	4	20.5995
Bin4.040	4	20.5995
Bin4.041	4	20.5995
Bin4.042	4	20.856
Bin4.043	4	20.856
Bin4.044	4	25.5242
Bin4.045	4	25.742
Bin4.049	4	46.8007
Bin4.048	4	65.6667
Bin4.047	4	76.7087
Bin4.046	4	76.9593
Bin4.050	4	77.2099
Bin4.051	4	77.4153
Bin4.052	4	77.6191
Bin4.053	4	77.8216
Bin4.054	4	78.0226
Bin4.055	4	78.4214
Bin4.056	4	78.8147
Bin4.057	4	78.8147
Bin4.058	4	79.0101
Bin4.059	4	79.2056
Bin4.060	4	79.794
Bin4.061	4	79.9907
Bin4.062	4	80.7958
Bin4.063	4	81.2024
Bin4.064	4	82.2213
Bin4.065	4	83.6348
Bin4.066	4	83.8318
Bin4.067	4	84.0274
Bin4.068	4	84.2218
Bin4.069	4	84.4147
Bin4.070	4	84.7997
Bin4.071	4	85.3765
Bin4.072	4	85.5668
Bin4.073	4	86.1397
Bin4.074	4	86.7202
Bin4.075	4	87.8994
Bin4.076	4	88.0935
Bin4.077	4	88.2834
Bin4.078	4	88.4721
Bin4.079	4	88.8489
Bin4.080	4	89.0375
Bin4.081	4	89.2262
Bin4.082	4	89.4137
Bin4.083	4	89.7881
Bin4.084	4	89.9755
Bin4.085	4	90.163
Bin4.086	4	90.3493
Bin4.087	4	90.7237
Bin4.088	4	91.4748
Bin4.089	4	92.2172
Bin4.090	4	92.5825
Bin4.091	4	93.3108
Bin4.092	4	93.4915
Bin4.093	4	93.8568
Bin4.094	4	94.0409
Bin4.095	4	94.2262
Bin4.096	4	94.4115
Bin4.097	4	94.5958
Bin4.098	4	94.779
Bin4.099	4	94.779
Bin4.100	4	95.3342
Bin4.101	4	95.5211
Bin4.102	4	95.8942
Bin4.103	4	96.0787
Bin4.104	4	96.4471
Bin4.105	4	96.6305
Bin4.106	4	97.5471
Bin4.107	4	97.7281
Bin4.108	4	97.9091
Bin4.109	4	98.2752
Bin4.110	4	98.6436
Bin4.111	4	98.6436
Bin4.112	4	98.8256
Bin4.113	4	99.0078
Bin4.114	4	99.0078
Bin4.115	4	99.3736
Bin4.116	4	99.3736
Bin4.117	4	99.5554
Bin4.118	4	99.7361
Bin4.119	4	100.657
Bin4.120	4	101.029
Bin4.121	4	101.59
Bin4.122	4	102.151
Bin4.123	4	102.337
Bin4.124	4	102.522
Bin4.125	4	102.708
Bin4.126	4	102.708
Bin4.127	4	102.896
Bin4.128	4	102.896
Bin4.129	4	103.083
Bin4.130	4	103.27
Bin4.131	4	103.839
Bin4.132	4	104.029
Bin4.133	4	104.221
Bin4.134	4	104.804
Bin4.135	4	104.804
Bin4.136	4	105.001
Bin4.137	4	105.198
Bin4.138	4	105.396
Bin4.139	4	105.794
Bin4.140	4	105.994
Bin4.141	4	106.196
Bin4.142	4	106.196
Bin4.143	4	106.601
Bin4.144	4	106.601
Bin4.145	4	106.803
Bin4.146	4	107.629
Bin4.147	4	107.836
Bin4.148	4	108.043
Bin4.149	4	108.25
Bin4.150	4	108.461
Bin4.151	4	108.881
Bin4.152	4	108.881
Bin4.153	4	109.09
Bin4.154	4	109.3
Bin4.155	4	109.511
Bin4.156	4	109.511
Bin4.157	4	109.721
Bin4.158	4	109.929
Bin4.159	4	110.138
Bin4.160	4	110.348
Bin4.161	4	110.348
Bin4.162	4	110.981
Bin4.163	4	111.191
Bin4.164	4	112.028
Bin4.165	4	112.442
Bin4.166	4	112.859
Bin4.167	4	113.066
Bin4.168	4	113.273
Bin4.169	4	113.482
Bin4.170	4	113.692
Bin4.171	4	113.904
Bin4.172	4	114.334
Bin4.173	4	114.548
Bin4.174	4	114.762
Bin4.175	4	114.762
Bin4.176	4	114.973
Bin4.177	4	115.185
Bin4.178	4	115.607
Bin4.179	4	115.82
Bin4.180	4	116.035
Bin4.181	4	116.252
Bin4.182	4	116.468
Bin4.183	4	117.132
Bin4.184	4	117.353
Bin4.185	4	117.796
Bin4.186	4	118.014
Bin4.187	4	118.014
Bin4.188	4	118.232
Bin4.189	4	118.45
Bin4.190	4	118.668
Bin4.191	4	119.336
Bin4.192	4	119.557
Bin4.193	4	119.779
Bin4.194	4	120.228
Bin4.195	4	120.455
Bin4.196	4	121.163
Bin4.197	4	121.163
Bin4.198	4	121.163
Bin4.199	4	121.163
Bin4.200	4	121.403
Bin4.201	4	121.403
Bin4.202	4	121.646
Bin4.203	4	121.646
Bin4.204	4	121.646
Bin4.205	4	121.646
Bin4.206	4	121.897
Bin4.207	4	122.147
Bin4.208	4	122.147
Bin4.209	4	122.398
Bin4.210	4	122.648
Bin4.211	4	122.898
Bin4.212	4	123.147
Bin4.213	4	123.147
Bin4.214	4	123.147
Bin4.215	4	123.39
Bin4.216	4	123.39
Bin4.217	4	123.39
Bin4.218	4	123.39
Bin4.219	4	123.39
Bin4.220	4	123.839
Bin4.221	4	124.057
Bin4.222	4	124.272
Bin4.223	4	124.49
Bin4.224	4	124.709
Bin4.225	4	124.93
Bin4.226	4	125.151
Bin4.227	4	125.822
Bin4.228	4	127.717
Bin4.229	4	127.958
Bin4.230	4	128.952
Bin4.231	4	128.952
Bin4.232	4	129.46
Bin4.233	4	129.46
Bin4.235	4	130.499
Bin4.237	4	131.019
Bin4.238	4	132.086
Bin4.236	4	133.43
Bin4.234	4	134.478
Bin4.239	4	159.316
Bin4.240	4	159.316
Bin4.241	4	159.933
Bin4.242	4	160.542
Bin4.243	4	161.159
Bin4.244	4	162.092
Bin4.245	4	163.336
Bin4.246	4	164.27
Bin4.247	4	164.582
Bin4.248	4	164.897
Bin4.249	4	165.215
Bin4.250	4	165.537
Bin5.005	5	0
Bin5.004	5	3.7503
Bin5.003	5	4.7973
Bin5.002	5	6.5576
Bin5.001	5	7.2786
Bin5.006	5	34.5666
Bin5.007	5	34.5666
Bin5.008	5	35.4792
Bin5.009	5	36.3774
Bin5.010	5	37.2757
Bin5.011	5	38.174
Bin5.012	5	38.6224
Bin5.013	5	39.0778
Bin5.014	5	39.5406
Bin5.015	5	40.0033
Bin5.016	5	40.4587
Bin5.017	5	40.9142
Bin5.018	5	40.9142
Bin5.019	5	41.3857
Bin5.020	5	41.8572
Bin5.021	5	42.8184
Bin5.022	5	43.2977
Bin5.023	5	43.7771
Bin5.024	5	43.7771
Bin5.025	5	43.7771
Bin5.026	5	43.7771
Bin5.027	5	44.2632
Bin5.028	5	44.748
Bin5.029	5	45.2328
Bin5.030	5	45.7109
Bin5.031	5	46.189
Bin5.032	5	47.1808
Bin5.033	5	47.6839
Bin5.034	5	48.196
Bin5.035	5	48.196
Bin5.036	5	48.7065
Bin5.037	5	48.7065
Bin5.038	5	49.2278
Bin5.039	5	49.7588
Bin5.040	5	50.2897
Bin5.041	5	50.811
Bin5.042	5	51.323
Bin5.043	5	51.323
Bin5.044	5	51.8276
Bin5.045	5	52.3124
Bin5.046	5	52.7972
Bin5.047	5	53.282
Bin5.048	5	53.7667
Bin5.049	5	54.2598
Bin5.050	5	54.7615
Bin5.051	5	55.272
Bin5.052	5	55.7918
Bin5.053	5	56.3116
Bin5.054	5	56.8313
Bin5.055	5	57.3607
Bin5.056	5	57.8999
Bin5.057	5	58.4495
Bin5.058	5	58.4495
Bin5.059	5	58.9973
Bin5.060	5	60.1201
Bin5.061	5	60.668
Bin5.062	5	61.2158
Bin5.063	5	61.7743
Bin5.064	5	62.3438
Bin5.065	5	62.9134
Bin5.066	5	63.4719
Bin5.067	5	64.0197
Bin5.068	5	64.0197
Bin5.069	5	65.7531
Bin5.070	5	66.3264
Bin5.071	5	66.3264
Bin5.072	5	66.9152
Bin5.073	5	67.5061
Bin5.074	5	67.5061
Bin5.075	5	68.0989
Bin5.076	5	68.6917
Bin5.077	5	69.2846
Bin5.078	5	69.8654
Bin5.079	5	70.4462
Bin5.080	5	71.0271
Bin5.081	5	71.6079
Bin5.082	5	73.4538
Bin5.083	5	74.0328
Bin5.084	5	74.0328
Bin5.085	5	74.0328
Bin5.086	5	74.0328
Bin5.087	5	74.0328
Bin5.088	5	74.0328
Bin5.089	5	74.6098
Bin5.090	5	75.1868
Bin5.091	5	75.7757
Bin5.092	5	76.3645
Bin5.093	5	76.9534
Bin5.094	5	76.9534
Bin5.095	5	78.1343
Bin5.096	5	78.1343
Bin5.097	5	78.6999
Bin5.098	5	79.2547
Bin5.099	5	79.8094
Bin5.100	5	80.3751
Bin5.101	5	80.3751
Bin5.102	5	80.9502
Bin5.103	5	81.5253
Bin5.104	5	81.5253
Bin5.105	5	82.091
Bin5.106	5	82.6457
Bin5.107	5	83.739
Bin5.108	5	83.739
Bin5.109	5	83.739
Bin5.110	5	84.254
Bin5.111	5	84.254
Bin5.112	5	84.7513
Bin5.113	5	85.2401
Bin5.114	5	85.7289
Bin5.115	5	86.2177
Bin5.116	5	86.6984
Bin5.117	5	87.1724
Bin5.118	5	88.6253
Bin5.119	5	89.106
Bin5.120	5	89.5867
Bin5.121	5	90.0769
Bin5.122	5	90.567
Bin5.123	5	91.049
Bin5.124	5	91.9993
Bin5.125	5	91.9993
Bin5.126	5	92.4669
Bin5.127	5	92.9436
Bin5.128	5	92.9436
Bin5.129	5	93.4202
Bin5.130	5	93.4202
Bin5.131	5	93.8878
Bin5.132	5	94.3555
Bin5.133	5	94.8157
Bin5.134	5	95.2686
Bin5.135	5	95.2686
Bin5.136	5	96.1907
Bin5.137	5	96.6583
Bin5.138	5	97.6111
Bin5.139	5	98.0788
Bin5.140	5	98.539
Bin5.141	5	98.9992
Bin5.142	5	98.9992
Bin5.143	5	99.451
Bin5.144	5	99.451
Bin5.145	5	99.451
Bin5.146	5	99.9028
Bin5.147	5	100.355
Bin5.148	5	100.801
Bin5.149	5	101.247
Bin5.150	5	101.693
Bin5.151	5	102.572
Bin5.152	5	103.452
Bin5.153	5	103.891
Bin5.154	5	103.891
Bin5.155	5	104.759
Bin5.156	5	105.187
Bin5.157	5	105.614
Bin5.158	5	106.041
Bin5.159	5	107.345
Bin5.160	5	108.201
Bin5.161	5	108.201
Bin5.162	5	108.627
Bin5.163	5	108.627
Bin5.164	5	108.627
Bin5.165	5	109.48
Bin5.166	5	109.906
Bin5.167	5	110.339
Bin5.168	5	110.339
Bin5.169	5	110.339
Bin5.170	5	110.339
Bin5.171	5	110.339
Bin5.172	5	110.339
Bin5.173	5	110.339
Bin5.174	5	110.339
Bin5.175	5	110.339
Bin5.176	5	110.339
Bin5.177	5	110.339
Bin5.178	5	113.644
Bin5.179	5	113.644
Bin5.180	5	113.644
Bin5.181	5	113.644
Bin5.182	5	113.644
Bin5.183	5	113.644
Bin5.184	5	113.644
Bin5.185	5	113.644
Bin5.186	5	113.644
Bin5.187	5	113.644
Bin5.188	5	113.644
Bin5.189	5	113.644
Bin5.190	5	113.644
Bin5.191	5	113.644
Bin5.192	5	113.644
Bin5.193	5	113.644
Bin5.194	5	114.082
Bin5.195	5	114.082
Bin5.196	5	114.519
Bin5.197	5	114.956
Bin5.198	5	114.956
Bin5.199	5	115.393
Bin5.200	5	115.393
Bin5.201	5	115.829
Bin5.202	5	116.265
Bin5.203	5	116.265
Bin5.204	5	116.688
Bin5.205	5	117.105
Bin5.206	5	118.341
Bin5.207	5	118.735
Bin5.208	5	119.535
Bin5.209	5	119.935
Bin5.210	5	120.335
Bin5.211	5	120.335
Bin5.212	5	120.728
Bin5.213	5	121.122
Bin5.214	5	121.92
Bin5.215	5	122.312
Bin5.216	5	122.7
Bin5.217	5	122.7
Bin5.218	5	123.086
Bin5.219	5	123.478
Bin5.220	5	123.869
Bin5.221	5	124.26
Bin5.222	5	124.651
Bin5.223	5	125.036
Bin5.224	5	125.798
Bin5.225	5	125.798
Bin5.226	5	126.174
Bin5.227	5	126.551
Bin5.228	5	126.922
Bin5.229	5	127.665
Bin5.230	5	128.781
Bin5.231	5	128.781
Bin5.232	5	129.144
Bin5.233	5	129.502
Bin5.234	5	129.857
Bin5.235	5	130.202
Bin5.236	5	130.543
Bin5.237	5	130.88
Bin5.238	5	132.226
Bin5.239	5	132.892
Bin6.001	6	0
Bin6.002	6	0
Bin6.003	6	0
Bin6.004	6	0
Bin6.005	6	0
Bin6.006	6	0
Bin6.007	6	0
Bin6.008	6	0
Bin6.009	6	0
Bin6.010	6	0
Bin6.011	6	0
Bin6.012	6	0
Bin6.013	6	0.6555
Bin6.014	6	0.6555
Bin6.015	6	0.6555
Bin6.016	6	1.9148
Bin6.017	6	1.9148
Bin6.018	6	1.9148
Bin6.019	6	2.5203
Bin6.020	6	2.5203
Bin6.021	6	2.5203
Bin6.022	6	2.5203
Bin6.023	6	2.5203
Bin6.024	6	2.5203
Bin6.025	6	3.1885
Bin6.026	6	3.1885
Bin6.027	6	3.1885
Bin6.028	6	3.1885
Bin6.029	6	3.1885
Bin6.030	6	3.1885
Bin6.031	6	3.1885
Bin6.032	6	3.1885
Bin6.033	6	3.1885
Bin6.034	6	3.417
Bin6.035	6	3.417
Bin6.036	6	3.417
Bin6.037	6	3.417
Bin6.038	6	3.417
Bin6.039	6	3.417
Bin6.040	6	3.417
Bin6.041	6	3.417
Bin6.042	6	3.417
Bin6.043	6	5.4925
Bin6.044	6	5.4925
Bin6.045	6	5.4925
Bin6.046	6	5.4925
Bin6.047	6	5.4925
Bin6.048	6	5.4925
Bin6.049	6	5.4925
Bin6.050	6	5.4925
Bin6.051	6	5.4925
Bin6.052	6	5.4925
Bin6.053	6	5.4925
Bin6.054	6	5.4925
Bin6.055	6	5.4925
Bin6.056	6	5.4925
Bin6.057	6	5.4925
Bin6.058	6	5.4925
Bin6.060	6	5.4925
Bin6.064	6	15.3662
Bin6.059	6	22.6392
Bin6.061	6	22.6392
Bin6.062	6	23.1173
Bin6.063	6	24.5875
Bin6.067	6	24.5875
Bin6.065	6	25.5377
Bin6.066	6	25.5377
Bin6.070	6	48.6032
Bin6.071	6	48.6032
Bin6.069	6	49.5587
Bin6.068	6	49.5587
Bin6.073	6	54.0046
Bin6.074	6	54.0046
Bin6.075	6	54.1823
Bin6.072	6	54.1823
Bin6.076	6	54.1823
Bin6.077	6	54.1823
Bin6.078	6	54.1823
Bin6.079	6	54.1823
Bin6.080	6	54.1823
Bin6.081	6	54.1823
Bin6.082	6	54.9443
Bin6.083	6	54.9443
Bin6.084	6	54.9443
Bin6.085	6	54.9443
Bin6.086	6	54.9443
Bin6.087	6	55.2583
Bin6.088	6	55.569
Bin6.089	6	56.9302
Bin6.090	6	57.0764
Bin6.091	6	57.2227
Bin6.092	6	57.2227
Bin6.093	6	57.5196
Bin6.094	6	57.6683
Bin6.095	6	57.8163
Bin6.096	6	58.1132
Bin6.097	6	58.2618
Bin6.098	6	58.2618
Bin6.099	6	58.4102
Bin6.100	6	58.5594
Bin6.101	6	58.7094
Bin6.102	6	58.8602
Bin6.103	6	59.011
Bin6.104	6	59.161
Bin6.105	6	59.161
Bin6.108	6	59.768
Bin6.107	6	59.768
Bin6.106	6	60.3787
Bin6.109	6	78.4734
Bin6.110	6	86.5326
Bin6.111	6	86.959
Bin6.112	6	87.3917
Bin6.113	6	90.2784
Bin6.114	6	90.2784
Bin6.115	6	90.7552
Bin6.116	6	91.2242
Bin6.117	6	91.2242
Bin6.118	6	91.6846
Bin6.119	6	92.638
Bin6.120	6	93.1214
Bin6.121	6	93.6118
Bin6.122	6	94.1021
Bin6.123	6	94.5925
Bin6.124	6	95.0913
Bin6.125	6	95.5989
Bin6.126	6	96.1065
Bin6.127	6	96.6141
Bin6.128	6	97.6708
Bin6.129	6	98.197
Bin6.130	6	99.7589
Bin6.131	6	100.258
Bin6.132	6	100.765
Bin6.133	6	101.282
Bin6.134	6	102.339
Bin6.135	6	103.993
Bin6.136	6	104.539
Bin6.137	6	106.711
Bin6.138	6	107.21
Bin6.139	6	107.701
Bin6.140	6	109.837
Bin6.141	6	110.375
Bin6.142	6	110.375
Bin6.143	6	111.524
Bin6.144	6	111.524
Bin6.145	6	112.094
Bin6.146	6	112.094
Bin6.147	6	112.094
Bin6.148	6	112.094
Bin6.149	6	112.094
Bin6.150	6	112.654
Bin6.151	6	113.214
Bin6.152	6	113.214
Bin6.153	6	113.774
Bin6.154	6	114.324
Bin6.155	6	114.863
Bin6.156	6	114.863
Bin6.157	6	115.401
Bin6.158	6	115.401
Bin6.159	6	116.498
Bin6.160	6	116.498
Bin6.161	6	117.046
Bin6.162	6	117.594
Bin6.163	6	117.594
Bin6.164	6	118.13
Bin6.165	6	118.656
Bin6.166	6	118.656
Bin6.167	6	118.656
Bin6.168	6	119.195
Bin6.169	6	119.195
Bin6.170	6	119.743
Bin6.171	6	120.302
Bin6.172	6	121.425
Bin6.173	6	121.964
Bin6.174	6	122.493
Bin6.175	6	123.013
Bin6.176	6	124.038
Bin6.177	6	125.58
Bin6.178	6	126.091
Bin6.179	6	126.61
Bin6.180	6	127.13
Bin6.181	6	127.13
Bin6.182	6	127.653
Bin6.183	6	128.176
Bin6.184	6	128.699
Bin6.185	6	129.221
Bin6.186	6	130.252
Bin6.187	6	130.755
Bin6.188	6	131.267
Bin6.189	6	131.788
Bin6.190	6	132.319
Bin6.191	6	132.85
Bin6.192	6	133.372
Bin6.193	6	133.893
Bin6.194	6	134.413
Bin6.195	6	135.438
Bin6.196	6	135.939
Bin6.197	6	136.45
Bin6.198	6	137.474
Bin6.199	6	137.474
Bin6.200	6	138.466
Bin6.201	6	138.944
Bin6.202	6	139.415
Bin6.203	6	139.877
Bin6.204	6	140.325
Bin6.205	6	140.772
Bin6.206	6	141.226
Bin6.207	6	141.68
Bin6.208	6	142.127
Bin6.209	6	142.575
Bin6.210	6	143.471
Bin6.211	6	143.911
Bin6.212	6	144.352
Bin6.213	6	144.785
Bin6.214	6	145.219
Bin6.215	6	145.66
Bin6.216	6	146.107
Bin6.217	6	147.475
Bin6.218	6	148.355
Bin6.219	6	148.787
Bin6.220	6	149.214
Bin6.221	6	149.634
Bin6.222	6	149.634
Bin6.223	6	150.041
Bin6.224	6	150.041
Bin6.225	6	150.456
Bin6.226	6	150.87
Bin6.227	6	150.87
Bin6.228	6	151.277
Bin6.229	6	151.684
Bin6.230	6	152.092
Bin6.231	6	152.494
Bin6.232	6	152.89
Bin6.233	6	153.281
Bin6.234	6	154.438
Bin6.235	6	154.814
Bin6.236	6	155.195
Bin6.237	6	155.575
Bin6.238	6	155.951
Bin6.239	6	156.322
Bin6.240	6	156.322
Bin6.241	6	157.437
Bin6.242	6	157.799
Bin6.243	6	158.157
Bin6.244	6	158.515
Bin6.245	6	159.26
Bin6.246	6	160.014
Bin6.247	6	160.779
Bin6.248	6	161.167
Bin6.249	6	161.559
Bin6.250	6	161.952
Bin6.251	6	162.339
Bin6.252	6	162.721
Bin6.253	6	162.721
Bin6.254	6	163.099
Bin6.255	6	163.477
Bin6.256	6	163.856
Bin6.257	6	164.23
Bin6.258	6	164.977
Bin6.259	6	165.351
Bin6.260	6	165.729
Bin6.261	6	167.262
Bin6.262	6	167.635
Bin6.263	6	167.635
Bin6.264	6	168.002
Bin6.265	6	168.369
Bin6.266	6	168.736
Bin6.267	6	168.736
Bin6.268	6	195.514
Bin6.269	6	210.796
Bin6.270	6	211.236
Bin6.271	6	211.885
Bin6.272	6	212.309
Bin7.001	7	0
Bin7.002	7	0.5213
Bin7.003	7	1.6005
Bin7.004	7	3.313
Bin7.005	7	4.5043
Bin7.006	7	5.1134
Bin7.007	7	7.061
Bin7.008	7	8.3907
Bin7.009	7	9.0386
Bin7.010	7	9.6864
Bin7.011	7	10.3492
Bin7.012	7	11.0275
Bin7.013	7	11.7221
Bin7.014	7	17.6854
Bin7.015	7	17.6854
Bin7.016	7	17.6854
Bin7.017	7	18.5769
Bin7.018	7	19.4971
Bin7.019	7	20.448
Bin7.020	7	22.5113
Bin7.021	7	22.5113
Bin7.022	7	22.5113
Bin7.023	7	22.5113
Bin7.024	7	22.5113
Bin7.025	7	22.5113
Bin7.026	7	22.5113
Bin7.027	7	23.5743
Bin7.028	7	23.5743
Bin7.029	7	23.5743
Bin7.030	7	23.5743
Bin7.031	7	24.6719
Bin7.032	7	24.6719
Bin7.033	7	24.6719
Bin7.034	7	24.6719
Bin7.035	7	24.6719
Bin7.036	7	24.6719
Bin7.037	7	24.6719
Bin7.038	7	24.6719
Bin7.039	7	24.6719
Bin7.040	7	24.6719
Bin7.041	7	24.6719
Bin7.042	7	25.227
Bin7.043	7	25.7805
Bin7.044	7	27.541
Bin7.045	7	27.541
Bin7.046	7	28.1301
Bin7.047	7	28.7192
Bin7.048	7	29.3104
Bin7.049	7	29.3104
Bin7.050	7	30.4758
Bin7.051	7	32.1589
Bin7.052	7	32.1589
Bin7.053	7	32.6985
Bin7.054	7	33.2396
Bin7.055	7	33.2396
Bin7.056	7	33.2396
Bin7.057	7	33.2396
Bin7.058	7	33.2396
Bin7.059	7	33.7693
Bin7.060	7	33.7693
Bin7.061	7	33.7693
Bin7.062	7	33.7693
Bin7.063	7	34.2849
Bin7.064	7	35.2937
Bin7.065	7	35.2937
Bin7.066	7	35.7832
Bin7.067	7	37.8003
Bin7.068	7	43.7498
Bin7.069	7	44.146
Bin7.070	7	44.146
Bin7.071	7	45.3495
Bin7.072	7	45.3495
Bin7.073	7	45.3495
Bin7.074	7	45.7474
Bin7.075	7	46.5311
Bin7.076	7	46.5311
Bin7.077	7	46.5311
Bin7.078	7	46.5311
Bin7.079	7	46.5311
Bin7.080	7	47.3253
Bin7.081	7	48.1437
Bin7.082	7	48.5547
Bin7.083	7	48.9608
Bin7.084	7	49.7697
Bin7.085	7	49.7697
Bin7.086	7	50.1758
Bin7.087	7	50.5878
Bin7.088	7	51.8768
Bin7.089	7	52.3146
Bin7.090	7	57.4888
Bin7.091	7	58.0879
Bin7.092	7	59.3195
Bin7.093	7	61.1846
Bin7.094	7	61.1846
Bin7.095	7	61.1846
Bin7.096	7	61.1846
Bin7.097	7	61.8068
Bin7.098	7	62.4426
Bin7.099	7	63.1103
Bin7.100	7	63.7965
Bin7.101	7	63.7965
Bin7.102	7	64.5022
Bin7.103	7	65.2256
Bin8.001	8	0
Bin8.002	8	2.0544
Bin8.003	8	14.8929
Bin8.004	8	15.6676
Bin8.005	8	15.6676
Bin8.006	8	15.6676
Bin8.007	8	67.8636
Bin8.008	8	69.4616
Bin8.009	8	69.8551
Bin8.010	8	69.8551
Bin8.011	8	70.2477
Bin8.012	8	71.0442
Bin8.013	8	71.0442
Bin8.014	8	71.4544
Bin8.015	8	73.174
Bin8.016	8	73.6025
Bin8.017	8	74.9074
Bin8.018	8	75.3348
Bin8.019	8	75.7686
Bin8.020	8	75.7686
Bin8.021	8	76.2013
Bin8.022	8	77.5234
Bin8.023	8	77.9627
Bin8.024	8	78.402
Bin8.025	8	78.8413
Bin8.026	8	79.2886
Bin8.027	8	79.2886
Bin8.028	8	80.1823
Bin8.029	8	80.6354
Bin8.030	8	81.0885
Bin8.031	8	81.5416
Bin8.032	8	81.9947
Bin8.033	8	81.9947
Bin8.034	8	81.9947
Bin8.035	8	82.4351
Bin8.036	8	82.4351
Bin8.037	8	82.8615
Bin8.038	8	82.8615
Bin8.039	8	83.7261
Bin8.040	8	84.1577
Bin8.041	8	85.0356
Bin8.042	8	85.4806
Bin8.043	8	85.9325
Bin8.044	8	86.3845
Bin8.045	8	86.8295
Bin8.046	8	87.2677
Bin8.047	8	88.1323
Bin8.048	8	88.5576
Bin8.049	8	88.983
Bin8.050	8	89.4021
Bin8.051	8	89.8153
Bin8.052	8	90.6425
Bin8.053	8	91.0557
Bin8.054	8	91.4689
Bin8.055	8	91.8821
Bin8.056	8	92.3012
Bin8.057	8	92.7204
Bin8.058	8	93.5722
Bin8.059	8	94.0039
Bin8.060	8	94.4421
Bin8.061	8	94.8871
Bin8.062	8	95.3321
Bin8.063	8	95.777
Bin8.064	8	96.229
Bin8.065	8	96.6881
Bin8.066	8	97.1473
Bin8.067	8	97.6064
Bin8.068	8	98.0655
Bin8.069	8	98.5175
Bin8.070	8	98.9694
Bin8.071	8	99.4286
Bin8.072	8	100.349
Bin8.073	8	101.755
Bin8.074	8	102.23
Bin8.075	8	102.698
Bin8.076	8	103.166
Bin8.077	8	103.641
Bin8.078	8	104.117
Bin8.079	8	104.585
Bin8.080	8	105.541
Bin8.081	8	106.025
Bin8.082	8	106.51
Bin8.083	8	106.51
Bin8.084	8	106.51
Bin8.085	8	106.977
Bin8.086	8	107.443
Bin8.087	8	108.379
Bin8.088	8	109.284
Bin8.089	8	109.722
Bin8.090	8	110.161
Bin8.091	8	110.606
Bin8.092	8	111.058
Bin8.093	8	111.517
Bin8.094	8	111.983
Bin8.095	8	112.45
Bin8.096	8	112.909
Bin8.097	8	112.909
Bin8.098	8	113.369
Bin8.099	8	113.83
Bin8.100	8	114.737
Bin8.101	8	115.176
Bin8.102	8	115.621
Bin8.103	8	116.066
Bin8.104	8	116.504
Bin8.105	8	117.803
Bin8.106	8	118.63
Bin8.107	8	118.63
Bin8.108	8	119.038
Bin8.109	8	119.844
Bin8.110	8	119.844
Bin8.111	8	120.64
Bin8.112	8	121.028
Bin8.113	8	121.415
Bin8.114	8	121.808
Bin8.115	8	122.2
Bin8.117	8	122.594
Bin8.118	8	122.982
Bin8.120	8	123.366
Bin8.119	8	123.749
Bin8.116	8	124.536
Bin8.121	8	153.52
Bin8.122	8	153.52
Bin8.123	8	167.818
Bin8.124	8	175.372
Bin8.125	8	176.07
Bin8.126	8	176.411
Bin8.127	8	176.748
Bin8.128	8	177.085
Bin8.129	8	177.085
Bin8.130	8	178.093
Bin8.131	8	183.842
Bin8.132	8	186.776
Bin8.133	8	187.136
Bin8.134	8	187.495
Bin8.135	8	187.859
Bin8.136	8	188.598
Bin8.137	8	219.726
Bin8.138	8	219.726
Bin8.139	8	219.726
Bin8.140	8	219.726
Bin8.141	8	220.173
Bin8.142	8	220.173
Bin8.143	8	220.613
Bin8.144	8	221.052
Bin8.145	8	221.491
Bin8.146	8	222.357
Bin8.147	8	223.21
Bin8.148	8	223.637
Bin8.149	8	223.637
Bin8.150	8	224.063
Bin8.151	8	224.49
Bin8.152	8	226.226
Bin8.153	8	226.226
Bin8.154	8	226.633
Bin8.155	8	227.444
Bin8.156	8	227.844
Bin8.157	8	228.633
Bin8.158	8	229.017
Bin8.159	8	229.775
Bin8.160	8	230.144
Bin8.161	8	230.882
Bin8.162	8	231.252
Bin8.163	8	231.621
Bin8.164	8	232.359
Bin8.165	8	232.724
Bin8.166	8	232.724
[truncated: 306 more rows]

## Sheet: Genotype
Bin1.001	2	2	2	0	0	2	2	2	2	0	2	2	0	2	2	0	0	2	2	2	2	2	2	2	0	2	2	2	2	2	0	0	2	2	2	2	0	2	2	2	2	0	2	0	2	0	2	2	2
Bin1.002	2	2	2	0	0	2	2	2	2	0	2	2	0	2	2	0	0	2	2	2	2	2	2	0	0	2	2	2	2	2	0	2	2	2	2	0	0	2	2	2	2	0	2	0	2	0	2	2	2
Bin1.003	2	2	2	0	0	2	2	2	2	0	2	2	0	2	2	0	0	2	2	2	2	2	2	0	0	2	2	2	2	2	0	2	2	2	2	0	0	2	2	2	2	0	2	0	2	0	2	2	2
Bin1.004	2	2	2	0	0	2	2	2	2	0	2	2	0	2	2	0	0	0	2	2	2	2	2	0	0	2	2	2	2	2	0	2	2	2	2	0	0	2	2	2	2	0	2	0	2	0	2	2	2
Bin1.005	2	2	2	0	0	2	2	2	2	0	2	2	0	2	2	0	0	0	2	2	2	2	2	0	0	2	2	2	2	2	0	2	2	2	2	0	0	2	2	2	2	0	2	0	2	0	2	2	2
Bin1.006	2	2	2	0	0	2	2	2	2	0	2	2	0	2	2	0	0	0	2	2	2	2	2	0	0	2	2	2	2	2	0	2	2	2	2	0	0	2	2	2	2	0	2	0	2	0	2	2	2
Bin1.007	2	2	2	0	0	2	2	2	2	2	2	2	0	2	2	0	0	0	2	2	2	2	2	0	0	2	2	2	2	2	0	2	2	2	2	0	0	2	2	2	2	0	2	0	2	0	2	2	2
Bin1.008	2	2	2	0	0	2	2	2	2	2	2	0	0	2	2	0	0	0	2	2	2	2	2	0	0	2	2	2	2	2	0	2	2	2	2	0	0	2	2	2	2	0	2	0	2	0	2	2	2
Bin1.009	2	2	2	0	0	2	2	2	2	2	2	0	0	2	2	0	0	0	2	2	2	2	2	0	0	2	2	2	2	2	0	2	2	2	2	2	0	2	2	2	2	0	2	0	2	0	2	2	2
Bin1.010	2	2	2	0	0	2	2	2	2	2	2	0	0	2	2	0	0	0	2	2	2	0	2	0	0	2	2	2	2	2	0	2	2	2	2	2	0	2	2	2	2	0	2	0	2	0	2	2	2
Bin1.011	2	2	2	0	0	2	2	2	2	2	2	0	0	2	2	0	0	0	2	2	2	0	2	0	0	2	2	2	2	2	0	2	2	2	2	2	0	2	2	2	2	0	2	0	2	0	2	2	2
Bin1.012	2	2	2	0	0	2	2	2	2	2	2	0	0	2	2	0	0	0	2	2	2	0	2	0	0	2	2	2	2	2	0	2	2	2	2	2	0	2	2	2	2	0	2	0	2	0	2	2	2
Bin1.013	2	2	2	0	0	2	2	2	2	2	2	0	0	2	2	0	0	0	2	2	2	0	2	0	0	2	2	2	2	2	0	2	2	2	2	2	0	2	2	2	2	0	2	0	2	0	2	2	2
Bin1.014	2	2	2	0	0	2	2	2	2	2	2	0	0	2	2	0	0	0	2	2	2	0	2	0	0	2	2	2	2	2	0	2	2	2	2	2	0	2	2	2	2	0	2	0	2	0	2	2	2
Bin1.015	2	2	2	0	0	2	2	2	2	2	2	0	0	2	2	0	0	0	2	2	2	0	2	0	0	2	2	2	2	2	0	2	2	2	2	2	0	2	2	2	2	0	2	0	2	0	2	2	2
Bin1.016	2	2	2	0	0	2	2	2	2	2	2	0	0	2	2	0	0	0	2	2	2	0	2	0	0	2	2	2	2	2	0	2	2	2	2	2	0	2	2	2	2	0	2	0	2	0	2	2	2
Bin1.017	2	2	2	0	0	2	2	2	2	2	2	0	0	2	2	0	0	2	2	2	2	0	2	0	0	2	2	2	2	2	0	2	2	2	2	2	0	2	2	2	2	0	2	0	2	0	2	2	2
Bin1.018	2	2	2	0	0	2	2	2	2	2	2	0	0	2	2	0	0	2	2	2	2	0	2	0	0	2	2	2	2	2	0	2	2	2	2	2	0	2	2	2	2	0	2	0	0	0	2	2	2
Bin1.019	2	2	2	0	0	2	2	2	2	2	2	0	0	2	2	0	0	2	2	2	2	0	2	0	0	2	2	2	2	2	0	2	2	2	2	2	0	2	2	2	2	0	2	0	0	0	2	2	2
Bin1.020	2	2	2	0	0	2	2	2	2	2	2	0	2	2	2	0	0	2	2	2	2	0	2	0	0	2	2	2	2	2	0	2	2	2	2	2	0	2	2	2	2	0	2	0	0	0	2	2	2
Bin1.021	2	2	2	0	0	2	2	2	2	2	2	0	2	2	2	0	0	2	2	2	2	0	2	0	0	2	2	2	2	2	0	2	2	2	2	2	0	2	2	2	2	0	2	0	0	0	2	2	2
Bin1.022	2	2	2	0	0	2	2	2	2	2	2	0	2	2	2	0	0	2	2	2	2	0	2	0	0	2	2	2	2	2	0	2	2	2	2	2	0	2	2	2	2	0	2	0	0	0	2	2	2
Bin1.023	2	2	2	0	0	2	2	2	2	2	2	0	2	2	2	2	0	2	2	2	2	0	2	0	0	2	2	2	2	2	2	2	2	2	2	2	0	2	2	2	2	0	2	0	0	0	2	2	2
Bin1.024	2	2	2	0	0	2	2	2	2	2	2	0	2	2	2	2	0	2	2	2	2	0	2	0	0	2	2	2	2	2	2	2	2	2	2	2	0	0	2	2	2	0	2	0	0	0	2	2	2
Bin1.025	2	2	2	0	0	2	2	2	2	2	2	0	2	2	2	2	0	2	2	2	2	0	2	0	0	2	2	2	2	2	2	2	2	2	2	2	0	0	2	2	2	0	2	2	0	0	2	2	2
Bin1.026	2	2	2	0	0	2	2	2	2	2	2	0	2	2	2	2	2	2	2	2	2	0	2	0	0	2	2	2	2	2	2	2	2	2	2	2	0	0	2	2	2	0	2	2	0	0	2	2	2
Bin1.027	2	2	2	0	0	2	2	2	2	2	2	0	2	2	1	2	2	2	2	2	2	0	2	0	0	2	2	2	2	2	2	2	2	2	2	2	0	0	2	2	2	0	2	2	0	0	2	2	2
Bin1.028	2	2	2	0	0	2	2	2	2	2	2	0	2	2	1	2	2	2	2	2	2	0	2	0	0	2	0	2	2	2	2	2	2	2	2	2	0	0	2	2	2	0	2	2	0	0	2	2	2
Bin1.029	2	2	2	0	0	2	2	2	2	2	2	0	2	2	1	2	2	2	2	2	2	0	2	0	0	2	0	2	2	2	2	2	2	2	2	2	0	0	2	2	2	0	2	2	0	0	2	2	2
Bin1.030	2	2	2	0	0	2	2	2	2	2	2	0	2	2	1	2	2	2	2	2	2	0	2	0	0	2	0	2	2	2	2	2	2	2	2	2	0	0	2	2	2	0	2	2	0	0	2	2	2
Bin1.031	2	2	2	0	0	2	2	2	2	2	2	0	2	2	1	2	2	2	2	2	2	0	2	0	0	2	0	2	2	2	2	0	2	2	2	2	0	0	2	2	2	0	2	2	0	0	2	2	2
Bin1.032	2	2	2	0	0	2	2	2	2	2	2	0	2	2	1	2	2	2	2	2	2	0	2	0	0	2	0	2	2	2	2	0	2	2	2	2	0	0	2	2	2	2	2	2	0	0	2	2	2
Bin1.033	2	2	2	0	0	2	2	2	2	2	2	0	2	2	1	2	2	2	2	2	2	0	2	0	0	2	0	2	2	2	2	0	2	2	2	2	0	0	2	2	2	2	2	2	0	0	2	2	2
Bin1.034	2	2	2	0	0	2	2	2	2	2	2	0	2	2	1	2	2	2	2	2	2	0	2	0	0	2	0	2	2	2	2	0	2	2	2	2	0	0	2	2	2	2	2	2	0	1	2	2	2
Bin1.035	2	2	2	0	0	2	2	2	2	2	2	0	2	2	1	2	2	2	2	2	2	0	2	0	0	2	0	2	2	2	2	0	2	2	2	2	0	0	2	2	2	2	2	2	0	1	2	2	2
Bin1.036	2	2	2	0	0	2	2	2	2	2	2	0	2	2	1	2	2	2	2	2	2	0	2	0	0	2	0	2	2	2	2	0	2	2	2	2	0	0	2	2	2	2	2	2	0	1	2	2	2
Bin1.037	2	2	2	0	0	2	2	2	2	2	2	0	2	2	1	2	2	2	2	2	2	0	2	0	0	2	0	2	2	2	2	0	2	2	2	2	0	0	2	2	2	2	2	2	0	1	2	2	2
Bin1.038	2	2	2	0	0	2	2	2	2	2	2	0	2	2	1	2	2	2	2	2	2	0	2	0	0	2	0	2	2	2	2	0	2	2	2	2	0	0	2	2	2	2	2	2	0	1	2	2	2
Bin1.039	2	2	2	0	0	2	2	2	2	2	2	0	2	2	0	2	2	2	2	2	2	0	2	0	0	2	0	2	2	2	2	0	2	2	2	2	0	0	2	2	2	2	2	2	0	1	2	2	2
Bin1.040	2	2	2	0	0	2	2	2	2	2	0	0	2	2	0	2	2	2	2	2	2	0	2	0	0	2	0	2	2	2	2	0	2	2	2	2	0	0	2	2	2	2	2	2	0	1	2	2	2
Bin1.041	2	2	2	0	0	2	2	2	2	2	0	0	2	2	0	2	2	2	2	2	2	0	0	0	0	2	0	2	2	2	2	0	2	2	2	2	0	0	2	2	2	2	2	2	0	1	2	2	2
Bin1.042	2	2	2	0	0	2	2	2	2	2	0	0	2	2	0	2	2	2	2	2	2	0	0	0	0	2	0	2	2	2	2	0	2	2	2	2	0	0	2	2	2	2	2	2	0	1	2	2	2
Bin1.043	2	2	2	0	0	2	2	2	2	2	0	0	2	2	0	2	2	2	2	2	2	0	0	2	0	2	0	2	2	2	2	0	2	2	2	2	0	0	2	2	2	2	2	2	0	1	2	2	2
Bin1.044	2	2	2	0	0	2	2	2	2	2	0	0	2	2	0	2	2	2	2	2	2	0	0	2	0	2	0	2	2	2	2	0	2	2	2	2	0	0	2	2	2	2	2	2	0	1	2	2	2
Bin1.045	2	2	2	0	0	2	2	2	2	2	0	0	2	2	0	2	2	2	2	2	2	0	0	2	0	2	0	2	2	2	2	0	2	2	2	2	0	0	2	2	2	2	2	2	0	1	2	2	2
Bin1.046	2	2	2	0	0	2	2	2	2	2	0	0	2	2	0	2	2	2	2	2	2	0	0	2	0	2	0	2	2	2	2	0	2	2	2	2	0	0	2	2	2	2	2	2	0	1	2	2	2
Bin1.047	2	2	2	0	0	2	2	2	2	2	0	0	2	2	0	2	2	2	2	2	2	0	0	2	0	2	0	2	2	2	2	0	2	2	2	2	0	0	2	2	2	2	2	2	0	1	2	2	2
Bin1.048	2	2	2	0	0	2	2	2	2	2	0	0	2	2	0	2	2	2	2	2	2	0	0	2	0	2	0	2	2	2	2	0	2	2	2	2	0	0	2	2	2	2	2	2	0	1	2	2	2
Bin1.049	2	2	2	0	0	2	2	2	2	2	0	0	2	2	0	2	2	2	2	2	2	0	0	2	0	2	0	2	2	2	2	0	2	2	2	2	0	0	2	2	2	2	2	2	0	1	2	2	2
Bin1.050	2	2	2	0	0	2	2	2	2	2	0	0	2	2	0	2	2	2	2	2	2	0	0	2	0	2	0	2	2	2	2	0	2	2	2	2	0	0	2	2	2	2	2	2	0	2	2	2	2
Bin1.051	2	2	2	0	0	2	2	2	2	2	0	0	2	2	0	2	2	2	2	2	2	0	0	2	0	2	0	2	2	2	2	0	2	2	2	2	0	0	2	2	2	2	2	2	0	2	2	2	2
Bin1.052	2	2	2	0	0	2	2	2	2	2	0	0	2	2	0	2	2	2	2	2	2	0	0	2	0	2	0	2	2	2	2	0	2	2	2	2	0	0	2	2	2	2	2	2	0	2	2	2	2
Bin1.053	2	2	2	0	0	2	2	2	2	2	0	0	2	2	0	2	2	2	2	2	2	0	0	2	0	2	0	2	2	2	2	0	2	2	2	2	0	0	2	2	2	2	2	2	0	2	2	2	2
Bin1.054	2	2	2	0	0	2	2	2	2	2	0	0	2	2	0	2	2	2	2	2	2	0	0	2	0	2	0	2	2	2	2	0	2	2	2	2	0	0	2	2	2	2	2	2	0	2	2	2	2
Bin1.055	2	2	2	0	0	2	2	2	0	2	0	0	2	2	0	2	2	2	2	2	2	0	0	2	0	2	0	2	2	2	2	0	2	2	2	2	0	0	2	2	2	2	2	2	0	2	2	2	2
Bin1.056	2	2	2	0	0	2	2	2	0	2	0	0	2	2	0	2	2	2	2	2	2	0	0	2	0	2	0	2	2	2	2	0	2	2	2	2	0	0	2	2	2	2	2	2	0	2	2	2	2
Bin1.057	2	2	2	0	0	2	2	2	0	2	0	0	2	2	0	2	2	2	2	2	2	0	0	2	0	2	0	2	2	2	2	0	2	2	2	2	0	0	2	2	2	2	2	2	0	2	2	2	2
Bin1.058	2	2	2	0	0	2	2	2	0	2	0	0	2	2	0	1	2	2	2	2	2	0	0	2	0	2	0	2	2	2	2	0	2	2	2	2	0	0	2	2	2	2	2	2	0	2	2	2	2
Bin1.059	2	2	2	0	0	2	2	2	0	2	0	0	2	2	0	1	2	2	2	2	2	0	0	2	0	2	0	2	2	2	2	0	2	2	2	2	0	0	2	2	2	2	2	2	0	2	2	2	2
Bin1.060	2	2	2	0	2	2	2	2	0	2	0	0	2	2	0	1	2	2	2	2	2	0	0	2	0	2	0	2	2	2	2	0	2	2	2	2	0	0	2	2	2	2	2	2	0	2	2	2	2
Bin1.061	2	2	2	0	2	2	2	2	0	2	0	0	2	2	0	1	2	2	2	2	2	0	0	2	0	2	0	2	2	2	2	0	2	2	2	2	0	0	2	2	2	2	2	2	0	2	2	2	2
Bin1.062	2	2	2	0	2	2	2	2	0	2	0	0	2	2	0	1	2	2	2	2	2	0	0	2	0	2	0	2	2	2	2	0	2	2	2	2	0	0	2	2	2	2	2	2	0	2	2	2	2
Bin1.063	2	2	2	0	2	2	2	2	0	2	0	0	2	2	0	2	2	2	2	2	2	0	0	2	0	2	0	2	2	2	2	0	2	2	2	2	0	0	2	2	2	2	2	2	0	2	2	2	2
Bin1.064	2	2	2	0	2	2	2	2	0	2	0	0	2	2	0	2	2	2	2	2	2	0	0	2	0	2	0	2	2	2	2	0	2	2	2	2	0	0	2	2	2	2	2	2	0	2	2	2	2
Bin1.065	2	2	2	0	2	2	2	2	0	2	0	0	2	2	0	2	2	2	2	2	2	0	0	2	0	2	0	2	2	2	2	0	2	2	2	2	0	0	2	2	2	2	2	2	0	2	2	2	2
Bin1.067	2	2	2	0	2	2	2	2	0	2	0	0	2	2	0	2	2	2	2	2	2	0	0	2	0	2	2	2	2	2	2	0	0	0	2	2	0	0	2	2	2	2	2	2	0	2	2	2	2
Bin1.069	1	2	2	0	2	2	1	2	1	2	0	0	2	2	0	2	2	2	2	2	2	0	0	2	0	1	2	2	1	2	2	0	0	0	1	2	0	0	2	2	2	2	2	2	0	2	2	2	2
Bin1.068	2	2	2	0	2	2	2	2	0	2	0	0	2	2	0	2	2	2	2	2	2	0	0	2	0	2	2	2	2	2	2	0	0	0	2	2	0	0	2	2	2	2	2	2	0	2	2	2	2
Bin1.066	2	2	2	0	2	2	2	2	0	2	0	0	2	2	0	2	2	2	2	2	2	0	0	2	0	2	0	2	2	2	2	0	0	0	2	2	0	0	2	2	2	2	2	2	0	2	2	2	2
Bin1.070	1	2	2	2	2	2	1	1	1	2	2	2	2	1	2	1	2	1	2	2	2	0	2	1	2	1	2	1	1	2	2	2	2	2	1	1	2	2	2	2	1	0	2	2	2	1	2	2	1
Bin1.071	1	2	2	2	2	2	1	1	1	2	2	2	2	1	2	1	2	1	2	2	2	0	2	1	2	1	2	1	1	2	2	2	2	2	1	1	2	2	2	2	1	0	2	2	2	1	2	2	1
Bin1.072	1	2	2	2	2	2	1	1	1	2	2	2	2	1	2	1	2	1	2	2	2	0	2	1	2	1	2	1	1	2	2	2	2	2	1	1	2	2	2	2	1	0	2	2	2	1	2	2	1
Bin1.073	1	2	2	2	2	2	1	1	1	2	2	2	2	1	2	1	2	1	1	2	2	0	2	1	2	1	2	1	1	2	2	2	2	2	1	1	2	2	2	2	1	0	2	2	2	1	2	2	1
Bin1.074	1	2	2	2	2	2	1	1	1	2	2	2	2	1	2	1	2	1	1	2	2	0	2	1	2	1	1	1	1	2	2	2	2	2	1	1	2	2	2	2	1	0	2	2	2	1	2	2	1
Bin1.075	1	2	2	2	2	2	1	1	1	2	2	2	2	1	2	1	2	1	1	2	2	0	2	1	2	1	1	1	1	2	2	2	2	2	1	1	2	2	2	2	1	0	2	2	2	1	2	2	1
Bin1.076	1	2	2	2	2	2	1	1	1	2	2	2	2	1	2	1	2	1	1	2	2	0	2	1	2	1	1	1	1	2	2	2	2	2	1	1	2	2	2	1	1	0	2	2	2	1	2	2	1
Bin1.077	1	2	2	2	2	2	1	1	1	2	2	2	2	1	2	1	2	1	1	2	2	0	2	1	2	1	1	1	1	2	2	2	2	2	1	1	2	2	2	1	1	0	2	2	2	1	2	2	1
Bin1.078	1	2	2	2	2	2	1	1	1	2	2	2	2	1	2	1	2	1	1	2	2	0	2	1	2	1	1	1	1	1	2	2	2	2	1	1	2	2	2	1	1	0	2	2	2	1	2	2	1
Bin1.079	1	2	2	2	2	2	1	1	1	2	2	2	2	1	2	1	2	1	1	2	2	0	2	1	2	1	1	1	1	1	2	2	2	2	1	1	2	2	2	1	1	0	2	2	2	1	2	2	1
Bin1.080	1	2	2	2	2	2	1	1	1	2	2	2	2	1	2	1	2	1	1	2	2	0	2	1	2	1	1	1	1	1	2	2	2	2	1	1	2	2	2	1	1	0	2	2	2	1	2	2	1
Bin1.081	1	2	2	2	2	2	1	1	1	2	2	2	2	1	2	1	2	1	1	2	2	0	2	1	2	1	1	1	1	1	2	2	2	2	1	1	2	2	2	1	1	0	2	2	2	1	2	2	1
Bin1.082	1	2	2	2	2	2	1	1	1	2	2	2	2	1	2	1	2	1	1	2	2	0	2	1	2	1	1	1	1	1	2	2	2	2	1	1	2	2	2	1	1	0	2	2	2	1	2	2	1
Bin1.083	1	2	2	2	2	2	1	1	1	2	2	2	2	1	2	1	2	1	1	2	2	0	0	1	2	1	1	1	1	1	2	2	2	2	1	1	2	2	2	1	1	0	2	2	2	1	2	2	1
Bin1.084	1	2	2	2	2	2	1	1	1	2	2	2	2	1	2	1	2	1	1	2	2	2	0	1	2	1	1	1	1	1	2	2	2	2	1	1	2	2	2	1	1	0	2	2	2	1	2	2	1
Bin1.085	1	2	2	2	2	2	1	1	1	2	2	2	2	1	2	1	2	1	1	2	2	2	0	1	2	1	1	1	1	1	2	2	2	2	1	1	2	2	2	1	1	0	2	2	2	1	2	2	1
Bin1.086	1	2	2	2	2	2	1	1	1	2	2	2	2	1	2	1	2	1	1	2	2	2	0	1	2	1	1	1	1	1	2	2	2	2	1	1	2	2	2	1	1	0	2	2	2	1	2	2	1
Bin1.087	1	2	2	2	2	2	1	1	1	2	2	2	2	1	2	1	2	1	1	2	2	2	0	1	2	1	1	1	1	1	2	2	2	2	1	1	1	2	2	1	1	2	2	2	2	1	2	2	1
Bin1.088	1	2	2	2	2	2	1	1	1	2	2	2	2	1	2	1	2	1	1	2	2	2	0	1	2	1	1	1	1	1	2	2	2	2	1	1	1	2	2	1	1	2	2	0	2	1	2	2	1
Bin1.089	1	2	2	2	2	2	1	1	1	2	1	2	2	1	1	1	2	1	1	2	2	2	0	1	2	1	1	1	1	1	2	2	2	2	1	1	1	2	2	1	1	2	2	0	2	1	2	2	1
Bin1.090	1	2	2	2	2	2	1	1	1	2	1	2	2	1	1	1	2	1	1	2	2	2	0	1	2	1	1	1	1	1	2	2	2	2	1	1	1	2	2	1	1	2	2	0	2	1	2	2	1
Bin1.091	1	0	2	2	2	2	1	1	1	2	1	2	2	1	1	1	2	1	1	2	2	2	0	1	2	1	1	1	1	1	2	2	2	2	1	1	1	2	2	1	1	2	2	0	2	1	2	0	1
Bin1.092	1	0	2	2	2	2	1	1	1	2	1	2	2	1	1	1	2	1	1	2	2	2	0	1	2	1	1	1	1	1	2	2	2	2	1	1	1	2	2	1	1	2	2	0	2	1	2	0	1
Bin1.093	1	0	2	2	2	2	1	1	1	2	1	2	2	1	1	1	2	1	1	2	2	2	0	1	2	1	1	1	1	1	2	2	2	2	1	1	1	2	2	1	1	2	2	0	2	1	2	0	1
Bin1.094	1	0	2	2	2	2	1	1	1	2	1	2	2	1	1	1	2	1	1	2	2	2	0	1	2	1	1	1	1	1	2	2	2	2	1	1	1	2	2	1	1	2	2	0	2	1	2	0	1
Bin1.095	1	0	2	2	2	2	1	1	1	2	1	2	2	1	1	1	2	1	1	2	2	2	0	1	2	2	1	1	1	1	2	2	2	2	1	1	1	2	2	1	1	2	2	0	2	1	2	0	1
Bin1.096	1	0	2	2	2	2	1	1	1	2	1	2	2	1	1	1	2	1	1	2	2	2	0	1	2	2	1	1	1	1	2	2	2	2	1	1	1	2	2	1	2	2	2	0	2	1	2	0	1
Bin1.097	2	0	2	2	2	2	1	1	1	2	1	2	2	1	1	1	2	1	1	2	2	2	0	1	2	2	1	1	1	1	2	2	2	2	1	1	1	2	2	1	2	2	2	0	2	1	2	0	1
Bin1.098	2	0	2	2	2	2	1	1	1	2	1	2	2	1	1	1	2	1	1	2	2	2	0	1	2	2	1	1	1	1	2	2	2	2	1	1	1	2	2	1	2	2	2	0	2	1	2	0	1
Bin1.099	2	0	2	2	2	2	1	1	1	2	1	2	2	1	1	1	2	1	1	2	2	2	0	1	2	2	1	1	1	1	2	2	2	2	1	1	1	2	2	1	2	2	2	0	2	2	2	0	1
Bin1.100	2	0	2	2	2	2	1	1	1	2	1	2	2	1	1	1	1	1	1	2	2	2	0	1	2	2	1	1	1	1	2	2	2	2	1	2	1	2	2	1	2	2	2	0	2	2	2	0	1
Bin1.101	2	0	2	2	2	2	1	1	1	2	1	2	2	1	1	1	1	1	1	2	2	2	0	1	2	2	1	1	1	1	2	2	2	2	1	2	1	2	2	1	2	2	2	0	2	2	2	0	1
Bin1.102	2	0	2	2	2	2	1	1	1	2	1	0	2	1	1	1	1	1	1	2	2	2	0	1	2	2	1	1	1	1	2	2	2	2	1	2	1	2	2	1	2	2	2	0	2	2	2	0	1
Bin1.103	2	0	2	2	2	2	1	1	1	2	1	0	2	1	1	1	1	1	1	2	2	2	0	1	2	2	1	1	1	1	2	2	2	2	1	2	1	2	2	1	2	2	2	0	2	2	2	0	1
Bin1.104	2	0	2	2	2	2	1	1	1	2	1	0	2	1	1	1	1	1	1	2	2	2	0	1	2	2	1	1	1	1	2	2	2	2	1	2	1	2	2	1	2	2	2	0	2	2	2	0	1
Bin1.105	2	0	2	2	2	2	1	1	1	2	1	0	2	1	1	1	1	1	1	2	2	2	0	1	2	2	1	1	1	1	2	2	0	0	1	2	1	2	2	1	2	2	2	0	2	2	2	0	1
Bin1.106	2	0	2	2	2	2	1	1	1	2	1	0	2	1	1	1	1	1	1	2	2	2	0	1	2	2	1	1	1	1	2	2	0	0	1	2	1	2	2	1	2	2	2	0	2	2	2	0	1
Bin1.107	2	0	2	2	2	2	1	1	1	2	1	0	2	1	1	1	1	1	1	2	2	2	0	1	2	2	1	1	1	1	2	2	0	0	1	2	1	2	2	1	2	2	2	0	2	2	2	0	1
Bin1.108	2	0	2	2	2	2	1	1	1	2	1	0	2	1	1	1	1	1	1	2	2	2	0	1	2	2	1	1	1	1	2	2	0	0	1	2	1	2	2	1	2	2	2	0	2	2	2	0	1
Bin1.109	2	0	2	2	2	2	1	1	1	2	1	0	2	1	1	1	1	1	1	2	2	2	0	1	2	2	1	1	1	1	2	2	0	0	1	2	1	2	2	1	2	2	2	0	2	2	2	0	1
Bin1.110	2	0	2	2	2	2	1	1	1	2	1	0	2	1	1	1	1	1	1	2	2	2	0	1	2	2	1	1	1	1	2	0	0	0	1	2	1	2	2	1	2	2	2	0	2	2	2	0	1
Bin1.111	2	0	2	2	2	2	1	1	1	2	1	0	2	1	1	1	1	1	1	2	2	2	0	1	2	2	1	2	1	1	2	0	0	0	1	2	1	2	2	1	2	2	2	0	2	2	2	0	1
Bin1.112	2	0	2	2	2	2	1	1	1	2	1	0	2	1	1	1	1	1	1	2	2	2	0	1	2	2	1	2	1	1	2	0	0	0	1	2	1	2	2	1	2	2	2	0	2	2	2	0	1
Bin1.113	2	0	2	2	2	2	0	0	0	2	0	0	2	1	1	0	1	1	0	2	2	2	0	0	2	2	0	2	0	1	2	0	0	0	0	2	0	2	2	0	2	2	2	0	2	2	2	0	1
Bin1.114	2	0	2	2	2	2	0	0	0	2	0	0	2	1	1	0	1	1	0	2	2	2	0	0	2	2	0	2	0	1	2	0	0	0	0	2	0	2	2	0	2	2	2	0	2	2	2	0	1
Bin1.115	2	0	2	2	2	2	0	0	0	2	0	0	2	1	1	0	1	1	0	2	2	2	0	0	0	2	0	2	0	1	2	0	0	0	0	2	0	2	2	0	2	2	2	0	2	2	2	0	1
Bin1.116	2	0	2	2	2	2	0	0	0	2	0	0	2	1	1	0	1	1	0	2	2	2	0	0	0	2	0	2	0	1	2	0	0	0	0	2	0	2	2	0	2	2	2	0	2	2	2	0	1
Bin1.117	2	0	2	2	2	2	0	0	0	2	0	0	2	1	1	0	1	1	0	2	2	2	0	0	0	2	0	2	0	1	2	0	0	0	0	2	0	2	2	0	2	2	2	0	2	2	2	0	1
Bin1.118	2	0	2	2	2	2	0	0	0	2	0	0	2	1	1	0	1	1	0	2	2	2	0	0	0	2	0	2	0	1	2	0	0	0	0	2	0	2	2	0	2	2	2	0	2	2	2	0	1
Bin1.119	2	0	2	2	2	2	0	0	0	2	0	0	2	1	1	0	1	1	0	2	2	2	0	0	0	2	0	2	0	1	2	0	0	0	0	2	0	2	0	0	2	2	2	0	2	2	2	0	1
Bin1.120	2	0	2	2	2	2	0	0	0	2	0	0	2	1	1	0	1	1	0	2	2	2	0	0	0	2	0	2	0	1	2	0	0	0	0	2	0	2	0	0	2	2	2	0	2	2	2	0	1
Bin1.121	2	0	2	2	2	2	0	0	0	2	0	0	2	1	1	0	1	1	0	2	2	2	0	0	0	2	0	2	0	2	2	0	0	0	0	2	0	2	0	0	2	2	2	0	2	2	2	0	1
Bin1.122	2	0	2	2	2	2	0	0	0	2	0	0	2	1	1	0	1	1	0	2	2	2	0	0	0	2	0	2	0	2	2	0	0	0	0	2	0	2	0	0	2	2	2	0	2	2	2	0	1
Bin1.123	2	0	2	2	2	2	0	0	0	2	0	0	2	1	1	0	1	1	0	2	2	2	0	0	0	2	0	2	0	2	2	0	0	0	0	2	0	2	0	0	2	2	2	0	2	2	2	0	1
Bin1.124	2	0	2	2	2	2	0	0	0	2	0	0	2	1	1	0	1	1	0	2	2	2	0	0	0	2	0	2	0	2	2	0	0	0	0	2	0	2	0	0	2	2	2	0	2	2	2	0	1
Bin1.125	2	0	2	2	2	2	0	0	0	2	0	0	0	1	1	0	1	1	0	2	2	2	0	0	0	2	0	2	0	2	2	0	0	0	0	2	0	2	0	0	2	2	2	0	2	2	2	0	1
Bin1.126	2	0	2	2	2	2	0	0	0	2	0	0	0	1	1	0	1	1	0	2	2	2	0	0	0	2	0	2	0	2	2	0	0	0	0	2	2	2	0	0	2	2	2	0	2	2	2	0	1
Bin1.127	2	0	2	2	2	2	0	0	0	2	0	0	0	1	1	0	1	1	0	2	2	2	0	0	0	2	0	2	0	2	2	0	0	0	0	2	2	2	0	0	2	2	2	0	2	2	2	0	1
Bin1.128	2	0	2	2	2	2	0	0	0	2	0	0	0	1	1	0	1	1	0	2	2	2	0	0	0	2	0	2	0	2	2	0	0	0	0	2	2	2	0	0	2	2	2	0	2	2	2	0	1
Bin1.129	2	0	2	2	2	2	0	0	0	2	0	0	0	1	1	0	1	1	0	2	2	2	0	0	0	2	0	2	0	2	2	0	0	0	0	2	2	2	0	0	2	2	2	0	2	2	2	0	1
Bin1.130	2	0	2	2	2	2	0	0	0	2	0	0	0	1	1	0	1	1	0	2	2	2	0	0	0	2	0	2	0	2	2	0	0	0	0	2	2	2	0	0	2	2	2	0	2	2	2	0	1
Bin1.131	2	0	2	2	2	2	0	0	0	2	0	0	0	1	1	0	1	1	0	2	2	2	0	0	0	2	0	2	0	2	2	0	0	0	0	2	2	2	0	0	2	2	2	0	2	2	2	2	1
Bin1.132	2	0	2	2	2	2	0	0	0	2	0	0	0	1	1	0	1	1	0	2	2	2	0	0	0	2	0	2	0	2	2	0	0	0	0	2	2	2	0	0	2	2	2	0	2	2	2	2	1
Bin1.133	2	0	2	2	2	2	0	0	0	2	0	0	0	1	1	0	1	1	0	2	2	2	0	0	0	2	0	2	0	2	2	0	0	0	0	2	2	2	0	0	2	2	2	0	2	2	2	2	1
Bin1.134	2	0	2	2	2	2	0	0	0	2	0	0	0	1	1	0	1	1	0	2	2	2	0	0	0	2	0	2	0	2	2	0	0	0	0	2	2	2	0	0	2	2	2	0	2	2	2	2	1
Bin1.135	2	0	2	2	2	2	0	0	0	2	0	0	0	1	1	0	1	1	0	2	2	2	0	0	0	2	0	2	0	2	2	0	0	0	0	2	2	2	0	0	2	2	2	0	2	2	2	2	1
Bin1.136	2	0	2	2	2	2	0	0	0	2	0	0	0	1	1	0	1	1	0	2	2	2	0	0	2	2	0	2	0	2	2	0	0	0	0	2	2	2	0	0	2	2	2	0	2	2	2	2	1
Bin1.137	2	0	2	2	2	2	0	0	0	2	0	0	0	1	1	0	1	1	0	2	2	2	0	0	2	2	0	2	0	2	2	0	0	0	0	2	2	2	0	0	2	2	2	0	2	2	2	2	1
Bin1.138	2	0	2	2	2	2	0	0	0	2	0	0	0	1	1	0	1	1	0	2	2	2	0	0	2	2	0	2	0	2	2	0	0	0	0	2	2	2	0	0	2	2	2	0	2	2	2	2	1
Bin1.139	0	0	2	2	2	2	0	0	0	2	0	0	0	1	1	0	1	1	0	2	2	2	0	0	2	2	0	2	0	2	2	0	0	0	0	2	2	2	0	0	2	2	2	0	2	2	2	2	1
Bin1.140	0	0	2	2	2	2	0	0	0	2	0	0	0	1	1	0	1	1	0	2	2	2	0	0	2	2	0	2	0	2	2	0	0	0	0	2	2	2	0	0	2	2	2	0	2	2	2	2	1
Bin1.141	0	0	2	2	2	2	0	0	0	2	0	0	0	1	1	0	1	1	0	2	2	2	0	0	2	2	0	2	0	2	2	0	0	0	0	2	2	2	0	0	2	0	2	0	2	2	2	2	1
Bin1.142	0	0	2	2	2	2	0	0	0	2	0	0	0	1	1	0	1	1	0	2	2	2	0	0	2	2	0	2	0	2	2	0	0	0	0	2	2	2	0	0	2	0	2	0	2	2	2	2	1
Bin1.143	0	0	2	2	2	2	0	0	0	2	0	0	0	1	1	0	1	1	0	2	2	2	0	0	2	2	0	2	0	2	2	0	0	0	0	2	2	2	0	0	2	0	2	0	2	2	2	2	1
Bin1.144	0	0	2	2	2	2	0	0	0	2	0	0	0	1	1	0	1	1	0	2	2	2	0	0	2	2	0	2	0	2	2	0	0	0	0	2	2	2	0	0	2	0	2	0	2	2	2	2	1
Bin1.145	0	0	2	2	2	2	0	0	0	2	0	0	0	1	1	0	1	1	0	2	2	2	0	0	2	2	0	2	0	2	2	0	1	0	0	2	2	2	0	0	2	0	2	0	2	2	2	2	1
Bin1.146	0	0	2	2	2	2	0	0	0	2	0	0	0	1	1	0	1	1	0	2	2	2	0	0	2	2	0	2	0	2	2	0	1	0	0	2	2	2	0	0	2	0	2	0	2	2	2	2	1
Bin1.147	0	0	2	2	2	2	0	0	0	2	0	0	0	1	1	0	1	1	0	2	2	2	0	0	2	2	0	2	0	2	2	0	1	0	0	2	2	2	0	0	2	0	2	0	2	2	2	2	1
Bin1.148	0	0	2	2	2	2	0	0	0	2	1	0	0	1	1	0	1	1	1	2	2	2	0	0	2	2	0	2	0	2	2	0	1	0	0	2	2	2	0	0	2	0	2	0	2	2	2	2	1
Bin1.149	0	0	2	2	2	2	0	0	0	2	1	0	0	1	1	0	1	1	1	2	2	2	0	2	2	2	0	2	0	2	2	0	1	0	0	2	2	2	0	0	2	0	2	0	2	2	2	2	1
Bin1.150	0	0	2	2	2	2	0	0	0	2	1	0	0	1	1	0	1	1	1	2	2	2	0	2	2	2	0	2	0	2	2	0	1	0	0	2	2	2	0	0	2	0	2	0	2	2	2	2	1
Bin1.151	0	0	2	2	2	2	0	0	0	2	1	0	0	1	1	0	1	1	1	2	2	2	0	2	2	2	0	2	0	2	2	0	1	0	0	2	2	2	0	0	2	0	2	0	2	2	2	2	1
Bin1.152	0	0	2	2	2	2	0	0	0	2	1	0	0	1	1	0	1	1	1	2	2	2	0	2	2	2	0	2	0	2	2	0	1	0	0	2	2	2	0	0	2	0	2	0	2	2	2	2	1
Bin1.153	0	0	2	2	2	2	0	0	0	2	1	0	0	1	1	0	1	1	1	2	2	2	0	2	2	2	0	2	0	2	2	0	1	0	0	2	2	2	0	0	2	0	2	0	2	2	2	2	1
Bin1.154	0	0	2	2	2	2	0	0	0	2	1	0	0	1	1	0	1	1	1	2	2	2	0	2	2	2	0	2	0	2	2	0	1	0	0	2	2	2	0	0	2	0	2	0	2	2	2	2	1
Bin1.155	0	0	2	2	2	2	0	0	0	2	1	0	0	1	1	0	1	1	1	2	2	2	0	2	2	2	0	2	0	2	2	0	1	0	0	2	2	2	0	0	2	0	2	0	2	2	2	2	1
Bin1.156	0	0	2	2	2	2	0	0	0	2	1	0	0	1	1	0	1	1	1	2	2	2	0	2	2	2	0	2	0	2	2	0	1	0	0	2	2	2	0	0	2	0	2	0	2	2	2	2	1
Bin1.157	0	0	2	2	2	2	0	0	0	2	1	0	0	1	1	0	1	1	1	2	2	2	0	2	2	2	0	2	0	2	2	0	1	0	0	2	2	2	0	0	2	0	2	0	2	2	2	2	1
Bin1.158	0	0	2	2	2	2	0	0	0	2	1	0	0	1	1	0	1	1	1	2	2	2	0	2	2	2	0	2	0	2	2	0	1	0	0	2	2	2	0	0	2	0	2	0	2	2	2	2	1
Bin1.159	0	0	2	2	2	2	0	0	0	2	1	0	0	1	1	0	1	1	1	2	2	2	0	2	2	2	0	2	0	2	2	0	1	0	0	2	2	2	0	0	2	0	2	0	2	2	2	2	1
Bin1.160	0	0	2	2	2	2	0	0	0	2	1	0	0	1	1	0	1	1	1	2	2	1	0	2	2	2	0	2	0	2	2	0	1	0	0	2	2	2	0	0	2	0	2	0	2	2	2	2	1
Bin1.161	0	0	2	2	2	2	0	0	0	2	1	0	0	1	1	0	1	1	1	2	2	1	0	2	2	2	0	2	0	2	2	0	1	0	0	2	2	2	0	0	2	0	2	0	2	2	2	2	1
Bin1.162	0	0	2	2	2	2	0	0	0	2	1	0	0	1	1	0	1	1	1	2	2	1	0	2	2	2	0	1	0	2	2	0	1	0	0	2	2	2	0	0	2	0	2	0	2	2	2	2	1
Bin1.163	0	0	2	2	2	2	0	0	0	2	1	0	0	1	1	0	1	1	1	2	2	1	0	2	2	2	0	1	0	2	2	0	1	0	0	2	2	2	0	0	2	0	2	0	2	2	2	1	1
Bin1.164	0	0	2	2	2	2	0	0	0	2	1	0	0	1	1	0	1	1	1	2	2	1	0	2	2	2	0	1	0	2	2	0	1	0	0	2	2	2	0	0	2	0	2	0	2	2	2	1	1
Bin1.165	2	0	2	2	2	2	0	0	0	2	1	0	0	1	1	0	1	1	1	2	2	1	0	2	2	2	0	1	0	2	2	0	1	0	0	2	2	2	0	0	2	0	2	0	2	2	2	1	1
Bin1.166	2	0	2	2	2	2	0	0	0	2	1	0	0	1	1	0	1	1	1	2	2	1	0	2	2	2	0	1	0	2	2	0	1	0	0	2	2	2	1	0	2	0	2	0	2	2	2	1	1
Bin1.167	2	0	2	2	2	2	0	0	0	2	1	0	0	1	1	0	1	1	1	2	2	1	0	2	2	2	0	1	0	2	2	0	1	0	0	2	1	2	1	0	2	0	2	0	2	2	2	1	1
Bin1.168	2	0	2	2	2	2	0	0	0	2	1	0	0	1	1	0	1	1	1	2	2	1	0	2	2	2	0	1	0	2	2	0	1	0	0	2	1	2	1	0	2	0	2	0	2	2	2	1	1
Bin1.169	2	0	2	2	2	2	0	0	0	2	1	0	0	1	1	0	1	1	1	2	2	1	0	2	2	2	0	1	0	2	2	0	1	0	0	2	1	2	1	0	2	0	2	0	2	2	2	1	1
Bin1.170	2	0	2	2	2	2	0	0	0	2	1	0	0	1	1	0	1	1	1	2	2	1	0	2	2	2	0	1	0	2	2	0	1	0	0	2	1	2	1	0	2	0	2	0	2	2	2	1	1
Bin1.171	2	0	2	2	2	1	0	0	0	2	1	0	0	1	1	0	1	1	1	1	1	1	0	2	2	1	0	1	0	2	0	0	1	0	2	2	1	2	1	0	1	0	2	0	2	2	2	1	1
Bin1.172	2	0	1	1	2	1	0	0	0	1	1	0	0	1	1	0	1	1	1	1	1	1	0	2	2	1	0	1	0	2	0	0	1	0	2	1	1	2	1	0	1	0	2	0	2	1	2	1	1
Bin1.173	2	0	1	1	2	1	0	1	0	1	1	0	0	1	1	0	1	1	1	1	1	1	0	2	2	1	1	1	1	2	0	0	1	0	2	1	1	2	1	0	1	0	2	0	2	1	2	1	1
Bin1.174	2	0	1	1	2	1	0	1	0	1	2	0	0	1	1	0	1	1	2	1	1	1	0	2	2	1	1	1	1	2	0	0	2	2	2	1	1	2	1	0	1	0	2	0	2	1	2	1	2
Bin1.175	2	0	1	1	2	1	0	1	0	1	2	0	0	1	1	0	1	1	2	2	2	1	0	2	2	2	1	1	1	2	0	0	2	2	1	1	1	2	1	0	2	0	2	0	2	2	2	2	2
Bin1.176	2	0	1	2	2	1	0	1	0	1	2	0	0	1	1	0	1	1	2	2	2	1	0	2	2	2	1	1	1	2	0	0	2	2	1	1	1	2	1	0	2	0	2	0	2	2	2	2	2
Bin1.177	2	0	1	2	2	1	0	1	0	1	2	0	0	1	1	0	1	1	2	2	2	1	0	2	2	2	1	1	1	2	0	0	2	2	1	1	1	2	1	0	2	0	2	0	2	2	2	2	2
Bin1.178	2	0	1	2	2	1	0	1	2	1	2	0	0	1	1	0	1	1	2	2	2	1	0	2	2	2	1	1	1	2	0	0	2	2	1	1	1	2	1	0	2	0	2	0	2	2	2	2	2
Bin1.179	2	0	1	2	2	1	0	1	2	1	2	0	0	1	1	0	1	1	2	2	2	1	0	2	2	2	1	1	1	2	0	0	2	2	1	1	1	2	1	0	2	0	2	0	2	2	2	2	2
Bin1.180	2	0	1	2	2	1	0	1	2	1	2	0	0	1	1	0	1	1	2	2	2	1	0	2	2	2	1	1	1	2	0	0	2	2	1	1	1	2	1	0	2	0	2	0	2	2	2	2	2
Bin1.181	2	0	1	2	2	1	2	1	2	1	2	0	0	1	1	0	1	1	2	2	2	1	0	2	2	2	1	1	1	2	0	0	2	2	1	1	1	2	1	0	2	0	2	0	2	2	2	2	2
Bin1.182	2	0	1	2	2	1	2	1	2	1	2	0	0	1	1	0	1	1	2	2	2	1	0	2	2	2	1	1	1	2	0	0	2	2	1	1	1	2	1	0	2	0	2	0	2	2	2	2	2
Bin1.183	2	0	1	2	2	1	2	1	2	1	2	0	0	1	1	0	1	1	2	2	2	1	0	2	2	2	1	1	1	2	0	0	2	2	1	1	1	2	1	0	2	0	2	0	2	2	2	2	2
Bin1.184	2	0	1	2	2	1	2	1	2	1	2	0	0	1	1	0	1	1	2	2	2	1	0	2	2	2	1	1	1	2	0	0	2	2	1	1	1	2	1	0	2	0	2	0	2	2	2	2	2
Bin1.185	2	0	1	2	2	1	2	1	2	1	2	0	0	1	1	0	1	1	2	2	2	1	0	2	2	2	1	1	1	2	0	0	2	2	1	1	1	2	1	0	2	0	2	0	2	2	2	2	2
Bin1.186	2	0	1	2	2	1	2	1	2	1	2	0	0	1	1	0	1	1	2	2	2	1	0	2	2	2	1	1	1	2	0	0	2	2	1	1	1	2	1	0	2	0	2	0	2	2	2	2	2
Bin1.187	2	2	1	2	2	1	2	2	2	2	2	2	2	2	2	2	1	1	2	2	2	2	2	2	2	2	1	2	2	2	2	2	2	2	2	2	1	2	2	2	2	2	2	2	2	2	2	2	2
Bin1.188	2	2	1	2	2	1	2	2	2	2	0	2	2	2	2	2	1	2	2	0	0	2	2	2	2	0	2	2	2	0	2	2	0	0	2	2	1	2	2	2	0	2	0	2	2	2	2	2	2
Bin1.189	2	2	0	2	2	0	2	2	2	2	0	2	2	2	2	2	2	2	2	0	0	2	2	2	2	0	2	2	2	0	2	2	0	0	2	2	1	2	2	2	0	2	0	2	2	2	2	2	2
Bin1.190	2	2	0	2	2	0	2	2	2	2	0	2	2	2	2	2	2	2	2	0	0	2	2	2	2	0	2	2	2	0	2	2	0	0	2	2	1	2	2	2	0	2	0	2	2	2	2	2	2
Bin1.191	2	2	0	2	2	0	2	2	2	2	0	2	2	2	2	2	2	2	2	0	0	2	2	2	2	0	2	2	2	0	2	2	0	0	2	2	1	2	2	2	0	2	0	2	2	2	2	2	2
Bin1.192	2	2	0	2	2	0	2	2	2	2	0	2	2	2	2	2	2	2	2	0	0	2	2	2	2	0	2	2	2	0	2	2	0	0	2	2	1	2	2	2	0	2	0	2	2	2	2	2	2
Bin1.193	2	2	0	2	2	0	2	2	2	2	0	0	2	2	2	2	2	2	2	0	0	2	2	2	2	0	2	2	2	0	2	2	0	0	2	2	1	2	2	2	0	2	0	2	2	2	2	2	2
Bin1.194	2	2	0	2	2	0	2	2	2	2	0	0	2	2	2	2	2	2	2	0	0	2	2	2	2	0	2	2	2	0	2	2	0	0	2	2	1	2	2	2	0	2	0	2	2	2	2	2	2
Bin1.195	2	2	0	2	2	0	2	2	2	2	0	0	2	2	2	2	2	2	2	0	0	2	2	2	2	0	2	2	2	0	2	2	0	0	2	2	1	2	2	2	0	2	0	2	2	2	2	2	2
Bin1.196	2	2	0	2	2	0	2	2	2	2	0	0	2	2	2	2	2	2	2	0	0	2	2	2	2	0	2	2	2	0	2	2	0	0	2	2	1	2	2	2	0	2	0	2	2	2	2	2	2
Bin1.197	2	2	0	2	2	0	2	2	2	2	0	0	2	2	2	2	2	2	2	0	0	2	2	2	2	0	2	2	2	0	2	2	0	0	2	2	0	2	2	2	0	2	0	2	2	2	2	2	2
Bin1.198	2	2	0	2	2	0	2	2	2	2	0	0	2	2	2	2	2	2	2	0	2	2	2	2	2	0	2	2	2	0	2	2	0	0	2	2	0	2	2	2	0	2	0	2	2	2	2	2	2
Bin1.199	2	2	0	2	2	0	2	2	2	2	0	0	2	2	2	2	2	2	2	0	2	2	2	2	2	0	2	2	2	0	2	2	0	0	2	2	0	2	2	2	0	2	0	2	2	2	2	2	2
Bin1.200	2	2	0	2	2	0	2	2	2	2	0	0	2	2	2	2	2	2	2	0	2	2	2	2	2	0	2	2	2	2	2	2	0	0	2	2	0	2	2	2	0	2	0	2	2	2	2	2	2
Bin1.201	2	2	0	2	2	0	2	2	2	2	0	0	2	2	2	2	2	2	2	0	2	2	2	2	2	0	2	2	2	2	2	2	0	0	2	2	0	2	2	2	0	2	0	2	2	2	2	2	2
Bin1.202	2	2	0	2	2	0	2	2	2	2	0	0	2	2	2	2	2	2	2	0	2	2	2	2	2	0	2	2	2	2	2	2	0	0	2	2	0	2	2	2	0	2	0	2	2	2	2	2	2
Bin1.203	2	2	0	2	2	0	2	2	2	2	0	0	2	2	2	2	2	2	2	0	2	2	2	2	2	0	2	2	2	2	2	2	0	0	2	2	0	2	2	2	0	2	0	2	2	2	2	2	2
Bin1.204	2	2	0	2	2	0	2	2	2	2	0	0	2	2	2	2	2	2	2	0	2	2	2	2	2	2	2	2	2	2	2	2	0	0	2	2	0	2	2	2	0	2	0	2	2	2	2	2	2
Bin1.205	2	2	0	2	2	0	2	2	2	2	0	0	2	2	2	2	2	2	2	0	2	2	2	2	2	2	2	2	2	2	2	2	0	0	2	2	2	2	2	2	0	2	0	2	2	2	2	2	2
Bin1.206	2	2	0	2	2	0	2	2	2	2	0	0	2	2	2	2	2	2	2	0	2	2	2	2	2	2	2	2	2	2	2	2	0	0	2	2	2	2	2	2	0	2	0	2	2	2	2	2	2
Bin1.207	2	2	0	2	2	0	2	2	2	2	0	0	2	2	2	2	2	2	2	0	2	2	2	2	2	2	2	2	2	2	2	2	0	0	2	2	2	2	2	2	0	2	0	2	2	2	2	2	2
Bin1.208	2	2	0	2	2	0	2	2	2	2	0	0	2	2	2	2	2	2	2	0	2	2	2	2	2	2	2	2	2	2	2	2	0	0	2	2	2	2	2	2	0	2	0	2	2	2	2	2	2
Bin1.209	2	2	0	2	2	0	2	2	2	2	0	0	2	2	2	2	2	2	2	0	2	2	2	2	2	2	2	2	2	2	2	2	1	2	2	2	2	2	2	2	0	2	0	2	2	2	2	2	2
Bin1.210	2	2	0	2	2	0	2	2	2	2	0	0	2	2	2	2	2	2	2	0	2	2	2	2	2	2	2	2	2	2	2	2	1	2	2	2	2	2	2	2	0	2	0	2	2	2	2	2	2
Bin1.211	2	2	0	2	2	0	2	2	2	2	0	2	2	2	2	2	2	2	2	0	2	2	2	2	2	2	2	2	2	2	2	2	1	2	2	2	2	2	2	2	0	2	0	2	2	2	2	2	2
Bin1.212	2	2	0	2	2	2	2	2	2	2	0	2	2	2	2	2	2	2	2	0	2	2	2	2	2	2	2	2	2	2	2	2	1	2	2	2	2	2	2	2	0	2	0	2	2	2	2	2	2
Bin1.213	2	2	0	2	2	2	2	2	2	2	0	2	2	2	2	2	2	2	2	0	2	2	2	2	2	2	2	2	2	2	2	2	1	2	2	2	2	2	2	2	0	2	0	2	2	2	2	2	2
Bin1.214	2	2	0	2	2	2	2	2	2	2	0	2	2	2	2	2	2	2	2	0	2	2	2	2	2	2	2	2	2	2	2	2	1	2	2	2	2	2	2	2	0	2	0	2	2	2	2	2	2
Bin1.215	2	2	0	2	2	2	2	2	2	2	0	2	2	2	2	2	2	2	2	0	2	2	2	2	2	2	2	2	2	2	2	2	1	2	2	2	2	2	2	2	0	2	0	2	2	2	2	2	2
Bin1.216	2	2	0	2	2	2	2	2	2	2	0	2	2	2	2	2	2	2	2	0	2	2	2	2	2	2	2	2	2	2	2	2	1	2	2	2	2	2	2	2	2	2	0	2	2	2	2	2	2
Bin1.217	2	2	0	2	2	2	2	2	2	2	0	2	2	2	2	2	2	2	2	0	2	2	2	2	2	2	2	2	2	2	2	2	1	2	2	2	2	2	2	2	2	2	0	2	2	2	2	2	2
Bin1.218	2	2	0	2	2	2	2	2	2	2	0	2	2	2	2	2	2	2	2	0	2	1	2	2	2	2	2	2	2	2	2	2	1	2	2	2	2	2	2	2	2	2	0	2	2	2	2	2	2
Bin1.219	2	2	0	2	2	2	2	2	2	2	0	2	2	2	2	2	2	2	2	0	2	1	2	2	2	2	2	2	2	2	2	2	1	2	2	2	2	2	2	2	2	2	0	2	2	2	2	2	2
Bin1.220	2	2	0	2	2	2	2	2	2	2	0	2	2	2	2	2	2	2	2	0	2	1	2	2	2	2	2	2	2	2	2	2	1	2	2	2	2	2	2	2	2	2	0	2	2	2	2	2	2
Bin1.221	2	2	0	2	2	2	2	2	2	2	0	2	2	2	2	2	2	2	2	0	2	1	2	2	2	2	2	2	2	2	2	2	1	2	2	2	2	2	2	2	2	2	0	2	2	2	2	2	2
Bin1.222	2	2	0	2	2	2	2	2	2	2	0	2	2	2	2	2	2	2	2	0	2	1	2	2	2	2	2	2	2	2	2	2	1	2	2	2	2	2	2	2	2	2	0	2	2	2	2	2	2
Bin1.223	2	2	0	2	2	2	2	2	2	2	0	2	2	2	2	2	2	2	2	0	2	1	2	2	2	2	2	2	2	2	2	2	1	2	2	2	2	0	2	2	2	2	0	2	2	2	2	2	2
Bin1.224	2	2	1	2	2	2	2	2	2	2	0	2	2	2	2	2	2	2	2	0	2	1	2	2	2	2	2	2	2	2	2	2	1	2	2	2	2	0	2	2	2	2	0	2	2	2	2	2	2
Bin1.225	2	2	1	2	2	2	2	2	2	2	0	2	2	2	2	2	2	2	2	0	2	1	2	2	2	2	2	2	2	2	2	2	1	2	2	2	2	0	2	2	2	2	0	2	2	2	2	2	2
Bin1.226	2	2	1	2	2	2	2	2	2	2	0	2	2	2	2	2	2	2	2	0	2	1	2	2	2	2	2	2	2	2	2	2	1	2	2	2	2	0	2	2	2	2	0	2	2	2	2	2	2
Bin1.227	2	2	1	2	2	2	2	2	2	2	0	2	2	2	2	2	2	2	2	1	2	1	2	2	2	2	2	2	2	2	2	2	1	2	2	2	2	0	2	2	2	2	0	2	2	2	2	2	2
Bin1.228	2	2	1	2	2	2	2	2	2	2	2	2	2	2	2	2	2	2	2	1	2	1	2	2	2	2	2	2	2	2	2	2	1	2	2	2	2	0	2	2	2	2	0	2	2	2	2	2	2
Bin1.229	2	2	1	2	2	2	2	2	2	2	2	2	2	2	2	2	2	2	2	1	2	1	2	2	2	2	2	2	2	2	2	2	1	2	2	2	2	0	2	2	2	2	0	2	2	2	2	2	2
Bin1.230	2	2	1	2	2	2	2	2	2	2	2	2	2	2	2	2	2	2	2	1	2	2	2	2	2	2	2	2	2	2	2	2	1	2	2	2	2	0	2	2	2	2	0	2	2	2	2	2	2
Bin1.231	2	2	1	2	2	2	2	2	2	2	2	2	2	2	2	2	2	2	2	1	2	2	2	2	2	2	2	2	2	2	2	2	1	2	2	2	2	0	2	2	2	2	0	2	2	2	2	2	2
Bin1.232	2	2	1	2	2	2	2	2	2	2	2	2	2	2	2	2	2	2	2	1	2	2	2	2	2	2	2	2	2	2	2	2	1	2	2	2	2	0	2	2	2	2	0	2	2	2	2	2	2
Bin1.233	2	2	1	2	2	2	2	2	2	2	2	2	2	2	2	2	2	2	2	1	2	2	2	2	2	2	2	2	2	2	2	2	1	2	2	2	2	0	2	2	2	2	0	2	2	2	2	2	2
Bin1.234	2	2	1	2	2	2	2	2	2	2	2	2	2	2	2	2	2	2	2	1	2	2	2	2	2	2	2	2	2	2	2	2	1	2	2	2	2	0	2	2	2	2	0	2	2	2	2	2	2
Bin1.235	2	2	1	2	2	2	2	2	2	2	2	2	2	2	1	2	2	2	2	1	2	2	2	2	2	2	2	2	2	2	2	2	1	2	2	2	2	0	2	2	2	2	0	2	2	2	2	2	2
Bin1.236	2	2	1	2	2	2	2	2	2	2	2	2	2	2	1	2	2	2	2	1	2	2	2	2	2	2	2	2	2	2	2	2	1	2	2	2	2	0	2	2	2	2	0	2	2	2	2	2	2
Bin1.237	2	2	1	2	2	2	2	2	2	2	2	2	2	2	1	2	2	2	2	1	2	2	2	2	2	2	2	2	2	2	2	2	1	2	2	2	2	0	2	2	2	2	0	2	2	2	2	2	2
Bin1.238	2	2	1	2	2	2	2	2	2	2	2	2	2	2	1	2	2	2	2	1	2	2	2	2	2	2	2	2	2	2	2	2	1	2	2	2	2	0	2	2	2	2	0	2	2	2	2	2	2
Bin1.239	2	2	1	2	2	2	2	2	2	2	2	2	2	2	1	2	2	2	2	1	2	2	2	2	2	2	2	2	2	2	2	2	1	2	2	2	2	0	2	2	2	2	0	2	2	2	2	2	2
Bin1.240	2	2	2	2	2	2	2	2	2	2	2	2	2	2	1	2	2	2	2	1	2	2	2	2	2	2	2	2	2	2	2	2	1	2	2	2	2	0	2	2	2	2	0	2	2	2	2	2	2
Bin1.241	2	2	2	2	2	2	2	2	2	2	2	2	2	2	1	2	2	2	2	1	2	2	2	2	2	2	2	2	2	2	2	2	1	2	2	2	2	0	2	2	2	2	0	2	2	2	2	2	2
Bin1.242	2	2	2	2	2	2	2	2	2	2	2	2	2	2	1	2	2	2	2	1	2	2	2	2	2	2	2	2	2	2	2	2	1	2	2	2	2	0	2	2	2	2	0	2	2	2	2	2	2
Bin1.243	2	2	2	2	2	2	2	2	2	2	2	2	2	2	1	2	2	2	2	1	2	2	2	2	2	2	2	2	2	2	2	2	1	2	2	2	2	0	2	2	2	2	0	2	2	2	2	2	2
Bin1.244	2	2	2	2	2	2	2	2	2	2	2	2	2	2	1	2	2	2	2	1	2	2	2	2	2	2	2	2	2	2	2	2	1	2	2	2	2	0	2	2	2	2	0	2	2	2	2	2	2
Bin1.245	2	2	2	2	2	2	2	2	2	2	2	2	2	2	1	2	2	2	2	1	2	2	2	2	2	2	2	2	2	2	2	2	1	2	2	2	2	0	2	2	2	2	0	2	2	2	2	2	2
Bin1.246	2	0	2	2	2	2	2	2	2	2	2	2	0	2	1	2	2	2	2	1	2	2	2	2	2	2	2	2	2	2	2	2	1	2	2	2	2	0	2	2	2	2	0	2	2	2	2	2	2
Bin1.247	2	0	2	2	2	2	2	2	2	2	2	2	0	2	1	2	2	2	2	1	2	2	2	2	2	2	2	2	2	2	2	2	1	2	2	2	2	0	2	2	2	2	0	2	2	2	2	2	2
Bin1.248	2	0	2	2	2	2	2	2	2	2	2	2	0	2	1	2	2	2	2	1	2	2	2	2	2	2	2	2	2	2	2	2	1	2	2	2	2	0	2	2	2	2	0	2	2	2	2	2	2
Bin1.249	2	0	2	2	2	2	2	2	2	2	2	2	0	2	1	2	2	2	2	1	2	2	2	2	2	2	2	2	2	2	2	2	1	2	2	2	2	0	2	2	2	2	2	2	2	2	2	2	2
Bin1.250	2	0	2	2	2	2	2	2	2	2	2	2	0	2	1	2	2	2	2	1	2	2	2	2	2	2	2	2	2	2	2	2	1	2	2	2	2	0	2	2	2	2	2	2	2	2	2	2	2
Bin1.251	2	0	2	2	2	2	2	2	2	2	2	2	0	2	1	2	2	2	2	1	2	2	2	2	2	2	2	2	2	2	2	2	1	2	2	2	2	0	2	2	2	2	2	2	2	2	2	2	2
Bin1.252	2	0	2	2	2	2	2	2	2	2	2	2	0	2	1	2	2	2	2	1	2	2	2	2	2	2	2	2	2	2	2	2	1	2	2	2	2	0	2	2	2	2	2	2	2	2	2	2	2
Bin1.253	2	0	2	2	2	2	2	2	2	2	2	2	0	2	1	2	2	2	2	1	2	2	2	2	2	2	2	2	2	2	2	2	1	2	2	2	2	0	2	2	2	2	2	2	2	2	2	2	2
Bin1.254	2	0	2	2	2	2	2	2	2	2	2	2	0	2	1	2	2	2	2	1	2	2	2	2	2	2	2	2	2	2	2	2	2	2	2	2	2	0	2	2	2	2	2	2	2	2	2	2	2
Bin1.255	2	0	2	2	2	2	2	2	2	2	2	2	0	2	1	2	2	2	2	1	2	2	2	2	2	2	2	2	2	2	2	2	2	2	2	2	2	0	2	2	2	2	2	2	2	2	2	2	2
Bin1.256	2	0	2	2	2	2	2	2	2	2	2	2	0	2	1	2	2	2	2	1	2	2	2	2	2	2	2	2	2	2	2	2	2	0	2	2	2	0	2	2	2	2	2	2	2	2	2	2	2
Bin1.257	2	0	2	2	2	2	2	2	2	2	2	2	1	2	1	2	2	2	2	1	2	2	2	2	2	2	2	2	2	2	2	2	2	0	2	2	2	0	2	2	2	2	2	2	2	2	2	2	2
Bin1.258	2	0	2	2	2	2	2	2	2	2	2	2	1	2	1	2	2	2	2	1	2	2	2	2	2	2	2	2	2	2	2	2	2	0	2	2	2	0	2	2	2	2	2	2	2	2	2	2	2
Bin1.259	2	0	2	2	2	2	2	2	2	2	2	2	1	2	1	2	2	2	2	1	2	2	2	2	2	2	2	2	2	2	2	2	2	0	2	2	2	0	2	2	2	2	2	2	2	2	2	2	2
Bin1.260	2	0	2	2	2	2	2	2	2	2	2	2	1	2	1	2	2	2	2	1	2	2	2	2	2	2	2	2	2	2	2	2	2	0	2	2	2	0	2	2	2	2	2	2	2	2	2	2	2
Bin1.261	2	0	2	2	2	2	2	2	2	2	2	2	1	2	1	2	2	2	2	1	2	2	2	2	2	2	2	2	2	2	2	2	2	0	2	2	2	0	2	2	2	2	2	2	2	2	2	0	2
Bin1.262	2	0	2	2	2	2	2	2	2	2	2	2	1	2	1	2	2	2	2	0	2	2	2	2	2	2	2	2	2	2	2	2	2	0	2	2	2	0	2	2	2	2	2	2	2	2	2	0	2
Bin1.263	2	0	2	2	2	2	2	2	2	2	2	2	1	2	1	2	2	2	2	0	2	2	2	2	2	2	2	2	2	2	2	2	2	0	2	2	2	0	2	2	2	2	2	2	2	2	2	0	2
Bin1.264	2	0	2	2	2	2	2	2	2	2	2	2	1	2	1	2	2	2	2	0	2	2	2	2	2	2	2	2	2	2	2	2	2	0	2	2	2	0	2	2	2	2	2	2	2	2	2	0	2
Bin1.265	2	0	2	2	2	2	2	2	2	2	2	2	1	2	1	2	2	2	2	0	2	2	2	2	2	2	2	2	2	2	2	2	2	0	2	2	1	0	2	2	2	2	2	2	2	2	2	0	2
Bin1.266	2	0	2	2	2	2	2	2	2	2	2	2	1	2	1	2	2	2	2	0	0	2	2	2	2	2	2	2	2	2	2	2	2	0	2	2	1	0	2	2	2	2	2	2	2	2	2	0	2
Bin1.267	2	0	2	2	2	2	2	2	2	2	2	2	1	2	1	2	2	2	2	0	0	2	2	2	2	2	2	2	2	2	2	2	2	0	2	2	1	0	2	2	2	2	2	2	2	2	2	0	2
Bin1.268	2	0	2	2	2	2	2	2	2	2	2	2	1	2	1	2	2	2	2	2	2	2	2	2	2	2	2	2	2	2	2	2	2	0	2	2	1	0	2	2	2	2	2	2	2	2	2	0	2
Bin1.269	2	0	2	2	2	2	2	2	2	2	2	2	1	2	1	2	2	2	2	2	2	2	2	2	2	2	2	2	2	2	2	2	2	0	2	2	1	2	2	2	2	2	2	2	2	2	2	0	2
Bin1.270	2	0	2	2	2	2	2	2	2	2	2	2	1	2	1	2	2	2	2	2	2	2	2	2	2	2	2	2	2	2	2	2	2	0	2	2	1	2	2	2	2	2	2	2	2	2	2	0	2
Bin1.271	2	0	2	2	2	2	2	2	2	2	2	2	1	2	1	2	2	2	2	2	2	2	2	2	2	2	2	2	2	2	2	2	2	0	2	2	1	2	2	0	2	2	2	2	2	2	2	0	2
Bin1.272	2	0	2	2	2	2	2	2	2	2	2	2	1	2	1	2	2	2	2	2	2	2	2	2	2	2	2	2	2	2	2	2	2	0	2	2	1	2	2	0	2	2	2	2	2	2	2	0	2
Bin1.273	2	0	2	2	2	2	2	2	2	2	2	2	1	2	2	2	2	2	2	2	2	2	2	2	2	2	2	2	2	2	2	2	2	0	2	2	1	2	2	0	2	2	2	2	2	2	2	0	2
Bin1.274	2	0	2	2	2	2	2	2	2	2	2	2	1	2	2	2	2	2	2	2	2	2	2	2	2	2	2	2	2	2	2	2	2	0	2	2	1	2	2	0	2	2	2	2	2	2	2	0	2
Bin1.275	2	0	2	2	2	2	2	2	2	2	2	2	1	2	2	2	2	2	2	2	2	2	2	2	2	2	2	2	2	2	2	2	2	0	2	2	1	2	2	0	2	2	2	2	2	2	2	0	2
Bin1.276	2	0	2	2	2	2	2	2	2	2	2	2	1	2	2	2	2	2	2	2	2	2	2	2	2	2	2	2	2	2	2	2	2	0	2	2	1	2	2	0	2	2	2	2	2	2	2	0	2
Bin1.277	2	0	2	2	2	2	2	2	2	2	2	2	1	2	2	2	2	2	2	2	2	2	2	2	2	2	2	2	2	2	2	2	2	0	2	2	0	2	2	0	2	2	2	2	2	2	2	0	2
Bin1.278	2	0	2	2	2	2	2	2	2	2	2	2	1	2	2	2	2	2	2	2	2	2	2	2	2	2	2	2	2	2	2	2	2	0	2	2	0	2	2	0	2	2	2	2	2	2	2	0	2
Bin1.279	2	0	2	2	2	2	2	2	2	2	2	2	1	2	2	2	2	2	2	2	2	2	2	2	2	2	2	2	2	2	2	2	2	0	2	2	0	2	2	0	2	2	2	2	2	2	2	0	2
Bin1.280	2	0	2	2	2	2	2	2	2	2	2	2	1	2	2	2	2	2	2	2	2	2	2	2	2	2	2	2	2	2	2	2	2	0	2	2	0	2	2	0	2	2	2	2	2	2	2	0	2
Bin1.281	2	0	2	2	2	2	2	2	2	2	2	2	1	2	2	2	2	2	2	2	2	2	2	2	2	2	2	2	2	2	2	2	2	1	2	2	0	2	2	0	2	2	2	2	2	2	2	0	2
Bin1.282	2	0	2	2	2	2	2	2	2	2	2	2	2	2	2	2	2	2	2	2	2	2	2	2	2	2	2	2	2	2	2	2	2	1	2	2	0	2	2	0	2	2	2	2	2	2	2	0	2
Bin1.283	2	0	2	2	2	2	2	2	2	2	2	2	2	2	2	2	2	2	2	2	2	2	2	2	2	2	2	2	2	2	2	2	2	1	2	2	0	2	2	0	2	2	2	2	2	2	2	0	2
Bin1.284	2	0	2	2	2	2	2	2	2	2	2	2	2	2	2	2	2	2	2	2	2	2	2	2	2	2	2	2	2	2	2	2	2	1	2	2	0	2	2	0	2	2	2	2	2	2	2	0	2
Bin1.285	2	0	2	2	2	2	2	2	2	2	2	2	2	2	2	2	2	2	2	2	2	2	2	2	2	2	2	2	2	2	2	2	2	1	2	2	0	2	2	0	2	2	2	2	2	2	2	0	2
Bin1.286	2	0	2	2	2	2	2	2	2	2	2	2	2	2	2	2	2	2	2	2	2	2	2	2	2	2	2	2	2	2	2	2	2	1	2	2	0	2	2	0	2	2	2	2	2	2	2	0	2
Bin1.288	2	0	2	2	2	2	2	2	2	2	2	2	2	2	2	2	2	2	2	2	2	2	2	2	2	2	2	0	2	2	2	2	2	1	2	2	0	2	2	0	2	2	2	2	2	2	2	0	0
Bin1.289	2	0	2	2	2	2	2	2	2	2	2	2	2	2	2	2	2	2	2	2	2	2	2	2	2	2	2	0	2	2	2	2	2	0	2	2	0	2	2	0	2	2	2	2	2	2	2	0	0
Bin1.290	2	0	2	2	2	2	2	2	2	2	2	2	2	2	2	2	2	2	2	2	2	2	2	2	2	2	2	0	2	2	2	2	2	0	2	2	0	2	2	0	2	2	2	2	2	2	2	0	0
Bin1.287	2	0	2	2	2	2	2	2	2	2	2	2	2	2	2	2	2	2	2	2	2	2	2	2	2	2	2	2	2	2	2	2	2	1	2	2	0	2	2	0	2	2	2	2	2	2	2	0	2
Bin1.291	2	2	2	2	2	2	2	1	2	2	2	2	2	2	2	2	0	2	2	2	2	2	2	2	2	2	2	2	2	2	2	2	2	2	2	2	2	2	2	2	2	2	2	2	2	2	2	2	2
Bin1.292	2	2	2	2	2	2	2	1	2	2	2	0	2	2	2	2	0	2	2	2	2	2	2	2	2	2	2	2	0	2	2	2	2	2	2	2	2	2	2	2	2	2	2	2	2	2	2	2	2
Bin1.293	2	2	2	2	2	2	2	1	2	2	2	0	2	2	2	2	0	2	2	2	2	2	2	2	2	2	2	2	0	2	2	2	2	2	2	2	2	2	2	2	2	2	2	2	2	2	2	2	2
Bin1.294	2	2	2	2	2	2	2	1	2	2	2	0	2	2	2	2	0	2	2	2	2	2	2	2	2	2	2	2	0	2	2	2	2	2	2	2	2	2	2	2	2	2	2	2	2	2	2	2	2
Bin1.295	0	2	2	2	2	2	2	1	2	2	2	0	2	2	2	2	0	2	2	2	2	2	2	2	2	0	2	2	0	2	2	2	2	2	2	2	2	2	2	2	2	2	2	2	2	2	2	2	2
Bin1.296	2	2	0	2	0	2	0	1	2	0	0	0	0	2	2	0	0	2	0	2	2	2	0	0	2	2	2	2	0	2	0	0	2	2	2	0	2	0	2	2	0	2	0	0	0	2	2	2	2
Bin1.297	2	2	0	2	0	2	0	1	2	0	0	0	0	2	2	0	0	2	0	2	2	2	0	0	2	2	2	2	0	2	0	0	2	2	2	0	2	0	2	2	0	2	0	0	0	2	2	2	2
Bin1.298	2	2	0	2	0	2	0	1	2	0	0	0	0	2	2	0	0	2	0	2	2	2	0	0	2	2	2	2	0	2	0	0	2	2	2	0	2	0	2	2	0	2	0	0	0	2	2	2	2
Bin1.299	2	2	0	2	0	2	0	1	2	0	0	0	0	2	2	0	0	2	0	2	2	2	0	0	2	2	2	2	0	2	0	0	2	2	2	0	2	0	2	2	0	2	0	0	0	2	2	2	2
Bin1.300	2	2	0	2	0	2	0	1	2	0	0	0	0	2	2	0	0	2	0	2	2	2	0	0	2	2	2	2	0	2	0	0	2	2	2	0	2	0	2	2	0	2	0	0	0	2	2	2	2
Bin1.301	2	2	0	2	0	2	0	1	2	0	0	0	0	2	2	0	0	2	0	2	2	2	0	0	2	2	2	2	0	2	0	0	2	2	2	0	2	0	2	2	0	2	0	0	0	2	2	2	2
Bin1.302	2	2	0	2	2	2	2	1	2	0	2	2	0	2	2	0	0	0	2	2	2	2	2	0	2	2	2	2	2	2	2	2	2	2	2	2	2	0	2	2	2	2	2	2	2	2	0	0	2
Bin1.303	2	2	0	2	2	2	2	1	2	0	2	2	2	2	2	0	0	0	2	2	2	2	2	0	2	2	2	2	2	2	2	2	2	2	2	2	2	0	2	2	2	2	2	2	2	2	0	0	2
Bin1.304	2	2	0	2	2	2	2	1	2	0	2	2	2	2	2	0	0	0	2	2	2	2	2	0	2	2	2	2	2	2	2	2	2	2	2	2	2	0	2	2	2	2	2	2	2	2	0	0	2
Bin1.305	2	2	0	2	2	2	2	1	2	0	0	0	2	0	2	0	0	2	2	2	2	2	2	0	2	2	2	2	0	2	2	0	2	2	2	2	2	0	2	2	0	2	2	0	0	0	2	0	2
Bin1.306	2	2	0	2	2	2	0	1	2	0	0	0	2	0	2	0	0	2	0	2	2	2	0	0	2	2	2	2	0	2	0	0	0	0	0	0	0	0	2	0	0	2	2	0	0	0	2	0	2
Bin1.307	2	2	0	2	2	2	0	1	2	0	0	0	2	0	2	0	0	2	0	2	2	2	0	0	2	2	2	2	0	2	0	0	0	0	0	0	0	0	2	0	0	2	2	0	0	0	2	0	2
Bin1.308	2	2	0	2	2	2	0	0	2	0	0	0	2	0	2	0	0	2	0	2	2	2	0	0	2	2	2	2	0	2	0	0	0	0	0	0	0	0	2	0	0	2	2	0	0	0	2	0	2
Bin1.309	2	2	0	2	2	2	0	0	2	0	0	0	2	0	2	0	0	2	0	2	2	2	0	0	2	2	2	2	0	2	0	0	0	0	0	0	0	0	2	0	0	2	2	0	0	0	2	0	2
Bin1.310	2	0	0	2	2	2	0	0	2	0	0	0	2	0	2	0	0	2	0	2	2	2	0	0	2	2	2	2	0	2	0	0	0	0	0	0	0	0	2	0	0	2	2	0	0	0	2	0	2
Bin1.311	2	0	0	2	2	2	0	0	2	0	0	0	2	0	2	0	0	2	0	2	2	2	0	0	2	2	2	2	0	2	0	0	0	0	0	0	0	0	2	0	0	2	2	0	0	0	2	0	2
Bin1.312	2	0	0	2	2	2	0	0	2	0	0	0	2	0	2	0	0	2	0	2	2	2	0	0	1	2	2	2	0	2	0	0	0	0	0	0	0	0	2	0	0	2	2	0	0	0	2	0	2
Bin1.313	2	0	0	2	2	2	0	0	2	0	0	0	2	0	2	0	0	2	0	2	2	2	0	0	1	2	2	2	0	2	0	0	0	0	0	0	0	0	2	0	0	2	2	0	0	0	2	0	2
Bin1.314	2	0	0	2	0	2	0	0	2	0	0	0	2	0	2	0	0	2	0	2	2	2	0	0	1	2	2	2	0	2	0	0	0	0	0	0	0	0	2	0	0	2	2	0	0	0	2	0	2
Bin1.315	2	0	0	2	0	2	0	0	2	0	0	0	2	0	2	0	0	2	0	2	2	2	0	0	1	2	2	2	0	2	0	0	0	0	0	0	0	0	2	0	0	2	2	0	0	0	2	0	2
Bin1.316	2	0	0	2	0	2	0	0	2	0	0	0	2	0	2	0	0	2	0	2	2	2	0	0	1	2	2	2	0	2	0	0	0	0	0	0	0	0	2	0	0	2	2	0	0	0	2	0	2
Bin1.317	2	0	0	2	0	2	0	0	2	0	0	0	2	0	2	0	0	2	0	2	2	2	0	0	1	2	2	2	0	2	0	0	0	0	0	0	0	0	2	0	0	2	2	0	0	0	2	0	2
Bin1.318	2	0	0	2	0	2	0	0	2	0	0	0	2	0	2	0	0	2	0	2	2	2	0	0	1	2	2	2	0	2	0	0	0	0	0	0	0	0	2	0	0	2	2	0	0	0	2	2	2
Bin1.319	2	0	0	2	0	2	0	0	2	0	0	0	2	0	2	0	0	2	0	2	2	2	0	0	1	2	2	2	0	2	0	0	0	0	0	0	0	0	2	0	0	2	2	0	0	0	2	2	2
Bin1.320	2	0	0	2	0	2	0	0	2	0	0	0	2	0	2	0	0	2	0	2	2	2	0	0	1	2	2	2	0	2	0	0	0	0	0	0	0	0	2	0	0	2	2	0	0	0	2	2	2
Bin1.321	2	0	0	2	0	2	0	0	2	0	0	0	2	0	2	0	0	2	0	2	2	2	0	0	1	2	2	2	0	2	0	0	0	0	0	0	0	0	2	0	0	2	2	0	0	0	2	2	2
Bin1.322	2	0	0	2	0	2	0	0	2	0	0	0	2	0	2	0	0	2	0	2	2	2	0	0	1	2	2	2	0	2	0	0	0	0	0	0	0	0	2	0	0	2	2	0	0	0	2	2	2
Bin1.323	2	0	0	2	0	2	0	0	2	0	0	0	2	0	0	0	0	2	0	2	2	2	0	0	1	2	2	2	0	2	0	0	0	0	0	0	0	0	2	0	0	2	2	0	0	0	2	2	2
Bin1.324	2	0	0	2	0	2	0	0	2	0	0	0	2	0	0	0	0	2	0	2	2	2	0	0	1	2	2	2	0	2	0	0	0	0	0	0	0	0	2	0	0	2	2	0	0	0	2	2	2
Bin1.325	2	0	0	2	0	2	0	0	2	0	0	0	2	0	0	0	0	2	0	2	2	2	2	0	1	2	2	2	0	2	0	0	0	0	0	0	0	0	2	0	0	2	2	0	0	0	2	2	2
Bin1.326	2	0	0	2	0	2	0	2	2	0	0	0	2	0	0	0	0	2	0	2	2	2	2	0	1	2	2	2	0	2	0	0	0	0	0	0	0	0	2	0	0	2	2	0	0	0	2	2	2
Bin1.327	0	0	0	2	0	1	0	2	2	0	0	0	2	0	0	0	0	2	0	2	2	2	2	0	0	2	2	1	0	2	0	0	0	0	0	0	0	0	2	0	0	2	2	0	0	0	2	2	2
Bin1.328	0	0	0	2	0	1	0	2	2	0	0	0	2	0	0	0	0	2	0	2	2	2	2	0	0	2	2	1	0	2	0	0	0	0	0	0	0	0	2	0	0	2	2	0	0	0	2	2	2
Bin1.329	0	0	0	2	0	1	0	2	2	0	0	0	2	0	0	0	0	2	0	2	2	2	2	0	0	2	2	1	0	2	0	0	0	0	0	0	0	0	2	0	0	2	2	0	0	0	2	2	2
Bin1.330	0	0	0	2	0	1	0	2	2	2	0	0	2	0	0	0	0	2	0	2	2	2	2	0	0	2	2	1	0	2	0	0	0	0	0	0	0	0	2	0	0	2	2	0	0	0	2	2	2
Bin1.331	0	0	0	2	0	1	0	2	2	2	0	0	2	0	0	0	0	2	0	2	2	2	2	0	0	2	2	1	0	2	0	0	0	0	0	0	0	0	2	0	0	2	2	0	0	0	2	2	2
Bin1.332	0	0	0	2	0	1	0	2	2	2	0	0	2	0	2	0	0	2	0	2	2	2	2	0	0	2	2	1	0	2	0	0	0	0	0	0	0	0	2	0	0	2	2	0	0	0	2	2	2
Bin1.333	0	0	0	2	0	1	0	2	2	2	0	0	2	0	2	0	0	2	0	2	2	2	2	0	0	2	2	1	0	2	0	0	0	0	0	0	0	0	2	0	0	2	2	0	0	0	2	2	2
Bin1.334	0	0	0	2	0	1	0	2	2	2	0	0	2	0	2	0	0	2	0	2	2	2	2	0	0	2	2	1	0	2	0	0	0	0	0	0	0	0	2	0	0	2	2	0	0	0	2	2	2
Bin1.335	0	0	0	2	0	1	0	2	2	2	0	0	2	0	2	0	0	2	0	2	2	2	2	0	0	2	2	1	0	2	0	0	0	0	0	0	0	0	2	0	0	2	2	0	0	0	2	2	2
Bin1.336	0	0	2	2	0	1	0	2	2	2	0	0	2	0	2	0	0	2	0	2	2	2	2	0	0	2	2	1	0	2	0	0	0	0	0	0	0	0	2	0	0	2	2	0	0	0	2	2	2
Bin1.337	0	0	2	2	0	1	0	2	2	2	0	0	2	0	2	0	0	2	0	2	2	2	2	0	0	2	2	1	0	2	0	0	0	0	0	0	0	0	2	0	0	2	2	2	0	0	2	2	2
Bin1.338	0	0	2	2	0	1	0	2	2	2	0	0	2	0	2	0	0	2	0	2	2	2	2	0	0	2	2	1	0	2	0	0	0	0	0	0	0	0	2	0	0	2	2	2	0	0	2	2	2
Bin1.339	0	0	2	2	0	1	0	2	2	2	0	0	2	0	2	0	0	2	0	2	2	2	2	0	0	2	2	1	0	2	0	0	0	0	0	0	0	0	2	0	0	2	2	2	2	0	2	2	2
Bin1.340	0	0	2	2	0	1	0	2	2	2	0	0	2	0	2	0	0	2	0	2	2	2	2	0	0	2	2	1	0	2	0	0	0	0	0	0	0	0	2	0	0	2	2	2	2	0	2	2	2
Bin1.341	0	0	2	2	0	1	0	2	2	2	0	0	2	0	2	0	0	2	0	2	2	2	2	0	0	2	2	1	0	2	0	0	0	0	0	0	0	0	2	0	0	2	2	2	2	0	2	2	2
Bin1.342	0	0	2	2	0	1	0	2	2	2	0	0	2	0	2	0	0	2	0	2	2	2	2	0	0	2	2	1	0	2	0	0	0	0	0	0	0	0	2	0	0	2	2	2	2	0	2	2	2
Bin1.343	0	0	2	2	0	1	0	2	2	2	0	0	2	0	2	0	0	2	0	2	2	2	2	0	2	2	2	1	0	2	0	0	0	0	0	0	0	0	2	0	0	2	2	2	2	0	2	2	2
Bin2.001	2	2	2	2	0	2	0	2	0	2	2	2	0	2	2	2	2	2	2	0	2	0	2	2	2	2	0	2	2	2	2	0	2	2	2	2	0	2	2	2	0	2	2	2	0	2	2	2	2
Bin2.002	2	2	2	2	0	2	0	2	0	2	2	2	0	2	2	2	2	2	2	0	2	0	2	2	2	2	0	2	2	2	2	0	2	2	2	2	0	2	2	2	0	2	2	2	0	2	0	2	2
Bin2.003	2	2	2	2	0	2	0	2	0	2	2	2	0	2	2	2	2	2	2	0	2	0	2	2	2	2	0	2	2	2	2	0	2	2	2	2	0	2	2	2	0	2	2	2	2	2	0	2	2
Bin2.004	2	2	2	2	0	2	0	2	0	2	2	2	0	2	2	2	2	2	2	0	2	0	2	2	2	2	0	2	2	2	2	0	2	2	2	2	0	2	2	2	0	2	2	2	2	2	0	2	2
Bin2.005	2	2	2	2	0	2	0	2	0	2	2	2	0	2	2	2	2	2	2	0	2	0	2	2	2	2	0	2	2	2	2	0	2	2	2	2	0	2	2	2	0	2	2	2	2	2	0	2	2
Bin2.006	2	2	2	2	0	2	0	2	0	2	2	2	0	2	2	2	2	2	2	0	2	0	2	2	2	2	0	2	2	0	2	0	2	2	2	2	0	2	2	2	0	2	2	2	2	2	0	2	2
Bin2.007	2	2	2	2	0	2	0	2	0	2	2	2	0	2	2	2	2	2	2	0	2	0	2	2	2	2	0	2	2	0	2	0	2	2	2	2	0	2	2	2	0	2	2	2	2	2	0	2	2
Bin2.008	2	2	2	2	0	2	0	2	0	2	2	0	0	2	2	2	2	2	2	0	2	0	2	2	2	2	0	2	2	0	2	0	2	2	2	2	0	2	2	2	0	2	2	2	2	2	0	2	2
Bin2.009	2	2	2	2	0	2	0	2	0	2	2	0	0	2	2	2	2	2	2	0	2	0	2	2	2	2	0	2	2	0	2	0	2	2	2	2	0	2	2	2	0	2	0	2	2	2	0	2	2
Bin2.010	2	2	2	2	0	2	0	2	0	2	2	0	0	2	2	2	2	2	2	0	2	0	2	2	2	2	0	2	2	0	2	2	2	2	2	2	0	2	2	2	0	2	0	2	2	2	0	2	2
Bin2.011	2	2	2	2	0	2	0	2	0	2	2	0	0	2	2	2	2	2	2	0	2	0	2	2	2	2	0	2	2	0	2	2	2	2	2	2	0	2	2	2	0	2	0	2	2	2	0	2	2
Bin2.012	2	2	2	2	0	2	0	2	0	2	2	0	0	2	2	2	2	2	2	2	2	0	2	2	2	2	0	2	2	0	2	2	2	2	2	2	0	2	2	2	0	2	0	2	2	2	0	2	2
Bin2.013	2	2	2	2	0	2	0	2	0	2	2	0	0	2	2	2	2	2	2	2	2	0	2	2	2	2	0	2	2	0	2	2	2	2	2	2	0	2	2	2	0	2	0	2	2	2	0	2	2
Bin2.014	2	2	2	2	0	2	0	2	0	2	2	0	0	2	2	2	2	2	2	2	2	0	2	2	2	2	0	2	2	0	2	2	2	2	2	2	0	2	2	2	0	2	0	2	2	2	0	2	2
Bin2.015	2	2	2	2	0	2	0	2	0	2	2	0	0	2	2	2	2	2	2	2	2	0	2	2	2	2	0	2	2	0	2	2	2	2	2	2	0	2	2	2	0	2	0	2	2	1	0	2	2
Bin2.016	2	2	2	2	0	2	0	2	0	2	2	0	0	2	2	2	2	2	2	2	2	0	2	2	2	2	0	2	2	0	2	2	2	2	2	2	0	0	2	2	0	2	0	2	2	1	0	2	2
Bin2.017	2	2	2	2	0	2	0	2	0	2	2	0	0	2	2	2	2	2	2	2	2	0	2	2	2	2	0	2	2	0	2	2	2	2	2	2	0	0	2	2	0	2	0	2	2	1	0	2	2
Bin2.018	2	2	2	2	0	2	0	2	0	2	2	0	0	2	2	2	2	2	2	2	2	0	2	2	2	2	0	2	2	2	2	2	2	2	2	2	0	0	2	2	0	2	0	2	2	1	0	2	2
Bin2.019	2	2	2	2	0	2	0	2	0	2	2	0	0	2	2	2	2	2	2	2	2	0	2	2	2	2	0	2	2	2	2	2	2	2	2	2	0	0	2	2	0	2	0	2	2	1	0	2	2
Bin2.020	2	2	2	2	0	2	0	2	0	0	2	0	0	2	2	2	2	2	2	2	2	0	2	2	2	2	0	2	2	2	2	2	2	2	2	2	0	0	2	2	0	2	0	2	2	1	0	2	2
Bin2.021	2	2	2	2	0	2	0	2	0	0	2	0	0	2	2	2	2	2	2	2	2	0	2	2	2	2	0	2	2	2	2	2	2	2	2	2	0	0	2	2	0	2	0	2	2	1	0	2	2
Bin2.022	2	2	2	2	0	2	0	2	0	0	2	0	0	2	2	2	2	2	2	2	2	0	2	2	2	2	0	2	2	2	2	2	2	2	2	2	0	0	2	2	0	2	0	2	2	1	0	2	2
Bin2.023	2	2	2	2	0	2	0	2	0	0	2	0	0	2	2	2	2	2	2	2	2	0	2	2	2	2	0	2	2	2	2	2	2	2	2	2	0	0	2	2	0	2	0	2	2	1	0	2	2
Bin2.024	2	2	2	2	0	2	0	2	0	0	2	0	0	2	2	2	2	2	2	2	2	0	2	2	2	2	0	2	2	2	2	2	2	2	2	2	0	0	2	2	0	2	0	2	2	1	0	2	2
Bin2.025	2	2	2	2	0	2	0	2	0	0	2	0	0	2	2	2	2	2	2	2	2	0	2	2	2	2	0	2	2	2	2	2	2	2	2	2	0	0	0	2	0	2	0	2	2	1	0	2	2
Bin2.026	2	2	2	2	0	2	0	2	0	0	2	0	0	2	2	2	2	2	2	2	2	0	2	2	2	2	0	2	2	2	2	2	2	2	2	2	0	0	0	2	0	2	0	2	2	1	0	2	2
Bin2.027	2	2	2	2	0	2	0	2	0	0	2	0	0	2	2	2	2	2	2	2	2	0	2	2	2	2	0	2	2	2	2	2	2	2	2	2	0	0	0	2	0	2	0	2	2	1	0	2	2
Bin2.028	2	2	2	2	0	2	0	2	0	0	2	0	0	2	2	2	2	2	2	2	2	0	2	2	2	2	0	2	2	2	2	2	2	2	2	2	0	0	0	2	0	2	0	2	2	1	0	2	2
Bin2.029	2	2	2	2	0	2	0	2	0	0	2	0	0	2	2	2	2	2	2	2	2	0	2	2	2	2	0	2	2	2	2	2	2	2	2	2	0	0	0	2	0	2	0	2	2	1	0	2	2
Bin2.030	2	2	2	2	0	2	0	2	0	0	2	0	0	2	2	2	2	2	2	2	2	0	2	2	2	2	0	2	2	2	2	2	2	2	2	2	0	0	0	2	0	2	0	2	2	1	0	2	2
Bin2.031	2	2	2	2	0	2	0	2	0	0	2	0	0	2	2	2	2	2	2	2	2	0	2	2	2	2	0	2	2	2	2	2	2	2	2	2	0	0	0	2	0	2	0	2	2	1	0	2	2
Bin2.032	2	2	2	2	0	2	0	2	0	0	2	0	0	2	2	2	2	2	2	2	2	0	2	2	2	2	0	2	2	2	2	2	2	2	2	2	0	0	0	2	0	2	0	2	2	1	0	2	2
Bin2.033	2	2	2	2	0	2	0	2	0	0	2	0	0	2	2	2	2	2	2	2	2	0	2	2	2	2	0	2	2	2	2	2	2	2	2	2	0	0	0	2	0	2	0	2	2	1	0	2	2
Bin2.034	2	2	2	2	0	2	0	2	0	0	2	0	0	2	2	2	2	2	2	2	2	0	2	2	2	2	0	2	2	2	2	2	2	2	2	2	0	0	0	2	0	2	0	2	2	1	0	2	2
Bin2.035	2	2	2	2	0	2	0	2	0	0	2	0	0	2	2	2	2	2	2	2	2	0	2	2	2	2	0	2	2	2	2	2	2	2	2	2	0	0	0	2	0	2	0	2	2	1	0	2	2
Bin2.036	2	2	2	2	0	2	0	2	0	0	2	0	0	2	2	2	2	2	2	2	2	0	2	2	2	2	0	2	2	2	2	2	2	2	2	2	0	0	0	2	0	2	0	2	2	1	0	2	2
Bin2.037	2	2	2	2	0	2	0	2	0	0	2	0	0	2	2	2	2	2	2	2	2	0	2	2	2	2	0	2	2	2	2	2	2	2	2	2	0	0	0	2	0	2	0	2	2	1	0	2	2
Bin2.038	2	2	2	2	0	2	0	2	0	0	2	0	0	2	2	2	2	2	2	2	2	0	2	2	2	2	0	2	2	2	2	2	2	2	2	2	0	0	0	2	0	2	0	2	2	1	0	2	2
Bin2.039	2	2	2	2	0	2	0	2	0	0	2	0	0	2	2	2	2	2	2	2	2	0	2	2	2	2	0	2	2	2	2	2	2	2	2	2	0	0	0	2	0	2	0	2	2	1	0	2	2
Bin2.040	2	2	2	2	0	2	0	2	0	0	2	0	0	2	2	2	2	2	2	2	2	0	2	2	2	2	0	2	2	2	2	2	2	2	2	2	0	0	0	2	0	2	0	2	2	1	0	2	2
Bin2.041	2	2	2	2	0	2	0	2	0	0	2	0	0	2	2	2	2	2	2	2	2	0	2	2	2	2	0	2	2	2	2	2	2	2	2	2	0	0	0	2	0	2	0	2	2	1	0	2	2
Bin2.042	2	2	2	2	0	2	0	2	0	0	2	0	0	2	2	2	2	2	2	2	2	0	2	2	2	2	0	2	2	2	2	2	2	2	2	2	0	0	0	2	0	2	0	2	2	1	0	2	2
Bin2.043	2	2	2	2	0	2	0	2	0	0	2	0	0	2	2	2	2	2	2	2	2	0	2	2	2	2	0	2	2	2	2	2	2	2	2	2	0	0	0	2	0	2	0	2	2	1	0	2	2
Bin2.044	2	2	2	2	0	2	0	2	0	0	2	0	0	2	2	2	2	2	2	2	2	0	2	2	2	2	0	2	2	2	2	2	2	2	2	2	0	0	0	2	0	2	0	2	2	1	0	2	2
Bin2.045	2	2	2	2	0	2	0	2	0	0	2	0	0	2	2	2	2	2	2	2	2	0	2	2	2	2	0	2	2	2	2	2	2	2	2	2	0	0	0	2	0	2	0	2	2	1	0	2	2
Bin2.046	2	2	2	2	0	2	0	0	0	0	2	0	0	2	2	2	2	2	2	2	2	0	2	2	2	2	0	2	2	2	2	2	2	2	2	2	0	0	0	2	0	2	0	2	2	1	0	2	2
Bin2.047	2	2	2	2	0	2	0	0	0	0	2	0	0	2	2	2	2	2	2	2	2	0	2	2	2	2	0	2	2	2	2	2	2	2	2	2	0	0	0	2	0	2	0	2	2	1	0	2	2
Bin2.048	2	2	2	2	0	2	0	0	0	0	2	0	0	2	2	2	2	2	2	2	2	0	2	2	2	2	0	2	2	2	2	2	2	2	2	2	2	0	0	2	0	2	0	2	2	2	0	2	2
Bin2.049	2	2	2	2	0	2	0	0	0	0	2	0	0	2	2	2	2	2	2	2	2	0	2	2	2	2	0	2	2	2	2	2	2	2	2	2	2	0	0	2	0	2	0	2	2	2	0	2	2
Bin2.050	2	2	2	2	0	2	0	0	0	0	2	0	0	2	2	2	2	2	2	2	2	0	2	2	2	2	0	2	2	2	2	2	2	2	2	2	2	0	0	2	0	2	0	2	2	2	0	2	2
Bin2.051	2	2	2	2	0	2	0	0	0	0	2	0	0	2	2	2	2	2	2	2	2	0	2	2	2	2	0	2	2	2	2	2	2	2	2	2	2	0	0	2	0	2	0	2	2	2	0	2	2
Bin2.052	2	2	2	2	0	2	0	0	0	0	2	0	0	2	2	2	2	2	2	2	2	0	2	2	2	2	0	2	2	2	2	2	2	2	2	2	2	0	0	2	0	2	0	2	2	2	0	2	2
Bin2.053	2	2	2	2	0	2	2	0	0	0	2	0	0	2	2	2	2	2	2	2	2	0	2	2	2	2	0	2	2	2	2	2	2	2	2	2	2	0	0	2	0	2	0	2	2	2	0	2	2
Bin2.054	2	2	2	2	0	2	2	0	0	0	2	0	0	2	2	2	2	2	2	2	2	0	2	2	2	2	0	2	2	2	2	2	2	2	2	2	2	0	0	2	0	2	0	2	2	2	0	2	2
Bin2.055	2	2	2	2	0	2	2	0	0	0	2	0	0	2	2	2	2	2	2	2	2	0	2	2	2	2	0	2	2	2	2	2	2	2	2	2	2	0	0	2	0	2	0	2	2	2	0	2	2
Bin2.056	2	2	2	2	0	2	2	0	0	0	2	0	0	2	2	2	2	2	2	2	2	0	2	2	2	2	0	2	2	2	2	2	2	2	2	2	2	0	0	2	0	2	0	2	2	2	0	2	2
Bin2.057	2	2	2	2	0	2	2	0	0	0	2	0	0	2	2	2	2	2	2	2	2	0	2	2	2	2	0	2	2	2	2	2	2	2	2	2	2	0	0	2	0	2	0	2	2	2	0	2	2
Bin2.058	2	2	2	2	0	2	2	0	0	0	2	2	0	2	2	2	2	2	2	2	2	0	2	2	2	2	0	2	2	2	2	2	2	2	2	2	2	0	0	2	0	2	0	2	2	2	0	2	2
Bin2.059	2	2	2	2	0	2	2	0	0	0	2	2	0	2	2	2	2	2	2	2	2	0	2	2	2	2	0	2	2	2	2	2	2	2	2	2	2	0	0	2	0	2	0	2	2	2	0	2	2
Bin2.060	2	2	2	2	0	2	2	0	0	0	2	2	0	2	2	2	2	2	2	2	2	0	2	2	2	2	0	2	2	2	2	2	2	2	2	2	2	0	0	2	0	2	0	2	2	2	0	2	2
Bin2.061	2	2	2	2	0	2	2	0	0	0	2	2	0	2	2	2	2	2	2	2	2	0	2	2	2	2	0	2	2	2	2	2	2	2	2	2	2	0	0	2	0	2	0	2	2	2	0	2	2
Bin2.062	2	2	2	2	0	2	2	0	0	0	2	2	0	2	2	2	2	2	2	2	2	0	2	2	2	2	0	2	2	2	2	2	2	2	2	2	2	0	0	2	0	2	0	2	2	2	0	2	2
Bin2.063	2	2	2	2	0	2	2	0	0	0	2	2	0	2	2	2	2	2	2	2	2	0	2	2	2	2	0	2	2	2	2	2	2	2	2	2	2	0	0	2	0	2	0	2	2	2	0	2	2
Bin2.064	2	2	2	2	0	2	2	0	0	0	2	2	0	2	2	2	2	2	2	2	2	0	2	2	2	2	0	2	2	2	2	2	2	2	2	2	2	0	0	2	0	2	0	2	2	2	0	2	2
Bin2.065	2	2	2	2	0	2	2	0	0	0	2	2	0	2	2	2	2	2	2	2	2	0	2	2	2	2	0	2	2	2	2	2	2	2	2	2	2	0	0	2	0	2	0	2	2	2	0	2	2
Bin2.066	2	2	2	2	0	2	2	0	0	0	2	2	0	2	2	2	2	2	2	2	2	0	2	2	2	2	0	2	2	2	2	2	2	2	2	2	2	0	0	2	0	2	0	2	2	2	0	2	2
Bin2.067	2	2	2	2	0	2	2	0	0	0	2	2	0	2	2	2	2	2	2	2	2	0	2	2	2	2	0	2	2	2	2	2	2	2	2	2	2	0	0	2	0	2	0	2	2	2	0	2	2
Bin2.068	2	2	2	2	0	2	2	0	0	0	2	2	0	2	2	2	2	2	2	2	2	0	2	2	2	2	0	2	2	2	2	2	2	2	2	2	2	0	0	2	0	2	0	2	2	2	0	2	2
Bin2.069	2	2	2	2	0	2	2	0	0	0	2	2	0	2	2	2	2	2	2	2	2	0	2	2	2	2	0	2	2	2	0	2	2	2	2	2	2	0	0	2	0	2	0	2	2	2	0	2	2
Bin2.070	2	2	2	2	0	2	2	0	0	0	2	2	0	2	2	2	2	2	2	2	2	0	2	2	2	2	1	2	2	2	0	2	2	2	2	2	2	0	0	2	0	2	0	2	2	2	0	2	2
Bin2.071	2	2	2	2	0	2	2	0	0	0	2	2	0	2	2	2	2	2	2	2	2	0	2	2	2	2	1	2	2	2	0	2	2	2	2	2	2	0	2	2	0	2	0	2	2	2	0	2	2
Bin2.072	2	2	2	2	0	2	2	0	0	0	2	2	0	2	2	2	0	2	2	2	2	0	2	2	2	2	1	2	2	2	0	2	2	2	2	2	2	0	2	2	0	2	0	2	2	2	0	2	2
Bin2.073	2	2	2	2	0	2	2	0	0	0	2	2	0	2	2	2	0	2	2	2	2	0	2	2	2	2	1	2	2	2	0	2	2	2	2	2	2	0	2	2	0	2	0	2	2	2	0	2	2
Bin2.074	2	2	2	2	0	2	2	0	0	0	2	2	0	2	2	2	0	2	2	2	2	0	2	2	2	2	1	2	2	2	0	2	2	2	2	2	2	0	2	2	0	2	0	2	2	2	0	2	2
Bin2.075	2	2	2	2	0	2	2	0	0	0	2	2	0	2	2	2	0	2	2	2	2	0	2	2	2	2	1	2	2	2	0	2	2	2	2	2	2	0	2	2	0	2	0	2	2	2	0	2	2
Bin2.076	2	2	2	2	0	2	2	0	0	0	2	2	0	2	2	2	0	2	2	2	2	0	2	2	2	2	1	2	2	2	0	2	2	2	2	2	2	0	2	2	0	2	0	2	2	2	0	2	2
Bin2.077	2	2	2	2	0	2	2	0	0	0	2	2	0	2	2	2	0	2	2	2	2	0	2	2	2	2	1	2	2	2	0	2	2	2	2	2	2	0	2	2	0	2	0	2	2	2	0	2	2
Bin2.078	2	2	2	2	0	2	2	0	0	0	2	2	0	2	2	2	0	2	2	2	2	0	2	2	2	2	1	2	2	2	0	2	2	2	2	2	2	0	2	2	0	2	0	2	2	2	0	2	2
Bin2.079	2	2	2	2	0	2	2	0	0	0	2	2	0	2	2	2	0	2	2	2	2	0	2	2	2	2	1	2	2	2	0	2	2	2	2	2	2	0	2	2	0	2	0	2	2	2	2	2	2
Bin2.080	2	2	2	2	0	2	2	0	0	0	2	2	0	2	2	2	0	2	2	2	2	0	2	2	2	2	1	2	2	2	0	2	2	2	2	2	2	0	2	2	0	2	0	2	2	2	2	2	2
Bin2.081	2	2	2	2	0	2	2	0	0	0	2	2	0	2	2	2	0	2	2	2	2	0	2	2	2	2	1	2	2	2	0	2	2	2	2	2	2	0	2	2	0	2	0	2	2	2	2	2	2
Bin2.082	2	2	2	2	0	2	2	0	0	0	2	2	0	2	2	2	0	2	2	2	2	0	2	2	2	2	1	2	2	2	0	2	2	2	2	2	2	0	2	2	0	2	0	2	2	2	2	2	2
Bin2.083	2	2	2	2	0	2	2	0	0	0	2	2	0	2	2	2	0	2	2	2	2	0	2	2	2	2	1	2	2	2	0	2	2	2	2	2	2	0	2	2	0	2	0	2	2	2	2	2	2
Bin2.084	2	2	2	2	0	2	2	0	0	0	2	2	0	2	2	2	0	2	2	2	2	0	2	2	2	2	1	2	2	2	0	2	2	2	2	2	2	0	2	2	0	2	0	2	2	2	2	2	2
Bin2.085	2	2	2	2	0	2	2	0	0	0	2	2	0	2	2	2	0	2	2	2	2	0	2	2	2	2	1	2	2	2	2	2	2	2	2	2	2	0	2	2	0	2	0	2	2	2	2	2	2
Bin2.086	2	2	2	2	0	2	2	0	0	0	2	2	2	2	2	2	0	2	2	2	2	0	2	2	2	2	1	2	2	2	2	2	2	2	2	2	2	0	2	2	0	2	0	2	2	2	2	2	2
Bin2.087	2	2	2	2	0	2	2	0	0	0	2	2	2	2	2	2	0	2	2	2	2	0	2	2	2	2	1	2	2	2	2	2	2	2	2	2	2	0	2	2	0	2	0	2	2	2	2	2	2
Bin2.088	2	2	2	2	0	2	2	0	0	0	2	2	2	2	2	2	0	2	2	2	2	0	2	2	2	2	1	2	2	2	2	2	2	2	2	2	2	0	2	2	0	2	0	2	2	2	2	2	2
Bin2.089	2	2	2	2	0	2	2	0	0	0	2	2	2	2	2	2	0	2	2	2	2	2	2	2	2	2	2	2	2	2	2	2	2	2	2	2	2	0	2	2	0	2	0	2	2	2	2	2	2
Bin2.090	2	2	2	2	0	2	2	0	0	0	2	2	2	2	2	2	2	2	2	2	2	2	2	2	2	2	2	2	2	2	2	2	2	2	2	2	2	0	2	2	0	2	0	2	2	2	2	2	2
Bin2.091	2	2	2	2	0	2	2	0	0	0	2	2	2	2	2	2	2	2	2	2	2	2	2	2	2	2	2	2	2	2	2	2	2	2	2	2	2	0	2	2	0	2	0	2	2	2	2	2	2
Bin2.092	2	2	2	2	0	2	2	0	0	0	2	2	2	2	2	2	2	2	2	2	2	2	2	2	2	2	2	2	2	2	2	2	2	2	2	2	2	0	2	2	0	2	0	2	2	2	2	2	2
Bin2.093	2	2	2	2	0	2	2	0	0	0	2	2	2	2	2	2	2	2	2	2	2	2	2	2	2	2	2	2	2	2	2	2	2	2	2	2	2	0	2	2	0	2	0	2	2	2	2	2	2
Bin2.094	2	2	2	2	0	2	2	0	0	0	2	2	2	2	2	2	2	2	2	2	2	2	2	2	2	2	2	2	2	2	2	2	2	2	2	2	2	1	2	2	0	2	0	2	2	2	2	2	2
Bin2.095	2	2	2	2	0	2	2	0	0	0	2	2	2	2	2	2	2	2	2	2	2	2	2	2	2	2	2	2	2	2	2	2	2	2	2	2	2	1	2	2	0	2	0	2	2	2	2	2	2
Bin2.096	2	2	2	2	0	2	2	0	0	0	2	2	2	2	2	2	2	2	2	2	2	2	2	2	2	2	2	2	2	2	2	2	2	2	2	2	2	1	2	2	0	2	0	2	2	2	2	2	2
Bin2.097	2	2	2	2	0	2	2	0	0	0	2	2	2	2	2	2	2	2	2	2	2	2	2	2	2	2	2	2	2	2	2	2	2	2	2	2	2	1	2	2	0	2	0	2	2	2	2	2	2
Bin2.098	2	1	0	2	0	2	2	0	0	0	2	2	2	2	2	2	2	2	2	2	2	2	2	2	2	2	2	2	2	2	2	2	2	2	2	2	2	1	2	2	0	2	0	2	2	2	2	2	2
Bin2.099	2	1	0	2	0	2	2	0	0	0	2	2	2	2	2	2	2	2	2	2	2	2	2	2	2	2	2	2	2	2	2	2	2	2	2	2	2	1	2	2	0	2	0	2	2	2	2	2	2
Bin2.100	2	1	0	2	0	2	2	0	0	0	2	2	2	2	2	2	2	2	2	2	2	2	2	2	2	2	2	2	2	2	2	2	2	2	2	2	2	1	2	2	0	2	0	2	2	2	2	2	2
Bin2.101	2	1	0	2	0	2	2	0	0	0	2	2	2	2	2	2	2	2	2	2	2	2	2	2	2	2	2	2	2	2	2	2	2	2	2	2	2	1	2	2	0	2	0	2	2	2	2	2	2
Bin2.102	2	1	0	2	0	2	2	0	0	0	2	2	2	2	2	2	2	2	2	2	2	2	2	2	2	2	2	2	2	2	2	2	2	2	2	2	2	1	2	2	0	2	0	2	2	2	2	2	2
Bin2.103	2	1	0	2	0	2	2	0	0	0	2	2	2	2	2	2	2	2	2	2	2	2	2	2	2	2	2	2	2	2	2	2	2	2	2	2	2	1	2	2	0	2	0	2	2	2	2	2	0
Bin2.104	2	1	0	2	0	2	2	0	0	0	2	2	2	2	2	2	2	2	2	2	2	2	2	2	2	2	2	2	2	2	2	2	2	2	2	2	2	1	2	2	0	2	0	2	2	2	2	2	0
Bin2.105	2	1	0	2	0	2	2	0	0	0	2	2	2	2	2	2	2	2	2	2	2	2	2	2	2	2	2	2	2	2	2	2	2	2	2	2	2	1	2	2	0	2	0	2	2	2	2	2	0
Bin2.106	2	1	0	2	0	2	2	0	0	0	2	2	2	2	2	2	2	2	2	2	2	2	2	2	2	2	2	2	2	2	2	2	2	2	2	2	2	1	2	2	0	2	0	2	2	2	2	2	0
Bin2.107	2	1	0	2	0	2	2	0	0	0	2	2	2	2	2	2	2	2	2	2	2	2	2	2	2	2	2	2	2	2	2	2	2	2	2	2	2	1	2	2	0	2	0	2	2	2	2	2	0
Bin2.108	2	1	0	2	0	2	2	0	0	0	2	2	2	2	2	2	2	2	2	2	2	2	2	2	2	2	2	2	2	2	2	2	2	2	2	2	2	1	2	2	0	2	0	2	2	2	2	2	0
Bin2.109	2	1	0	2	0	2	2	0	0	0	2	2	2	2	2	2	2	2	2	2	2	2	2	2	2	2	2	2	2	2	2	2	2	2	2	2	2	1	2	2	0	2	0	2	2	2	2	2	0
Bin2.110	2	1	0	2	0	2	2	0	0	0	2	2	2	2	2	2	2	2	1	2	2	2	2	2	2	2	2	2	2	2	2	2	2	2	2	2	2	1	2	2	0	2	0	2	2	2	2	2	0
Bin2.111	2	1	0	2	0	2	2	0	0	0	2	2	2	2	2	2	2	2	1	2	2	2	2	2	2	2	2	2	2	2	2	2	2	2	2	2	2	1	2	2	0	2	0	2	2	2	2	2	0
Bin2.112	2	1	0	2	0	2	2	0	0	0	2	2	2	2	2	2	2	2	1	2	2	2	2	2	2	2	2	2	2	2	2	2	2	2	2	2	2	1	2	2	0	2	0	2	2	2	2	2	0
Bin2.113	2	1	0	2	0	2	2	0	0	0	2	2	2	2	2	2	2	2	1	2	2	2	2	2	2	2	2	2	2	2	2	2	2	2	2	2	2	1	2	2	0	2	0	2	2	2	2	2	0
Bin2.114	2	1	0	2	0	2	2	0	0	0	2	2	2	2	2	2	0	2	1	2	2	2	2	2	2	2	2	2	2	2	2	2	2	2	2	2	2	1	2	2	0	2	0	2	2	2	2	2	0
Bin2.115	2	1	0	2	0	2	2	0	0	0	2	2	2	2	2	2	0	2	1	2	2	2	2	2	2	2	2	2	2	2	2	2	2	2	2	2	2	1	2	2	0	2	0	2	2	2	2	2	0
Bin2.116	2	1	0	2	0	2	2	0	0	0	2	2	2	2	2	0	0	2	1	2	2	2	2	2	2	2	2	2	2	2	2	2	2	2	2	2	2	2	2	2	0	2	0	2	2	2	2	2	0
Bin2.117	2	1	0	2	0	2	2	0	0	0	2	2	2	2	2	0	0	2	1	2	2	2	2	2	2	2	2	2	2	2	2	2	2	2	2	2	2	2	2	2	0	2	0	2	2	2	2	2	0
Bin2.118	2	1	0	2	0	2	2	0	0	0	2	2	2	2	2	0	0	2	1	2	2	2	2	2	2	2	2	2	2	2	2	2	2	2	2	2	2	2	2	2	0	2	0	2	2	2	2	2	0
Bin2.119	2	1	0	2	0	2	2	0	0	0	2	2	2	2	2	0	0	2	1	2	2	2	2	2	2	2	2	2	2	2	2	2	2	2	2	2	2	2	2	2	0	2	0	2	2	2	2	2	0
Bin2.120	2	1	0	2	0	2	2	0	0	0	2	2	2	2	2	0	0	2	1	2	2	2	2	2	2	2	2	2	2	2	2	2	2	2	2	2	2	2	2	2	0	2	0	2	2	2	2	2	0
Bin2.121	2	1	0	2	0	2	2	0	0	0	2	2	2	2	2	0	0	2	1	2	2	2	2	2	2	2	2	2	2	2	2	2	2	2	2	2	2	2	2	2	0	2	0	2	2	2	2	2	0
Bin2.122	2	1	0	2	0	2	2	0	0	0	2	2	2	2	2	0	0	2	1	2	2	2	2	2	2	2	2	2	2	2	2	2	2	2	2	2	2	2	2	2	2	2	0	2	2	2	2	2	0
Bin2.123	2	1	0	2	0	2	2	0	0	0	2	2	2	2	2	0	0	2	1	2	2	2	2	2	2	2	2	2	2	2	2	2	2	2	2	2	2	2	2	2	2	2	0	2	2	2	2	2	0
Bin2.124	2	1	0	2	0	2	2	0	0	0	2	2	2	2	2	0	0	2	1	2	2	2	2	2	2	2	2	2	2	2	2	2	2	2	2	2	2	2	2	2	2	2	0	2	2	2	2	2	0
Bin2.125	2	1	0	2	0	2	2	0	0	0	2	2	2	2	2	0	0	2	1	2	2	2	2	2	2	2	2	2	2	2	2	2	2	2	2	2	2	2	2	2	2	2	0	2	2	2	2	0	0
Bin2.126	2	1	0	2	0	2	2	0	0	0	2	2	2	2	2	0	0	2	1	2	2	2	2	2	2	2	2	2	2	2	2	2	2	2	2	2	2	2	2	2	2	2	0	2	2	2	2	0	0
Bin2.127	2	1	0	2	0	2	2	0	0	0	2	2	2	2	2	0	0	2	1	2	2	2	2	2	2	2	2	2	2	2	2	2	2	2	2	2	2	2	2	2	2	2	0	2	2	2	2	0	0
Bin2.128	2	1	0	2	0	2	2	0	0	0	2	2	2	2	2	0	0	2	1	2	2	2	2	2	2	2	2	2	2	2	2	2	2	2	2	2	2	2	2	2	2	2	0	2	2	2	2	0	0
Bin2.129	2	1	0	2	0	2	2	0	0	0	2	2	2	2	2	0	0	2	1	2	2	2	2	2	2	2	2	2	2	2	2	2	2	2	2	2	2	2	2	2	2	2	0	2	2	2	2	0	0
Bin2.130	2	1	0	2	0	2	2	0	0	0	2	2	2	2	2	0	0	2	1	2	2	2	2	2	2	2	2	2	2	2	2	2	2	2	2	2	2	2	2	2	2	2	0	2	2	2	2	0	0
Bin2.131	2	1	0	2	0	2	2	0	0	0	2	2	2	2	2	0	2	2	1	2	2	2	2	2	2	2	2	2	2	2	2	2	2	2	2	2	2	2	2	2	2	2	0	2	2	2	2	0	0
Bin2.132	2	1	0	2	0	2	2	0	0	0	2	2	2	2	2	0	2	1	1	2	2	2	2	2	2	2	2	2	2	2	2	2	2	2	2	2	2	2	2	2	2	2	0	2	2	2	2	0	0
Bin2.133	2	1	0	2	0	2	2	0	0	0	2	2	2	2	2	0	2	1	1	2	2	2	2	2	2	2	2	2	2	2	2	2	2	2	2	2	2	2	2	2	2	2	0	2	2	2	2	0	0
Bin2.134	2	1	0	2	0	2	2	0	0	0	2	2	2	2	2	0	2	1	1	2	2	2	2	2	2	2	2	2	2	2	2	2	2	2	2	2	2	2	2	2	2	2	0	2	2	2	2	0	0
Bin2.135	2	1	2	2	0	2	2	0	0	0	2	2	2	2	2	0	2	1	1	2	2	2	2	2	2	2	2	2	2	2	2	2	2	2	2	2	2	2	2	2	2	2	0	2	2	2	2	0	0
Bin2.136	2	1	2	2	0	2	2	0	0	0	2	2	2	2	2	0	2	1	1	2	2	2	2	2	2	2	2	2	2	2	2	2	2	2	2	2	2	2	2	2	2	2	0	2	2	2	2	0	0
Bin2.137	2	1	2	2	0	2	2	0	0	0	2	2	2	2	2	0	2	1	1	2	2	2	2	2	2	2	2	2	2	2	2	2	2	2	2	2	2	2	2	2	2	2	0	2	2	2	2	0	0
Bin2.138	2	1	2	2	0	2	2	0	0	0	2	2	0	2	2	0	2	1	1	2	2	2	2	2	2	2	2	2	2	2	2	2	2	2	2	2	2	2	2	2	2	2	0	2	2	2	2	0	0
Bin2.139	2	1	2	2	0	2	2	0	0	0	2	2	0	2	2	0	2	1	1	2	2	2	2	2	2	2	2	2	2	2	2	2	2	2	2	2	2	2	2	2	2	2	0	2	2	2	2	0	0
Bin2.140	2	1	2	2	0	2	2	0	0	0	2	2	0	2	2	0	2	1	1	2	2	2	2	2	2	2	2	2	2	2	2	2	2	2	2	2	2	2	2	2	2	2	0	2	2	2	2	0	0
Bin2.141	2	1	2	2	0	2	2	0	0	0	2	2	0	2	2	0	2	1	1	2	2	2	2	2	2	2	2	2	2	2	2	2	2	2	2	2	2	2	2	2	2	2	0	2	2	2	2	0	0
Bin2.142	2	1	2	2	0	2	2	0	0	0	2	2	0	2	2	0	2	1	1	2	2	2	2	2	2	2	2	2	2	2	2	2	2	2	2	2	2	2	2	2	2	2	0	2	2	2	2	0	0
Bin2.143	2	2	2	2	0	2	2	0	0	0	2	2	0	2	2	0	2	1	1	2	2	2	2	2	2	2	2	2	2	2	2	2	2	2	2	2	2	2	2	2	2	2	0	2	2	2	2	0	0
Bin2.144	2	2	2	2	0	2	2	0	0	0	2	2	0	2	2	0	2	1	1	2	2	2	2	2	2	2	2	2	2	2	2	2	2	2	2	2	2	2	2	2	2	2	0	2	2	2	2	0	2
Bin2.145	2	2	2	2	0	2	2	0	0	0	2	2	0	2	2	0	2	1	1	2	2	2	2	2	2	2	2	2	2	2	2	2	2	2	2	2	2	2	2	2	2	2	0	2	2	2	2	0	2
Bin2.146	2	2	2	2	0	2	2	0	0	0	2	2	0	2	2	0	2	1	1	2	2	2	2	2	2	2	2	2	2	2	2	2	2	2	2	2	2	2	2	2	2	2	0	2	2	2	2	0	2
Bin2.147	2	2	2	2	0	2	2	0	0	0	2	2	0	2	2	0	2	1	1	2	2	2	2	2	2	2	2	2	2	2	2	2	2	2	2	2	2	2	2	2	2	2	0	2	2	2	2	0	2
Bin2.148	2	2	2	2	0	2	2	0	0	0	2	2	0	2	2	0	2	1	1	2	2	2	2	2	2	2	2	2	2	2	2	2	2	2	2	2	2	2	2	2	2	2	0	2	2	2	2	0	2
Bin2.149	2	2	2	2	0	2	2	0	0	0	2	2	0	2	2	0	2	1	1	2	2	2	2	2	2	2	2	2	2	2	2	2	2	2	2	2	2	2	2	2	2	2	0	2	2	2	2	0	2
Bin2.150	2	2	2	2	0	2	2	0	0	0	2	2	0	2	2	0	2	1	1	2	2	2	2	2	2	2	0	2	2	2	2	2	2	2	2	2	2	2	2	2	2	2	0	2	2	2	2	0	2
Bin2.151	2	2	2	2	0	2	2	0	0	0	2	2	0	2	2	0	2	1	0	2	2	2	2	2	2	2	0	2	2	2	2	2	2	2	2	2	2	2	2	2	2	2	0	2	2	2	2	0	2
Bin2.152	2	2	2	2	0	2	2	0	0	0	2	2	0	2	2	0	2	1	0	2	2	2	2	2	2	2	0	2	2	2	2	2	2	2	2	2	2	2	2	2	2	2	0	2	2	2	2	0	2
Bin2.153	2	2	2	2	0	2	2	0	0	0	2	2	0	2	2	0	2	1	0	2	2	2	2	2	2	2	0	2	2	2	2	2	2	2	2	2	2	2	2	2	2	2	0	2	2	2	2	0	2
Bin2.154	2	2	2	2	0	2	2	0	0	0	2	2	0	2	2	0	2	1	2	2	2	2	2	2	2	2	0	2	2	2	2	2	2	2	2	2	2	2	2	2	2	2	0	2	2	2	2	0	2
Bin2.155	2	2	0	2	0	2	2	0	0	0	2	2	0	2	2	0	2	1	2	2	2	2	2	2	2	2	0	2	2	2	2	2	2	2	2	2	2	2	2	2	2	2	0	2	2	2	2	0	2
Bin2.156	2	2	0	2	0	2	2	0	0	0	2	2	0	2	2	0	2	1	2	2	2	2	2	2	2	2	0	2	2	2	2	2	2	2	2	2	2	2	2	2	2	2	0	2	2	2	2	0	2
Bin2.157	2	2	0	2	0	2	2	0	0	0	2	2	0	2	2	0	2	0	2	2	2	2	2	2	2	2	0	2	2	2	2	2	2	2	2	2	2	2	2	2	2	2	0	2	2	2	2	0	2
Bin2.158	2	2	0	2	0	2	2	0	0	0	2	2	0	2	2	0	2	0	2	2	2	2	2	2	2	2	0	2	2	2	2	2	2	2	2	2	2	2	2	2	2	2	0	2	2	2	2	0	2
Bin2.159	2	2	0	2	0	2	2	0	0	0	2	2	0	2	2	0	2	0	2	2	2	2	2	2	2	2	0	2	2	2	2	2	2	2	2	2	2	2	2	2	2	2	0	2	2	2	2	0	2
Bin2.160	2	2	0	2	0	2	2	0	0	0	2	2	0	2	2	0	2	0	2	2	2	2	2	2	2	2	0	2	2	2	2	2	2	2	2	2	2	2	2	2	2	2	0	2	2	2	2	0	2
Bin2.161	2	2	0	2	0	2	2	0	0	0	2	2	0	2	2	0	2	0	2	2	2	2	2	2	2	2	0	2	2	2	2	2	2	2	2	2	2	2	2	2	2	2	0	2	2	2	2	0	2
Bin2.162	2	2	0	2	0	2	2	0	0	0	2	2	0	2	2	0	2	0	2	2	2	2	2	2	2	2	0	2	2	2	2	2	2	2	2	2	2	2	2	2	2	2	0	2	2	2	2	0	2
Bin2.163	2	2	0	2	0	2	2	0	0	0	2	2	0	2	2	0	2	0	2	2	2	2	2	2	2	2	0	2	2	2	2	2	2	2	2	2	2	2	2	2	2	2	0	2	2	2	2	0	2
Bin2.164	2	2	0	2	0	2	2	0	0	0	2	2	0	2	2	0	2	0	2	2	2	2	2	2	2	2	0	2	2	2	2	2	2	2	2	2	2	2	2	2	2	2	0	2	2	2	2	0	2
Bin2.165	1	2	0	1	0	1	2	0	0	0	1	2	0	1	1	0	1	0	1	1	1	1	1	1	1	1	0	2	1	2	1	1	2	2	2	1	2	1	1	2	1	2	0	1	1	1	1	0	2
Bin2.166	1	2	0	1	0	1	2	0	0	0	1	1	0	1	1	0	1	0	1	1	1	1	1	1	1	1	0	2	1	2	1	1	2	2	2	1	1	1	1	2	1	2	0	1	1	1	1	0	2
Bin2.167	1	2	0	1	0	1	2	0	0	0	1	1	0	1	1	0	1	0	1	1	1	1	1	1	1	1	0	2	1	2	1	1	2	2	2	1	1	1	1	2	1	2	0	1	1	1	1	0	2
Bin2.168	1	2	0	1	0	1	2	0	0	0	1	1	0	1	1	0	1	0	1	1	1	1	1	1	1	1	0	2	1	2	1	1	2	2	2	1	1	1	1	2	1	2	0	1	1	1	1	0	2
Bin2.169	1	2	0	1	0	1	2	0	0	0	1	1	0	1	1	0	1	0	1	1	1	1	1	1	1	1	0	2	1	2	1	1	2	2	2	1	1	1	1	2	1	2	0	1	1	1	1	0	2
Bin2.170	1	2	0	1	0	1	2	0	0	0	1	1	0	1	1	0	1	0	1	1	1	1	1	1	1	1	0	2	1	2	1	1	2	2	2	1	2	1	1	2	1	2	0	1	1	1	1	0	2
Bin2.171	1	2	0	1	0	1	2	0	0	0	1	1	0	1	1	0	1	0	1	1	1	1	1	1	1	1	0	2	1	2	1	1	2	2	2	1	2	1	1	2	1	2	0	1	1	1	1	0	2
Bin2.172	1	2	0	1	0	1	2	0	0	0	1	1	0	1	1	0	1	0	1	1	1	1	1	1	1	1	0	2	1	2	1	1	2	2	2	1	2	1	1	2	1	2	0	1	1	1	1	0	2
Bin2.173	1	2	1	1	1	1	2	1	1	1	1	1	1	1	1	1	1	1	1	1	1	1	1	1	1	1	1	2	1	2	1	1	2	2	2	1	1	1	1	2	1	2	1	1	1	1	1	1	2
Bin2.174	1	2	1	1	1	1	2	1	1	1	1	1	1	1	1	1	1	1	1	1	1	1	1	1	1	1	1	1	1	2	1	1	2	2	2	1	1	1	1	2	1	2	1	1	1	1	1	1	2
Bin2.175	1	1	1	1	1	1	2	1	1	1	1	1	1	1	1	1	1	1	1	1	1	1	1	1	1	1	1	1	1	2	1	1	2	2	2	1	1	1	1	2	1	2	1	1	1	1	1	1	2
Bin2.176	1	1	1	1	1	1	2	1	1	1	1	1	1	1	1	1	1	1	1	1	1	1	1	1	1	1	1	1	1	2	1	1	2	2	2	1	1	1	1	2	1	2	1	1	1	1	1	1	2
Bin2.177	1	1	0	1	0	1	2	0	0	1	1	1	0	1	1	0	1	0	1	1	1	1	1	1	1	1	0	1	1	2	1	1	2	2	2	1	1	1	1	2	1	2	0	1	1	1	1	1	2
Bin2.178	1	1	0	1	0	1	2	0	0	1	1	1	0	1	1	0	1	0	1	1	1	1	1	1	1	1	0	1	1	2	1	1	2	2	2	1	1	1	1	2	1	2	0	1	1	1	1	1	2
Bin2.179	1	1	0	1	0	1	2	0	0	1	1	1	0	1	1	0	1	0	1	1	1	1	1	1	1	1	0	1	1	2	1	1	2	2	2	1	1	1	1	2	1	2	0	1	1	1	1	1	2
Bin2.180	2	2	0	2	0	2	2	0	0	2	2	2	0	2	2	0	1	0	2	2	2	2	2	2	2	2	0	2	2	2	2	2	2	2	2	2	2	2	2	2	2	2	0	2	2	2	2	2	2
Bin2.181	2	2	0	2	0	2	2	0	0	2	2	2	0	2	2	0	1	0	2	2	2	2	2	2	2	2	0	2	2	2	2	2	2	2	2	2	2	2	2	2	2	2	0	2	2	2	2	2	2
Bin2.182	2	2	0	2	0	2	2	0	0	2	2	2	0	2	2	0	0	0	2	2	2	2	2	2	2	2	0	2	2	2	2	2	2	2	2	2	2	2	2	2	2	2	0	2	2	2	2	2	2
Bin2.183	2	2	0	2	0	2	2	0	0	2	2	2	0	2	2	0	0	0	2	2	2	2	2	2	2	2	0	2	2	2	2	2	2	2	2	2	2	2	2	2	2	2	0	2	2	2	2	2	2
Bin2.184	2	2	0	2	0	2	2	0	0	2	2	2	0	2	2	0	0	0	2	2	2	2	2	2	2	2	0	2	2	2	2	2	2	2	2	2	2	2	2	2	2	2	0	2	2	2	2	2	2
Bin2.185	2	2	0	2	0	2	2	0	0	2	2	2	0	2	2	0	0	0	2	2	2	2	2	2	2	2	0	2	2	2	2	2	2	2	2	2	2	2	2	2	2	2	0	2	2	2	2	2	2
Bin2.186	2	2	0	2	0	2	2	0	0	2	2	2	0	2	2	0	0	0	2	2	2	2	2	2	2	2	0	2	2	2	2	2	2	2	2	2	2	2	2	2	2	2	0	2	2	2	2	2	2
Bin2.187	2	2	0	2	0	2	2	0	0	2	2	2	0	2	2	0	0	0	2	2	2	2	2	2	2	2	0	2	2	2	2	2	2	2	2	2	2	2	2	2	2	2	0	2	2	2	2	2	2
Bin2.188	2	2	0	2	0	2	2	0	0	2	2	2	0	2	2	0	0	0	2	2	2	2	2	2	2	2	0	2	2	2	2	2	2	2	2	2	2	2	2	2	2	2	0	2	2	2	2	2	2
Bin2.189	2	2	0	2	0	2	2	0	0	2	2	2	0	2	2	0	0	0	2	2	2	2	2	2	2	2	0	2	2	2	2	2	2	2	2	2	2	2	2	2	2	2	0	2	2	2	2	2	2
Bin2.190	2	0	0	2	0	2	2	0	0	2	2	2	0	2	2	0	0	0	2	2	2	2	2	2	2	2	0	2	2	2	2	2	2	2	2	2	2	2	2	2	2	2	0	2	2	2	2	2	2
Bin2.191	2	0	0	2	0	2	2	0	0	2	2	2	0	2	2	0	0	0	2	2	2	2	2	2	2	2	0	2	2	2	2	2	2	2	2	2	2	1	2	2	2	2	0	2	2	2	2	2	2
Bin2.192	2	0	0	2	0	2	2	0	0	2	2	2	0	2	2	0	0	0	2	2	2	2	2	2	2	2	0	2	2	2	2	2	2	2	2	2	2	1	2	2	2	2	0	2	2	2	2	2	2
Bin2.193	2	0	0	2	2	2	2	0	0	2	2	2	0	2	2	0	0	0	2	2	2	2	2	2	2	2	0	2	2	2	2	2	2	2	2	2	2	1	2	2	2	2	0	2	2	2	2	2	2
Bin2.194	2	0	0	2	2	2	2	0	0	2	2	2	0	2	2	0	0	0	2	2	2	2	2	2	2	2	0	2	2	2	2	2	2	2	2	2	2	1	2	2	2	2	0	2	2	2	2	2	2
Bin2.195	2	0	0	2	2	2	2	0	0	2	2	2	0	2	2	0	0	0	2	2	2	2	2	2	2	2	0	2	2	2	2	2	2	2	2	2	2	1	2	2	2	2	0	2	2	2	2	2	2
Bin2.196	2	0	0	2	2	2	2	0	0	2	2	2	0	2	2	0	0	0	2	2	2	2	2	2	2	2	0	2	2	2	2	2	2	2	2	2	2	1	2	2	2	2	0	2	2	2	2	2	2
Bin2.197	2	0	0	2	2	2	2	0	0	2	2	2	0	2	2	0	0	0	2	2	2	2	2	2	2	2	0	2	2	2	2	2	2	2	2	2	2	1	2	2	2	2	0	2	2	0	2	2	2
Bin2.198	2	0	0	2	2	2	2	0	0	2	2	2	0	2	2	0	0	0	2	2	2	2	2	2	2	2	0	2	2	2	2	2	2	2	2	2	2	1	2	2	2	2	0	2	2	0	2	2	2
Bin2.199	2	0	0	2	2	2	2	0	0	2	2	2	0	2	2	0	0	0	2	2	2	2	2	2	2	2	0	2	2	2	2	2	2	2	2	2	2	1	2	2	2	2	0	2	2	0	2	2	2
Bin2.200	2	0	0	2	2	2	2	0	2	2	2	2	0	2	2	0	0	0	2	2	2	2	2	2	2	2	0	2	2	2	2	2	2	2	2	2	2	1	2	2	2	2	0	2	2	0	2	2	2
Bin2.201	2	0	0	2	2	2	2	0	2	2	2	2	0	2	2	0	0	0	2	2	2	2	2	2	2	2	0	2	2	2	2	2	2	2	2	2	2	0	2	2	2	2	0	2	2	0	2	2	2
Bin2.202	2	0	0	2	2	2	2	0	2	2	2	2	0	2	2	0	0	0	2	2	2	2	2	2	2	2	0	2	2	2	2	2	2	2	2	2	2	0	2	2	2	2	0	2	2	0	2	2	2
Bin2.203	2	0	0	2	2	2	2	0	2	2	2	2	0	2	2	0	0	0	2	2	2	2	2	2	2	2	0	2	2	2	2	2	2	2	2	2	2	0	2	2	2	2	0	2	2	0	2	2	2
Bin2.204	2	0	0	2	2	2	2	0	2	2	2	2	0	2	2	0	0	0	2	2	2	2	2	2	2	2	0	2	2	2	2	2	2	2	2	2	2	0	2	2	2	2	0	2	2	0	2	2	2
Bin2.205	2	0	0	2	2	2	2	0	2	2	2	2	0	2	2	0	0	0	2	2	2	2	2	2	2	2	0	2	2	2	2	2	2	2	2	2	2	0	2	2	2	2	0	2	2	0	2	2	2
Bin2.206	2	0	0	2	2	2	2	0	2	2	2	2	0	2	2	0	0	0	2	2	2	2	2	2	2	2	0	2	2	2	2	2	2	2	2	2	2	0	2	2	2	2	0	2	2	0	2	2	2
Bin2.207	2	0	0	2	2	2	2	0	2	2	2	2	0	2	2	0	0	0	2	2	2	2	2	2	2	2	0	2	2	2	2	2	2	2	2	2	2	0	2	2	2	2	0	2	2	0	2	2	2
Bin2.208	2	0	0	2	2	2	2	0	2	2	2	2	0	2	2	0	0	0	2	2	2	2	2	2	2	2	0	2	2	2	2	2	2	2	2	2	2	0	2	2	2	2	0	2	2	0	2	2	2
Bin2.209	2	0	0	2	2	2	2	0	2	2	2	2	0	2	2	0	0	0	2	2	2	2	2	2	2	2	0	2	2	2	2	2	2	2	2	2	2	0	2	2	2	2	0	2	2	0	2	2	2
Bin2.210	2	0	0	2	2	2	2	0	2	2	2	2	0	2	2	0	0	0	2	2	2	2	2	2	2	2	0	2	2	2	2	2	2	2	2	2	2	0	2	2	2	2	0	2	2	0	2	2	2
Bin2.211	2	0	0	2	2	2	2	0	2	2	2	2	0	2	2	0	0	0	2	2	2	2	2	2	2	2	0	2	2	2	2	2	2	2	2	2	2	0	2	2	2	2	0	2	2	0	2	2	2
Bin2.212	2	0	0	2	2	2	2	0	2	2	2	2	0	2	2	0	0	0	2	2	2	2	2	2	2	2	0	2	2	2	2	2	2	2	2	2	2	0	2	2	2	2	0	2	2	0	2	2	2
Bin2.213	2	0	0	2	2	2	2	0	2	2	2	2	0	2	2	0	0	0	2	2	2	2	2	2	2	2	0	2	2	2	2	2	2	2	2	2	2	0	2	2	2	2	0	2	2	0	2	2	2
Bin2.214	2	0	0	2	2	2	2	0	2	2	2	2	0	2	2	0	0	0	2	2	2	2	2	2	2	2	0	2	2	2	2	2	2	2	2	2	2	0	2	2	2	2	0	2	2	0	2	2	2
Bin2.215	2	0	0	2	2	2	2	0	2	2	2	2	0	2	2	0	0	0	2	2	2	2	2	2	2	2	0	2	2	2	2	2	2	2	2	2	2	0	2	2	2	2	0	2	2	0	2	2	2
Bin2.216	2	0	0	2	2	2	2	0	2	2	2	2	0	2	2	0	0	0	2	2	2	2	2	2	2	2	0	2	2	2	2	2	2	2	2	2	2	0	2	2	2	2	0	2	2	0	2	2	2
Bin2.217	2	0	0	2	2	2	2	0	2	2	2	2	0	2	2	0	0	0	2	2	2	2	2	2	2	2	0	2	2	2	2	2	2	2	2	2	2	0	2	2	2	2	0	2	2	0	2	2	2
Bin2.218	2	2	0	2	2	2	2	0	2	2	2	2	0	2	2	0	0	0	2	2	2	2	2	2	2	2	0	2	2	2	2	2	2	2	2	2	2	0	2	2	2	2	0	2	2	0	0	2	2
Bin2.220	2	2	0	2	2	2	2	0	2	2	2	2	0	2	2	0	0	0	2	2	2	2	2	2	2	2	0	2	2	2	2	2	2	2	2	2	2	0	2	2	2	2	0	2	2	0	0	2	2
Bin2.219	2	2	0	2	2	2	2	0	2	2	2	2	0	2	2	0	0	0	2	2	2	2	2	2	2	2	0	2	2	2	2	2	2	2	2	2	2	0	2	2	2	2	0	2	2	0	0	2	2
Bin2.221	2	2	0	2	2	2	2	0	2	2	2	2	0	2	2	0	0	0	2	2	2	2	2	2	2	2	0	2	2	2	2	2	2	2	2	2	2	0	2	2	2	2	0	2	2	0	0	2	2
Bin2.222	2	2	0	2	2	2	2	0	2	2	2	2	0	2	2	0	0	0	2	2	2	2	2	2	2	2	0	2	2	2	2	2	2	2	2	2	2	0	2	2	2	2	0	2	2	0	0	2	2
Bin2.223	2	2	0	2	2	2	2	0	2	2	2	2	0	2	2	0	0	0	2	2	2	2	2	2	2	2	0	2	2	2	2	2	2	2	2	2	2	0	2	2	2	2	0	2	2	0	0	2	2
Bin2.224	2	2	0	2	2	2	2	0	2	2	2	2	0	2	2	0	0	0	2	2	2	2	2	2	2	2	0	2	2	2	2	2	2	2	2	2	2	0	2	2	2	2	0	2	2	0	0	2	2
Bin2.225	2	2	0	2	2	2	2	0	2	2	2	2	0	2	2	0	0	0	2	2	2	2	2	2	2	2	0	2	2	2	2	2	2	2	2	2	2	0	2	2	2	2	0	2	2	0	0	2	2
Bin2.226	2	2	0	2	2	2	2	0	2	2	2	2	0	2	2	0	0	0	2	2	2	2	2	2	2	2	0	2	2	2	2	2	2	2	2	2	2	0	2	2	2	2	0	2	2	0	0	2	2
Bin2.227	2	2	0	2	2	2	2	0	2	2	2	2	0	2	2	0	0	0	2	2	2	2	2	2	2	2	0	2	2	2	2	2	2	2	2	2	2	0	2	2	2	2	0	2	2	0	0	2	2
Bin2.228	2	2	0	2	2	2	2	0	2	2	2	2	0	2	2	0	0	0	2	2	2	2	2	2	2	2	0	2	2	2	2	2	2	2	2	2	2	0	2	2	2	2	0	2	2	0	0	2	2
Bin2.229	2	2	0	2	2	2	2	0	2	2	2	2	0	2	2	0	0	0	2	2	2	2	2	2	2	2	0	2	2	2	2	2	2	2	2	2	2	0	2	2	2	2	0	2	2	0	0	2	2
Bin2.230	2	2	0	2	2	2	2	0	2	2	2	2	0	2	2	0	0	0	2	2	2	2	2	2	2	2	0	2	2	2	2	2	2	2	2	2	2	0	2	2	2	2	0	2	2	0	0	2	2
Bin2.231	2	2	0	2	2	2	2	0	2	2	2	2	0	2	2	0	0	0	2	2	2	2	2	2	2	2	0	2	2	2	2	2	2	2	2	2	2	0	2	2	2	2	0	2	2	0	0	2	2
Bin2.232	2	2	0	2	2	2	2	0	2	2	2	2	0	2	2	0	0	0	2	2	2	2	2	2	2	2	0	2	2	2	2	2	2	2	2	2	2	0	2	2	2	2	0	2	2	0	0	2	2
Bin2.233	2	2	0	2	2	2	2	0	2	2	2	2	0	2	2	0	0	0	2	2	2	2	2	2	2	2	0	2	2	2	2	2	2	2	2	2	2	0	2	2	2	2	0	2	2	0	0	2	2
Bin2.234	2	2	0	2	2	2	2	0	2	2	2	2	0	2	2	0	0	0	2	2	2	2	2	2	2	2	0	2	2	2	2	2	2	2	2	2	2	0	2	2	2	2	0	2	2	0	0	2	2
Bin2.235	2	2	0	2	2	2	2	0	2	2	2	2	0	2	2	0	0	0	2	2	2	2	2	2	2	2	0	2	2	2	2	2	2	2	2	2	2	0	2	2	2	2	0	2	2	0	0	2	2
Bin2.236	2	2	0	2	2	2	2	0	2	2	2	2	0	2	2	0	0	0	2	2	2	2	2	2	2	2	0	2	2	2	2	2	2	2	2	2	2	0	2	2	2	2	0	2	2	0	0	2	2
Bin2.237	2	2	0	2	2	2	2	0	2	2	2	2	0	2	2	0	0	0	2	2	2	2	2	2	2	2	0	2	2	2	2	2	2	2	2	2	2	0	2	2	2	2	0	2	2	0	0	2	2
Bin2.238	2	2	0	2	2	2	2	0	2	2	2	2	0	2	2	0	0	0	2	2	2	2	2	2	2	2	0	2	2	2	2	2	2	2	2	2	2	0	2	2	2	2	0	2	2	0	0	2	2
Bin2.239	2	2	0	2	2	2	2	0	2	2	2	2	0	2	2	0	0	0	2	2	2	2	2	2	2	2	2	2	2	2	2	2	2	2	2	2	2	0	2	2	2	2	0	2	2	0	0	2	2
Bin2.240	2	2	0	2	2	2	2	0	2	2	2	2	0	2	2	0	0	0	2	2	2	2	2	2	2	2	2	2	2	2	2	2	2	2	2	2	2	0	2	2	2	2	0	2	2	0	0	2	2
Bin2.241	2	2	0	2	2	2	2	0	2	2	2	2	0	2	2	0	0	0	2	2	2	2	2	2	2	2	2	2	2	2	2	2	2	2	2	2	2	0	2	2	2	2	0	2	2	0	0	2	2
Bin2.242	2	2	0	2	2	2	2	0	2	2	2	2	0	2	2	0	0	0	2	2	2	2	2	2	2	2	2	2	2	2	2	2	2	2	2	2	2	0	2	2	2	2	0	2	2	0	0	2	2
Bin2.243	2	2	0	2	2	2	2	0	2	2	2	2	0	2	2	0	0	0	2	2	2	2	2	2	2	2	2	2	2	2	2	2	2	2	2	2	2	0	2	2	2	2	0	2	2	0	0	2	2
Bin2.244	2	2	0	2	2	2	2	0	2	2	2	2	0	2	2	0	0	0	2	2	2	2	2	0	2	2	2	2	2	2	2	2	2	2	2	2	2	0	2	2	2	2	0	2	2	0	0	2	2
Bin2.245	2	2	0	2	2	2	2	0	2	2	2	2	0	2	2	0	0	0	2	2	2	2	2	0	2	2	2	2	2	2	2	2	2	2	2	2	2	0	2	2	2	2	0	2	2	0	0	2	2
Bin2.246	2	2	0	2	2	2	2	0	2	2	2	2	0	2	2	0	0	0	2	2	2	2	2	0	2	2	2	2	2	2	2	2	2	2	2	2	2	0	2	2	2	2	0	2	2	0	0	2	2
Bin2.247	2	2	0	2	2	2	2	0	2	2	2	2	0	2	2	0	0	0	2	2	2	2	2	0	2	2	2	2	2	2	2	2	2	2	2	2	2	0	2	2	2	2	0	2	2	0	0	2	2
Bin2.248	2	2	0	2	2	2	2	0	2	2	2	2	0	2	2	0	0	0	2	2	2	2	2	0	2	2	2	2	2	2	2	2	2	2	2	2	2	0	2	2	2	2	0	2	2	0	0	2	2
Bin2.249	2	2	0	2	2	2	2	0	2	2	2	2	0	2	2	0	0	0	2	2	2	2	2	0	2	2	2	2	2	2	2	2	2	2	2	2	2	0	2	2	2	2	0	2	2	0	0	2	2
Bin2.250	2	2	0	2	2	2	2	0	2	2	2	2	0	2	2	0	0	0	2	2	2	2	2	0	2	2	2	2	2	2	2	2	2	2	2	2	2	0	2	2	2	2	0	2	2	0	0	2	2
Bin2.251	2	2	0	2	2	2	2	0	2	2	2	2	0	2	2	0	0	0	2	2	2	2	2	0	2	2	2	2	2	2	2	2	2	2	2	2	2	0	2	2	2	2	0	2	2	0	0	2	2
Bin2.252	2	2	0	2	2	2	2	2	2	2	2	2	0	2	2	0	0	0	2	2	2	2	2	0	2	2	2	2	2	2	2	2	2	2	2	2	2	0	2	2	2	2	0	2	2	0	0	2	2
Bin2.253	2	2	0	2	2	2	2	2	2	2	2	2	0	2	2	0	0	0	2	2	2	2	2	0	2	2	2	2	2	2	2	2	2	2	2	2	2	0	2	2	2	2	0	2	2	0	0	2	2
Bin2.254	2	2	0	2	2	2	2	2	2	2	2	2	0	2	2	0	0	0	2	2	2	2	2	0	2	2	2	2	2	2	2	2	2	2	2	2	2	0	2	2	2	2	0	2	2	0	0	0	2
Bin2.255	2	2	0	2	2	2	2	2	2	2	2	2	0	2	2	0	0	0	2	2	2	2	2	0	2	2	2	2	2	2	2	2	2	2	2	2	2	0	2	2	2	2	0	2	2	0	0	0	2
Bin2.256	2	2	0	2	2	2	2	2	2	2	2	2	0	2	2	0	0	0	2	2	2	2	2	0	2	2	2	2	2	2	2	2	2	2	2	2	2	0	2	2	2	2	0	2	2	0	0	0	2
Bin2.257	2	2	0	2	2	2	2	2	2	2	2	2	0	2	2	0	0	0	2	2	2	2	2	0	2	2	2	2	2	2	2	2	2	2	2	2	2	0	2	2	2	2	0	2	2	0	0	0	2
Bin2.258	2	2	0	2	2	2	2	2	2	0	2	2	0	2	2	0	0	0	2	2	2	2	2	0	2	2	2	2	2	2	2	2	2	2	2	2	2	0	2	2	2	2	0	2	2	0	0	0	2
Bin2.259	2	2	0	2	2	2	2	2	2	0	2	2	0	2	2	0	0	0	2	2	2	2	2	0	2	2	2	2	2	2	2	2	2	2	2	2	2	0	2	2	2	2	0	2	2	0	0	0	2
Bin2.260	2	2	0	2	2	2	2	0	2	0	2	2	0	2	2	0	0	0	2	2	2	2	2	0	2	2	2	2	2	2	2	2	2	2	2	2	2	0	2	2	2	2	0	2	2	0	0	0	2
Bin2.261	2	2	0	2	2	2	2	0	2	0	2	2	0	2	2	0	0	0	2	2	2	2	2	0	2	2	2	2	2	2	2	2	2	2	2	2	2	0	2	2	2	2	0	2	2	0	0	0	2
Bin2.262	2	2	0	2	2	2	2	0	2	0	2	2	0	2	2	0	0	0	2	2	2	2	2	0	2	2	2	2	2	2	2	2	2	2	2	2	2	0	2	2	2	2	2	2	2	0	0	0	2
Bin2.263	2	2	0	2	2	2	2	0	2	0	2	2	0	2	2	0	0	0	2	2	2	2	2	0	2	2	2	2	2	2	2	2	2	2	2	2	2	0	2	2	2	2	2	2	2	0	0	0	2
Bin2.264	2	2	0	2	2	2	2	0	2	0	2	2	0	2	2	0	0	0	2	2	2	2	2	0	2	2	2	2	2	2	2	2	2	2	2	2	2	0	2	2	2	2	2	2	2	0	0	0	2
Bin2.265	2	2	0	2	2	2	2	0	2	0	2	2	0	2	2	0	0	0	2	2	2	2	2	0	2	2	2	2	2	2	2	2	2	2	2	2	2	0	2	2	2	2	2	2	2	0	0	0	2
Bin2.266	2	2	0	2	2	2	2	0	2	0	2	2	0	2	2	0	0	0	2	2	2	2	2	0	2	2	2	2	2	2	2	2	2	2	2	2	2	0	2	2	2	2	2	2	2	0	0	0	2
Bin2.267	2	2	0	2	2	2	2	0	2	0	2	2	0	2	2	0	0	0	2	2	2	2	2	0	2	2	2	2	2	2	2	2	2	2	2	2	2	0	2	2	2	2	2	2	2	0	0	0	2
Bin2.268	2	2	0	2	2	2	2	0	2	0	2	2	0	2	2	0	0	0	2	2	2	2	2	0	2	2	2	2	2	2	2	2	2	2	2	2	2	0	2	2	2	2	2	2	2	0	0	0	2
Bin2.269	2	2	0	2	2	2	2	2	2	0	2	2	0	2	2	0	0	0	2	2	2	2	2	0	2	2	2	2	2	2	2	2	2	2	2	2	2	0	2	2	2	2	2	2	2	0	0	0	2
Bin2.270	2	2	0	2	2	2	2	2	2	0	2	2	0	2	2	0	0	0	2	2	2	2	2	0	2	2	2	2	2	2	2	2	2	2	2	2	2	0	2	2	2	2	2	2	2	0	0	0	2
Bin2.271	2	2	0	2	2	2	2	2	2	0	2	2	0	2	2	0	0	0	2	2	2	2	2	0	2	2	2	2	2	2	2	2	2	2	2	2	2	0	2	2	2	2	2	2	2	0	0	0	2
Bin2.272	2	2	0	2	2	2	2	2	2	0	2	2	0	2	2	0	0	0	2	2	2	2	2	0	2	2	2	2	2	2	2	2	2	2	2	2	2	0	2	2	2	2	2	2	2	0	0	0	2
Bin2.273	2	2	0	2	2	2	2	2	2	0	2	2	0	2	2	0	0	0	2	2	2	2	2	0	2	2	2	2	2	2	2	2	2	2	2	2	2	0	2	2	2	2	2	2	2	2	0	0	2
Bin2.274	2	2	0	2	2	2	2	2	2	0	2	2	0	2	2	0	0	0	2	2	2	2	2	0	2	2	2	2	2	2	2	2	2	2	2	2	2	0	2	2	2	2	2	2	2	2	0	0	2
Bin2.275	2	2	0	2	2	2	2	2	2	0	2	2	0	2	2	0	0	0	2	2	2	2	2	0	2	2	2	2	2	2	2	2	2	2	2	2	2	0	2	2	2	2	2	2	2	2	0	0	2
Bin2.276	2	2	0	2	2	2	2	2	2	0	2	2	0	2	2	0	0	0	2	2	2	2	2	0	2	2	2	2	2	2	2	2	2	2	2	2	2	0	2	2	2	2	2	2	2	2	0	0	2
Bin2.277	2	2	0	2	2	2	2	2	2	0	2	2	0	2	2	0	0	0	2	2	2	2	2	0	2	2	2	2	2	2	2	2	2	2	2	2	2	2	2	2	2	2	2	2	2	2	0	0	2
Bin2.278	2	2	0	2	2	2	2	2	2	0	2	2	0	2	2	0	0	0	2	2	2	2	2	0	2	2	2	2	2	2	2	2	2	2	2	2	2	2	2	2	2	2	2	2	2	2	0	0	2
Bin2.279	2	2	0	2	2	2	2	2	2	0	2	2	0	2	2	0	0	0	2	2	2	2	2	0	2	2	2	2	2	2	2	2	2	2	2	2	2	2	2	2	2	2	2	2	2	2	0	0	2
Bin2.280	2	2	0	2	2	2	2	2	2	0	2	2	0	2	2	0	0	0	2	2	2	2	2	0	2	2	2	2	2	2	2	2	2	2	2	2	2	2	2	2	2	2	2	2	2	2	0	0	2
Bin2.281	2	2	0	2	2	2	2	2	2	0	2	2	0	2	2	0	0	0	0	2	2	2	2	0	2	2	2	2	2	2	2	2	2	2	2	2	2	2	2	2	2	2	2	2	2	2	0	0	2
Bin2.282	2	2	0	2	2	2	2	2	2	0	2	2	0	2	2	0	0	2	0	2	2	2	2	0	2	2	2	2	2	2	2	2	2	2	2	2	2	2	2	2	2	2	2	2	2	2	0	0	2
Bin2.283	2	2	0	2	2	2	2	2	2	0	2	2	0	2	2	0	0	2	0	2	2	2	2	0	2	2	2	2	2	2	2	2	2	2	2	2	2	2	2	2	2	2	2	2	2	2	0	0	2
Bin2.284	2	2	0	2	2	0	2	2	2	0	2	2	0	2	2	0	0	2	0	2	2	2	2	0	2	2	2	2	2	2	2	2	2	2	2	2	2	2	2	2	2	2	2	2	2	2	0	0	2
Bin2.285	2	2	0	2	2	0	2	2	2	0	2	2	0	2	2	0	0	2	0	2	2	2	2	0	2	2	2	2	2	2	2	2	2	2	2	2	2	2	2	2	2	2	2	2	2	2	0	0	2
Bin2.286	2	2	0	2	2	0	2	2	2	0	2	2	2	2	2	0	0	2	0	2	2	2	2	0	2	2	2	2	2	2	2	2	2	2	2	2	2	2	2	2	2	2	2	2	2	2	0	0	2
Bin2.287	2	2	0	2	2	0	2	0	2	0	2	2	2	2	2	0	0	2	0	2	2	2	2	0	2	2	2	2	2	2	2	2	2	2	2	2	2	2	2	2	2	2	2	2	2	2	0	0	2
Bin2.288	2	2	0	2	2	0	2	0	2	0	2	2	2	2	2	0	0	2	0	2	2	2	2	0	2	2	2	2	2	2	2	2	2	2	2	2	2	2	2	2	2	2	2	2	2	2	0	0	2
Bin2.289	2	2	0	2	2	0	2	0	2	0	2	2	2	2	2	0	0	2	0	2	2	2	2	0	2	2	2	2	2	2	2	2	2	2	2	2	2	2	2	2	2	2	2	2	2	2	0	0	2
Bin2.290	2	2	0	2	2	0	2	0	2	0	2	2	2	2	2	0	0	2	0	2	2	2	2	0	2	2	2	2	2	2	2	2	2	2	2	2	2	2	2	2	2	2	2	2	2	2	0	0	2
Bin2.291	2	2	0	2	2	0	2	0	2	0	0	2	2	2	2	0	0	2	0	2	2	2	2	0	2	2	2	2	2	2	2	2	2	2	2	2	2	2	2	2	2	2	2	2	2	2	0	0	2
Bin2.292	2	2	0	2	2	0	2	0	2	0	0	2	2	2	0	0	0	2	0	2	2	2	2	0	2	2	2	2	2	2	2	2	2	2	0	2	2	2	2	2	2	2	2	2	2	2	0	0	2
Bin2.293	2	2	0	2	2	0	2	0	2	0	0	2	2	2	0	0	0	2	0	2	2	2	2	0	2	2	2	2	2	2	2	2	2	2	0	2	2	2	2	2	2	2	2	2	2	2	0	0	2
Bin2.294	2	2	0	2	2	0	2	0	2	0	0	2	2	2	0	0	0	2	0	2	2	2	2	0	2	2	2	2	2	2	2	2	2	2	0	2	2	2	2	2	2	2	2	2	2	2	0	0	2
Bin2.295	2	2	0	2	2	0	2	0	2	2	0	2	2	2	0	0	0	2	0	2	2	2	2	0	2	2	2	2	2	2	2	2	2	2	0	2	2	2	2	2	2	2	2	2	2	2	0	0	2
Bin2.296	2	2	0	2	2	0	2	0	2	2	0	2	2	2	0	0	0	2	0	2	2	2	2	0	2	2	2	2	2	2	2	2	2	2	0	2	2	2	2	2	2	2	2	2	2	2	0	0	2
Bin2.297	2	2	0	2	2	0	2	0	2	2	0	2	2	2	0	0	0	2	0	2	2	2	2	0	2	2	2	2	2	2	2	2	2	2	0	2	2	2	2	2	2	2	2	2	2	2	0	0	2
Bin2.298	2	2	0	2	2	0	2	0	2	2	0	2	2	2	0	0	0	2	0	2	2	2	2	0	2	2	2	2	2	2	2	2	2	2	0	2	2	2	2	2	2	2	2	2	2	2	0	0	2
Bin2.299	2	2	0	2	2	0	2	0	2	2	0	2	2	2	0	0	0	2	0	2	2	2	2	0	2	2	2	2	2	2	2	2	2	2	0	2	2	2	2	2	2	2	2	2	2	2	0	0	2
Bin2.300	2	2	0	2	2	0	2	0	2	2	0	2	2	2	0	0	0	2	0	2	2	2	2	0	2	2	2	2	2	2	2	2	2	2	0	2	2	2	2	2	2	2	2	2	2	2	0	0	2
Bin2.301	2	2	0	2	2	0	2	0	2	2	0	2	2	2	0	0	0	2	0	2	2	2	2	0	2	2	2	2	2	2	2	2	2	2	0	2	2	2	2	2	2	2	2	2	2	2	0	0	2
Bin2.302	2	2	0	2	2	0	2	0	2	2	0	2	2	2	0	0	0	2	0	2	2	2	2	0	2	2	2	2	2	2	2	2	2	2	0	2	2	2	2	2	2	2	2	2	2	2	0	0	2
Bin2.303	2	2	0	2	2	0	2	0	2	2	0	2	2	2	0	0	0	2	0	2	2	2	2	0	2	2	2	2	2	2	2	2	2	2	0	2	2	2	2	2	2	2	2	2	2	2	0	0	2
Bin2.304	2	2	0	2	2	0	2	0	2	2	0	2	2	2	0	0	0	2	0	2	2	2	2	0	2	2	2	2	2	2	2	2	2	2	0	2	2	2	2	2	2	2	2	2	2	2	0	0	2
Bin2.305	2	2	0	2	2	0	2	0	2	2	0	2	2	2	0	0	2	2	0	2	2	2	2	0	2	2	2	2	2	2	2	2	2	2	0	2	2	2	2	2	2	2	2	2	2	2	0	0	2
Bin2.306	2	2	2	2	2	0	2	0	2	2	0	2	2	2	0	0	2	2	0	2	2	2	2	0	2	2	2	2	2	2	2	2	2	2	0	2	2	2	2	2	2	2	2	2	2	2	0	0	2
Bin2.307	2	2	2	2	2	0	2	0	2	2	0	2	2	2	0	0	2	2	0	2	2	2	2	0	2	2	2	2	2	2	2	2	2	2	0	2	2	2	2	2	2	2	2	2	2	2	0	0	2
Bin2.308	2	2	2	2	2	0	2	0	2	2	0	2	2	2	0	0	2	2	0	2	2	2	2	0	2	2	2	2	2	2	2	2	2	2	0	2	2	2	2	2	2	2	2	2	2	2	0	1	2
Bin2.309	2	2	2	2	2	0	2	0	2	2	0	2	2	2	0	0	2	2	0	2	2	2	2	0	2	2	2	2	2	2	2	2	2	2	0	2	2	2	2	2	2	2	2	2	2	2	0	1	2
Bin2.310	2	2	2	2	2	0	2	0	2	2	0	2	2	2	0	0	2	2	0	2	2	2	2	0	2	2	2	2	2	2	2	2	2	2	0	2	2	2	2	2	2	2	2	2	2	2	0	1	2
Bin2.311	2	2	2	2	2	0	2	0	2	2	0	2	2	2	0	0	2	2	0	2	2	2	2	0	2	2	2	2	2	2	2	2	2	2	0	2	2	2	2	2	2	2	2	2	2	2	0	1	2
Bin2.312	2	2	2	2	2	0	2	0	2	2	0	2	2	2	0	0	2	2	0	2	2	2	2	0	2	2	2	2	2	2	2	2	2	2	0	2	2	2	2	2	2	2	2	2	2	2	0	1	2
Bin2.313	2	2	2	2	2	0	2	0	2	2	0	2	2	2	0	0	2	2	0	2	2	2	2	0	2	2	2	2	2	2	2	2	2	2	0	2	2	2	2	2	2	2	2	2	2	2	0	1	2
Bin2.314	2	2	2	2	2	0	2	0	2	2	0	2	2	2	0	0	2	2	0	2	2	2	2	1	2	2	2	2	2	2	2	2	2	2	0	2	2	2	2	2	2	2	2	2	2	2	0	1	2
Bin2.315	2	2	2	2	2	0	2	0	2	2	0	2	2	2	0	0	2	2	0	2	2	2	2	1	2	2	2	2	2	2	2	2	2	2	0	2	2	2	2	2	2	2	2	2	2	2	0	1	2
Bin2.316	2	2	2	2	2	0	2	0	2	2	0	2	2	2	0	0	2	2	0	2	2	2	2	1	2	2	2	2	2	2	2	2	2	2	0	2	2	2	2	2	2	2	2	2	2	2	0	1	2
Bin2.317	2	2	2	2	2	0	2	0	2	2	0	2	2	2	0	0	2	2	0	2	2	2	2	1	2	2	2	2	2	2	2	2	2	2	0	2	2	2	2	2	2	2	2	2	2	2	0	1	2
Bin2.318	2	2	2	2	2	0	2	0	2	2	0	2	2	2	0	0	2	2	0	2	2	2	2	1	2	2	2	2	2	2	2	2	2	2	0	2	2	2	2	2	2	2	2	2	2	2	2	1	2
Bin2.319	2	2	2	2	2	0	2	0	2	2	0	2	2	2	0	0	2	2	0	2	2	2	2	1	2	2	2	2	2	2	2	2	2	2	0	2	2	2	2	2	2	2	2	2	2	2	2	1	2
Bin2.320	2	2	2	2	2	0	2	0	2	2	0	2	2	2	0	0	2	2	0	2	2	2	2	1	2	2	2	2	2	2	2	2	2	2	0	2	2	2	2	2	2	2	2	2	2	2	2	1	2
Bin2.321	2	2	2	2	2	0	2	0	2	2	0	2	2	2	0	0	2	2	0	2	2	2	2	1	2	2	2	2	2	2	2	2	2	2	0	2	2	2	2	2	2	2	2	2	2	2	2	1	2
Bin2.322	2	2	2	2	2	0	2	0	2	2	0	2	2	2	0	0	2	2	0	2	2	2	2	1	2	2	2	2	2	2	2	2	2	2	0	2	2	2	2	2	2	2	2	2	2	2	2	1	2
Bin2.323	2	2	2	2	2	0	2	0	2	2	0	2	2	2	0	0	2	2	0	2	2	2	2	1	2	2	2	2	2	2	2	2	2	2	0	2	2	2	2	2	2	2	2	2	2	2	2	1	2
Bin2.324	2	2	2	2	2	0	2	0	2	2	0	2	2	2	0	0	2	2	0	2	2	2	2	1	2	2	2	2	2	2	2	2	2	2	0	2	2	2	2	2	2	2	2	2	2	2	2	1	2
Bin2.325	2	2	2	2	2	0	2	0	2	2	0	2	2	2	0	0	2	2	0	2	2	2	2	1	2	2	2	2	2	2	2	2	2	2	0	2	2	2	2	2	2	2	2	2	2	2	2	1	2
Bin2.326	2	2	2	2	2	0	2	0	2	2	0	2	2	2	0	0	2	2	0	2	2	2	2	1	2	2	2	2	2	2	2	2	2	2	0	2	2	2	2	2	2	2	2	2	2	2	2	1	2
Bin2.327	2	2	2	2	2	0	2	0	2	2	0	2	2	2	0	0	2	2	0	2	2	2	2	1	2	2	2	2	2	2	2	2	2	2	0	2	2	2	2	2	2	2	2	2	2	2	2	1	2
Bin2.328	2	2	2	2	2	0	2	0	2	2	0	2	2	2	0	0	2	2	0	2	2	2	2	1	2	2	2	2	2	2	2	2	2	2	0	2	2	2	2	2	2	2	2	2	2	2	2	1	2
Bin2.329	2	2	2	2	2	0	2	0	2	2	0	2	2	2	0	0	2	2	0	2	2	2	2	1	2	2	2	2	2	2	2	2	2	2	0	2	2	2	2	2	2	2	2	2	2	2	2	1	2
Bin2.330	2	2	2	2	2	0	2	0	2	2	0	2	2	2	0	0	2	2	0	2	2	2	2	1	2	2	2	2	2	2	2	2	2	2	0	2	2	2	2	2	2	2	2	2	2	2	2	1	2
Bin2.331	2	2	2	2	2	0	2	0	2	2	0	2	2	2	2	0	2	2	0	2	2	2	2	1	2	2	2	2	2	2	2	2	2	2	0	2	2	2	2	2	2	2	2	2	2	2	2	1	2
Bin2.332	2	2	2	2	2	0	2	0	2	2	0	2	2	2	2	0	2	2	0	2	2	2	2	1	2	2	2	2	2	2	2	2	2	2	0	2	2	2	2	2	2	2	2	2	2	2	2	1	2
Bin2.333	2	2	2	2	2	0	2	0	2	2	0	2	2	2	2	0	2	2	0	2	2	2	2	1	2	2	2	2	2	2	2	2	2	2	0	2	2	2	2	2	2	2	2	2	2	2	2	1	2
Bin2.334	2	2	2	2	2	0	2	0	2	2	0	2	2	2	2	0	2	2	0	2	2	2	2	1	2	2	2	2	2	2	2	2	2	2	0	2	2	2	2	2	2	2	2	2	2	2	2	1	2
Bin2.335	2	2	2	2	2	0	2	0	2	2	0	2	2	2	2	0	2	2	0	2	2	2	2	1	2	2	2	2	2	2	2	2	2	2	0	2	2	2	2	2	2	2	2	2	2	2	2	1	2
Bin2.336	2	2	0	2	2	0	2	0	2	2	0	2	2	2	2	0	2	2	0	2	2	2	2	1	2	2	2	2	2	2	2	2	2	2	0	2	2	2	2	2	2	2	2	2	2	2	2	1	2
Bin2.337	2	2	0	2	2	0	2	0	2	2	0	2	2	2	2	0	2	2	0	2	2	2	2	1	2	2	2	2	2	2	2	2	2	2	0	2	2	2	2	2	2	2	2	2	2	2	2	1	2
Bin2.338	2	2	0	2	2	0	2	0	2	2	0	2	2	2	2	0	2	2	0	2	2	2	2	1	2	2	2	2	2	2	2	2	2	2	0	2	2	2	2	2	2	2	2	2	2	2	2	1	2
Bin2.339	2	2	0	2	2	0	2	0	2	2	0	2	2	2	2	0	2	2	0	2	2	2	2	1	2	2	2	2	2	2	2	2	2	2	0	2	2	2	2	2	2	2	2	2	2	2	2	1	2
Bin2.340	2	2	0	2	2	0	2	0	2	2	0	2	2	2	2	0	2	2	0	2	2	2	2	1	2	2	2	2	2	2	2	2	2	2	0	2	2	2	2	2	2	2	2	2	2	2	2	1	2
Bin2.341	2	2	0	2	2	0	2	0	2	2	0	2	2	2	2	2	2	2	0	2	2	2	2	1	2	2	2	2	2	2	2	2	2	2	0	2	2	2	2	2	0	2	2	2	2	2	2	1	2
Bin2.342	2	2	0	2	2	0	2	0	2	2	0	2	2	2	2	2	2	2	0	2	2	2	2	1	2	2	2	2	2	2	2	2	2	2	0	2	2	2	2	2	0	2	2	2	2	2	2	1	2
Bin2.343	2	2	0	2	2	0	2	0	2	2	0	2	2	2	2	2	2	2	0	2	2	2	2	1	2	2	2	2	2	2	2	2	2	2	0	2	2	2	2	2	0	2	2	2	2	2	2	1	2
Bin2.344	2	2	0	2	2	0	2	0	2	2	0	2	2	2	2	2	2	2	0	2	2	2	2	1	2	2	2	2	2	2	2	2	2	2	0	2	2	2	2	2	0	2	2	2	2	2	2	1	2
Bin2.345	2	2	0	2	2	0	2	0	2	2	0	2	2	2	2	2	2	2	0	2	2	2	2	1	2	2	2	2	2	2	2	2	2	2	0	2	2	2	2	2	0	2	2	2	2	2	2	2	2
Bin2.346	1	1	0	1	1	0	2	0	1	1	0	1	1	2	2	2	1	1	0	1	1	2	1	1	1	2	1	1	1	2	1	1	1	1	0	1	2	2	1	1	0	2	1	2	1	1	1	1	2
Bin2.347	1	1	1	1	1	1	2	1	1	1	1	1	1	2	2	2	1	1	1	1	1	2	1	1	1	2	1	1	1	2	1	1	1	1	1	1	2	2	1	1	1	2	1	2	1	1	1	1	2
Bin2.348	1	1	1	1	1	1	2	1	1	1	1	1	1	2	2	2	1	1	1	1	1	2	1	1	1	2	1	1	1	2	1	1	1	1	1	1	2	2	1	1	1	2	1	2	1	1	1	1	2
Bin2.349	1	1	1	1	1	1	2	1	1	1	1	1	1	2	2	2	1	1	1	1	1	2	1	1	1	2	1	1	1	2	1	1	1	1	1	1	2	2	1	1	1	2	1	2	1	1	1	1	2
Bin2.350	1	1	1	1	1	1	2	1	1	1	1	1	1	2	2	2	1	1	1	1	1	2	1	1	1	2	1	1	1	2	1	1	1	1	1	1	2	2	1	1	1	2	1	2	1	1	1	1	2
Bin2.351	1	1	1	1	1	1	2	1	1	1	1	1	1	2	2	2	1	1	1	1	1	2	1	1	1	2	1	1	1	2	1	1	1	1	1	1	2	2	1	1	1	2	1	2	1	1	1	1	2
Bin2.352	1	1	1	1	1	1	2	1	1	1	1	1	1	2	2	2	1	1	1	1	1	2	1	1	1	2	1	1	1	2	1	1	1	1	1	1	2	2	1	1	1	2	1	2	1	1	1	1	2
Bin2.353	1	1	1	1	1	1	2	1	1	1	1	1	1	2	2	2	1	1	1	1	1	2	1	1	1	2	1	1	1	2	1	1	1	1	1	1	2	2	1	1	1	2	1	2	1	1	1	1	2
Bin2.354	1	1	1	1	1	1	2	1	1	1	1	1	1	2	2	2	1	1	1	1	1	2	1	1	1	2	1	1	1	2	1	1	1	1	1	1	2	2	1	1	1	2	1	2	1	1	1	1	2
Bin2.355	1	1	1	1	1	1	2	1	1	1	1	1	1	2	2	2	1	1	1	1	1	2	1	1	1	2	1	1	1	2	1	1	1	1	1	1	2	2	1	1	1	2	1	2	1	1	1	1	2
Bin2.356	2	1	1	1	1	1	2	1	1	1	1	1	1	2	2	2	1	1	1	1	1	2	1	1	1	2	1	1	1	2	1	1	1	1	1	1	2	2	1	1	1	2	1	2	1	1	1	1	2
Bin2.357	2	1	1	1	1	1	2	1	1	1	1	1	1	2	2	2	1	1	1	1	1	2	1	1	1	2	1	1	1	2	1	1	1	1	1	1	2	2	1	1	1	2	1	2	1	1	1	1	2
Bin2.358	2	1	1	1	1	1	2	1	1	1	1	1	1	2	2	2	1	1	1	1	1	2	1	1	1	2	1	1	1	2	1	1	1	1	1	1	2	2	1	1	1	2	1	2	1	1	1	1	2
Bin2.359	2	1	1	1	1	1	2	1	1	1	1	1	1	2	2	2	1	1	1	1	1	2	1	1	1	2	1	2	1	2	1	1	1	1	1	1	2	2	1	1	1	2	1	2	1	1	1	1	2
Bin2.360	2	1	0	1	0	0	2	0	1	1	0	1	1	2	2	2	1	1	0	1	1	2	1	1	1	2	1	2	1	2	1	1	1	1	0	1	2	2	1	1	1	2	1	2	1	1	1	1	2
Bin2.361	2	1	0	1	0	0	2	1	1	1	0	1	1	2	2	2	1	1	0	1	1	2	1	1	1	2	1	2	1	2	1	1	1	1	0	1	2	2	1	1	1	2	1	2	1	1	1	1	2
Bin2.362	2	1	0	1	0	0	2	1	1	1	0	1	1	2	2	2	1	1	0	1	1	2	1	1	1	1	1	2	1	2	1	1	1	1	0	1	2	2	1	1	1	2	1	2	1	1	1	1	2
Bin2.363	1	1	0	1	0	0	2	1	1	1	0	1	1	2	2	2	1	1	0	1	1	2	1	1	1	1	1	2	1	2	1	1	1	1	0	1	2	2	1	1	1	2	1	2	1	1	1	1	2
Bin2.364	1	1	0	1	0	0	2	1	1	1	0	1	1	2	2	2	1	1	0	1	1	2	1	1	1	1	1	2	1	2	1	1	1	1	0	1	2	2	1	1	1	2	1	2	1	1	1	1	2
Bin2.365	1	1	0	1	0	0	2	1	1	1	0	1	1	2	2	2	1	1	0	1	1	2	1	1	1	1	1	2	1	2	1	1	1	1	0	1	2	2	1	1	1	2	1	2	1	1	1	1	2
Bin2.366	1	1	0	1	0	0	2	1	1	1	0	1	1	2	2	2	1	1	0	1	1	2	1	1	1	1	1	2	1	2	1	1	1	1	0	1	2	2	1	1	1	2	1	1	1	1	1	1	2
Bin2.367	1	1	0	1	0	0	2	1	1	1	0	1	1	2	2	2	1	1	0	1	1	2	1	1	1	1	1	2	1	2	1	1	2	2	0	1	2	2	1	1	1	2	1	1	1	1	1	1	2
Bin2.368	1	0	0	0	0	0	2	0	0	0	0	0	0	2	2	2	0	0	0	0	0	2	0	1	0	0	0	2	1	2	0	0	2	2	0	0	2	2	0	1	0	2	0	0	0	0	0	1	2
Bin2.369	1	0	0	0	0	0	2	0	0	0	0	0	0	2	2	2	0	0	0	0	0	2	0	1	0	0	0	2	1	2	0	0	2	2	0	0	2	2	0	1	0	2	0	0	0	0	0	1	2
Bin2.370	1	1	0	1	0	0	2	1	1	1	0	1	1	2	2	2	1	1	0	1	1	2	0	1	1	1	1	2	1	2	1	1	2	2	0	1	2	2	1	1	1	2	1	1	1	1	1	1	2
Bin2.371	1	1	0	1	0	0	2	1	1	1	0	1	1	2	2	2	1	1	0	1	1	2	2	1	1	1	1	2	1	2	1	1	2	2	0	1	2	2	1	1	1	2	1	1	1	1	1	1	2
Bin2.372	1	1	0	1	0	0	2	1	1	1	0	1	1	2	2	2	1	1	0	1	1	2	2	1	1	1	1	2	1	2	1	1	2	2	0	1	2	2	1	1	1	2	1	1	1	1	1	1	2
Bin2.373	1	1	0	1	0	0	2	1	1	1	0	1	1	2	2	2	1	1	0	1	1	2	2	1	1	1	1	2	1	2	1	1	2	2	0	1	2	2	1	1	1	2	1	1	1	1	1	1	2
Bin2.374	1	1	0	1	0	0	2	1	1	1	0	1	1	2	2	2	1	1	0	1	1	2	2	1	1	1	1	2	1	2	1	1	2	2	0	1	2	2	1	1	1	2	1	1	1	1	1	1	2
Bin2.375	1	1	0	1	0	0	2	1	1	1	0	1	1	2	2	2	1	1	0	1	1	2	2	1	1	1	1	2	1	2	1	1	2	2	0	1	2	2	1	1	1	2	1	1	1	1	1	1	2
Bin2.376	1	1	0	1	0	0	2	1	1	1	0	1	1	2	2	2	1	1	0	1	1	2	2	1	1	1	1	2	1	2	1	1	2	2	0	1	2	2	1	1	1	2	1	1	1	1	1	1	2
Bin2.377	1	1	0	2	0	0	2	1	1	1	0	1	1	2	2	2	1	1	0	1	1	2	2	1	1	1	1	2	1	2	1	1	2	2	0	1	2	2	1	1	1	2	1	1	1	1	1	2	2
Bin2.378	1	1	0	2	0	0	2	1	1	1	0	1	1	2	2	2	1	1	0	1	1	2	2	1	1	1	1	2	1	2	1	1	2	2	0	1	2	2	1	1	1	2	1	1	1	1	1	2	2
Bin2.379	1	1	0	2	0	0	2	1	1	1	0	1	1	2	2	2	1	1	0	1	1	2	2	1	1	1	1	2	0	2	1	1	2	2	0	1	2	2	1	1	1	2	1	1	1	1	1	2	2
Bin2.380	1	1	0	2	0	0	2	0	1	1	0	1	1	2	2	2	1	1	0	1	1	2	2	1	1	1	1	2	0	2	1	1	2	2	0	1	2	2	1	1	1	2	1	1	1	1	1	2	2
Bin2.381	2	2	0	2	0	0	2	0	2	2	0	2	2	2	2	2	2	2	0	2	2	2	2	1	2	2	2	2	0	2	2	2	2	2	0	2	2	2	2	1	2	2	2	2	2	2	2	2	2
Bin2.382	1	1	1	1	1	1	2	1	1	1	1	1	1	2	2	2	1	1	1	1	1	2	2	1	1	1	1	2	1	2	1	1	2	2	1	1	2	2	1	1	1	2	1	1	1	1	1	1	2
Bin2.383	1	1	1	1	1	1	2	1	1	1	1	1	1	2	2	2	1	1	1	1	1	2	2	1	1	1	1	2	1	2	1	1	2	2	1	1	2	2	1	1	1	2	1	1	1	1	1	1	2
Bin2.384	1	1	1	1	1	1	2	1	1	1	1	1	1	2	2	2	1	1	1	1	1	2	2	1	1	1	1	2	1	2	1	1	2	2	1	1	2	2	1	1	1	2	1	1	1	1	1	1	2
Bin2.385	1	1	1	1	1	1	2	1	1	1	1	1	1	2	2	2	1	1	1	1	1	2	1	1	1	1	1	2	1	2	1	1	2	2	1	1	2	2	1	1	1	2	1	1	1	1	1	1	2
Bin2.386	1	1	1	1	1	1	2	1	1	1	1	1	1	2	2	2	1	1	1	1	1	2	1	1	1	1	1	2	1	2	1	1	2	2	1	1	2	2	1	1	1	2	1	1	1	1	1	2	2
Bin2.387	1	1	1	1	1	1	2	1	1	1	1	1	1	2	2	2	1	1	1	1	1	2	1	1	1	1	1	2	1	2	1	1	2	2	1	1	2	2	1	1	1	2	1	1	1	1	1	2	2
Bin2.388	1	1	1	1	1	1	2	1	1	1	1	1	1	2	2	2	1	1	1	1	1	2	1	1	1	1	1	2	1	2	1	1	2	2	1	1	2	2	1	1	1	2	1	1	1	1	1	2	2
Bin2.389	1	1	1	1	1	1	2	1	1	1	1	1	1	2	2	2	1	1	1	1	1	2	1	1	1	1	1	2	1	2	1	1	2	2	1	1	2	2	1	1	1	2	1	1	1	1	1	2	2
Bin2.390	1	1	1	1	1	1	2	1	1	1	1	1	1	2	2	2	1	1	1	1	1	2	1	1	1	1	1	2	1	2	1	1	2	2	1	1	2	2	1	1	1	2	1	1	1	1	1	2	2
Bin2.392	1	1	0	1	0	0	2	1	1	1	0	1	1	2	2	2	1	1	0	1	1	2	1	1	1	1	1	2	0	2	1	1	2	2	0	1	2	2	1	1	1	2	1	1	1	1	0	2	2
Bin2.393	1	1	0	1	0	0	2	1	1	1	0	1	1	2	2	2	1	1	0	1	1	2	1	1	1	1	1	2	0	2	1	1	2	2	0	1	2	2	1	1	1	2	1	1	1	1	0	2	2
Bin2.394	2	2	0	2	0	0	2	2	2	2	0	2	2	2	2	2	2	2	0	2	2	2	2	1	2	2	2	2	0	2	2	2	2	2	0	2	2	2	2	1	2	2	2	2	2	2	0	2	2
Bin2.395	2	2	0	2	0	0	2	2	2	2	0	2	2	2	2	2	2	2	0	2	2	2	2	1	2	2	2	2	0	2	2	2	2	2	0	2	2	2	2	1	2	2	2	2	2	2	0	2	2
Bin2.396	2	2	0	2	0	0	2	2	2	2	0	2	2	2	2	2	2	2	0	2	2	2	2	1	2	2	2	2	0	2	2	2	2	2	0	2	2	2	2	1	2	2	2	2	2	2	0	2	2
Bin2.397	2	2	0	2	0	0	2	2	2	2	0	2	2	2	2	2	2	2	0	2	2	2	2	1	2	2	1	2	0	2	2	2	2	2	0	2	2	2	2	1	2	2	2	2	2	2	0	2	2
Bin2.398	2	2	0	2	0	0	2	2	2	2	0	2	2	2	2	2	2	2	0	2	2	2	2	1	2	2	1	2	0	2	2	2	2	2	0	2	2	2	2	1	2	2	2	2	2	2	0	2	2
Bin2.399	2	2	2	2	0	0	2	2	2	2	0	2	2	2	2	2	2	2	0	2	2	2	2	1	2	2	1	2	0	2	2	2	2	2	0	2	2	2	2	1	2	2	2	2	2	2	0	2	2
Bin2.400	2	2	2	2	0	0	2	2	2	2	0	2	2	2	2	2	2	2	0	2	2	2	2	1	2	2	1	2	0	2	2	2	2	2	0	2	2	2	2	1	2	2	2	2	2	2	0	2	2
Bin2.401	2	2	2	2	0	0	2	2	2	2	0	2	2	2	2	2	2	2	2	2	2	2	2	1	2	2	1	2	0	2	2	2	2	2	0	2	2	2	2	1	2	2	2	2	2	2	0	2	2
Bin2.402	2	2	2	2	0	0	2	2	2	2	0	2	2	2	2	2	2	2	2	2	2	2	2	1	2	2	1	2	0	2	2	2	2	2	0	2	2	2	2	1	2	2	2	2	2	2	0	2	2
Bin2.403	2	2	2	2	0	0	2	2	2	2	0	2	2	2	2	2	2	2	2	2	2	2	2	1	2	2	1	2	0	2	2	2	2	2	0	2	2	2	2	1	2	2	2	2	2	2	1	2	2
Bin2.404	2	2	2	2	0	0	2	2	2	2	0	2	2	2	2	2	2	2	2	2	2	2	2	1	2	2	1	2	0	2	2	2	2	2	0	2	2	2	2	1	2	2	2	2	2	2	1	2	2
Bin2.405	2	2	2	2	0	0	2	2	2	2	0	2	2	2	2	2	2	2	2	2	2	2	2	1	2	2	1	2	0	2	2	2	2	2	0	2	2	2	2	1	2	2	2	2	2	2	1	2	2
Bin2.391	1	1	1	1	1	1	2	1	1	1	1	1	1	2	2	2	1	1	1	1	1	2	1	1	1	1	1	2	1	2	1	1	2	2	1	1	2	2	1	1	1	2	1	1	1	1	1	2	2
Bin2.406	2	2	2	2	0	0	2	2	2	2	0	2	2	2	2	2	2	2	2	2	2	2	2	1	2	2	1	2	0	2	2	2	2	2	0	2	2	2	2	1	2	2	2	2	2	2	1	2	2
Bin2.407	2	2	2	2	0	0	2	2	2	2	0	2	2	2	2	2	2	2	2	2	2	2	2	1	2	2	1	2	0	2	2	2	2	2	0	2	2	2	2	1	2	2	2	2	2	2	1	2	2
Bin2.408	2	2	2	2	0	0	2	2	2	2	0	2	2	2	2	2	2	2	2	2	2	2	2	1	2	2	1	2	0	2	2	2	2	2	0	2	2	2	2	1	2	2	2	2	2	2	1	2	2
Bin2.409	2	2	2	2	0	0	2	2	2	2	0	2	2	2	2	2	2	2	2	2	2	2	2	1	2	2	1	2	0	2	2	2	2	2	0	2	2	2	2	1	2	2	2	2	2	2	1	2	2
Bin2.410	2	2	2	2	0	0	2	2	2	2	0	2	2	2	2	2	2	2	2	2	2	2	2	1	2	2	1	2	0	2	2	2	2	2	0	2	2	2	2	1	2	2	2	2	2	2	2	2	2
Bin2.411	2	2	2	2	0	0	2	2	2	2	0	2	2	2	2	2	2	2	2	2	2	2	2	1	2	2	1	2	0	2	2	2	2	2	0	2	2	2	2	1	2	2	2	2	2	2	2	2	2
Bin2.412	2	2	2	2	0	2	2	2	2	2	0	2	2	2	2	2	2	2	2	2	2	2	2	1	2	2	1	2	0	2	2	2	2	2	0	2	2	2	2	1	2	2	2	2	2	2	2	2	2
Bin2.413	2	2	2	2	0	2	2	2	2	2	0	2	2	2	2	2	2	2	2	2	2	2	2	1	2	2	1	2	0	2	2	2	2	2	0	2	2	2	2	1	2	2	2	2	2	2	2	2	2
Bin2.414	2	2	2	2	0	2	2	2	2	2	0	2	2	2	2	2	2	2	2	2	2	2	2	1	2	2	1	2	0	2	2	2	2	2	0	2	2	2	2	1	2	2	2	2	2	2	0	2	2
Bin2.415	2	2	2	2	0	2	2	2	2	2	0	2	2	2	2	2	2	2	2	2	2	2	2	1	2	2	1	2	0	2	2	2	2	2	0	2	2	2	2	1	2	2	2	2	2	2	0	2	2
Bin2.416	2	2	2	2	0	2	2	2	2	2	0	2	2	2	2	2	2	2	2	2	2	2	2	1	2	2	1	2	0	2	2	2	2	2	0	2	2	2	2	1	2	2	2	2	2	2	0	2	2
Bin2.417	2	2	2	2	0	2	2	2	2	2	0	2	2	2	2	2	2	2	2	2	2	2	2	1	2	2	1	2	0	2	2	2	2	2	0	2	2	2	2	1	2	2	2	2	2	2	0	2	2
Bin2.418	2	2	2	2	0	2	2	2	2	2	0	2	2	2	2	2	2	2	2	2	2	2	2	1	2	2	1	2	0	2	2	2	2	2	0	2	2	2	2	1	2	2	2	2	2	2	0	2	2
Bin2.419	2	2	2	2	0	2	2	2	2	2	0	2	2	2	2	2	2	2	2	2	2	2	2	1	2	2	1	2	0	2	2	2	2	2	0	2	2	2	2	1	2	2	2	2	2	2	0	2	2
Bin2.420	2	2	2	2	0	2	2	2	2	2	0	2	2	2	2	2	2	2	2	2	2	2	2	1	2	2	1	2	0	2	2	2	2	2	0	2	2	2	2	1	2	2	2	2	2	2	0	2	2
Bin2.424	2	0	0	2	0	2	2	2	2	2	0	2	0	2	2	2	2	2	2	2	2	2	2	1	2	2	0	2	0	2	2	2	2	2	0	2	2	2	2	2	2	2	2	2	1	2	0	2	2
Bin2.423	2	0	0	2	0	2	2	2	2	2	0	2	0	2	2	2	2	2	2	2	2	2	2	1	2	2	0	2	0	2	2	2	2	2	0	2	2	2	2	2	2	2	2	2	0	2	0	2	2
Bin2.422	0	2	2	2	2	0	2	2	0	0	2	0	2	0	0	2	0	0	0	0	0	2	0	2	0	2	2	2	2	2	0	0	2	2	2	0	2	2	0	0	0	0	0	0	2	0	2	2	0
Bin2.421	0	2	2	2	2	0	2	2	0	0	2	0	2	0	0	2	0	0	0	0	0	2	2	2	0	2	2	2	2	2	0	0	2	2	2	0	2	2	0	0	0	0	0	0	2	0	2	2	0
Bin2.425	1	0	0	2	0	1	2	1	1	1	0	1	0	1	1	2	1	1	1	1	1	2	1	1	1	2	0	2	0	2	1	1	2	2	0	1	2	2	1	1	1	1	1	1	1	1	0	2	1
Bin2.426	1	1	1	2	1	1	2	1	1	1	0	1	1	1	1	2	1	1	1	1	1	2	1	1	1	2	1	2	1	2	1	1	2	2	1	1	2	2	1	1	1	1	1	1	1	1	1	2	1
Bin2.427	2	1	1	2	1	2	2	2	2	2	0	2	1	2	2	2	2	2	2	2	2	2	2	1	2	2	1	2	1	2	2	2	2	2	1	2	2	2	2	2	2	2	1	2	1	2	1	2	2
Bin2.428	2	1	1	2	1	2	2	2	2	2	0	2	1	2	2	2	2	2	2	2	2	2	2	2	2	2	1	2	1	2	2	2	2	2	1	2	2	2	2	2	2	2	1	2	1	2	1	2	2
Bin2.429	2	2	2	2	2	2	2	2	2	2	0	2	2	2	2	2	2	2	2	2	2	2	2	2	2	2	2	2	2	2	2	2	2	2	2	2	2	2	2	2	2	2	0	2	2	2	2	2	2
Bin2.430	2	2	2	2	2	2	2	2	2	2	2	2	2	2	2	2	2	2	2	2	2	2	2	2	2	2	2	2	2	2	2	2	2	2	2	2	2	0	2	2	2	2	0	2	2	2	2	2	2
Bin2.431	2	2	2	2	2	2	2	2	2	0	2	2	2	2	2	2	0	2	2	2	2	2	2	2	0	2	2	2	2	2	2	0	2	2	2	2	2	2	2	0	0	0	0	2	2	2	2	2	2
Bin2.432	2	2	2	2	2	2	2	2	2	0	2	2	2	2	2	2	0	2	0	2	2	2	2	2	0	2	2	2	2	2	2	0	2	2	2	2	2	2	2	0	0	0	0	2	2	2	2	2	2
Bin2.433	0	2	2	2	2	0	2	2	0	0	2	0	2	0	0	2	0	0	0	0	0	0	2	2	0	2	2	2	2	2	0	0	2	2	2	0	2	2	0	0	0	0	0	0	2	0	2	2	0
Bin3.001	2	0	0	2	2	2	2	2	2	2	2	0	2	2	2	2	0	0	2	2	2	2	2	0	2	2	2	2	0	2	2	2	2	2	0	0	2	0	0	2	2	2	2	2	2	0	2	2	2
Bin3.002	2	0	0	2	2	2	2	2	2	2	2	0	2	2	2	2	0	0	2	2	2	2	2	0	2	2	2	2	0	2	2	2	2	2	0	0	2	2	0	2	2	2	2	2	2	0	2	2	2
Bin3.003	2	0	0	2	2	2	2	2	2	2	2	0	2	2	2	2	0	0	2	2	2	2	2	0	2	2	2	2	0	2	2	2	2	2	0	0	2	2	0	2	2	2	2	2	2	0	2	2	2
Bin3.004	2	0	0	2	2	2	2	2	2	2	2	0	2	2	2	2	0	0	2	2	2	2	2	0	2	2	2	2	0	2	2	2	2	2	0	0	2	2	0	2	2	2	2	2	2	0	2	2	2
Bin3.005	2	0	0	2	2	2	2	2	2	2	2	0	2	2	2	2	0	0	2	2	2	2	2	0	2	2	2	2	0	2	2	2	2	2	0	0	2	2	0	2	2	2	2	2	2	0	2	2	2
Bin3.006	2	0	0	2	2	2	2	2	2	2	2	0	2	2	2	2	0	0	2	2	2	2	2	0	2	2	2	2	0	2	2	2	2	2	0	0	2	2	0	2	2	2	2	2	2	0	2	2	2
Bin3.007	2	0	0	2	2	2	2	2	2	2	2	0	2	2	2	2	0	0	2	2	2	2	2	0	2	2	2	2	0	2	2	2	2	2	0	0	2	2	0	2	2	2	2	2	2	0	2	2	2
Bin3.008	2	0	0	2	2	2	2	2	2	2	2	0	2	2	2	2	0	0	2	2	2	2	2	0	2	2	2	2	0	2	2	2	2	2	0	0	2	2	0	2	2	2	2	2	2	0	2	2	2
Bin3.009	2	0	0	2	2	2	2	2	2	2	2	0	2	2	2	2	0	0	2	2	2	2	2	0	2	2	2	2	0	2	2	2	2	2	0	0	2	2	0	2	2	2	2	2	2	0	2	2	2
Bin3.010	2	0	0	2	2	2	2	2	2	2	2	0	2	2	2	2	0	0	2	2	2	2	2	0	2	2	2	2	0	2	2	2	2	2	0	0	2	2	0	2	2	2	2	2	2	0	2	2	2
Bin3.011	2	0	0	2	2	2	2	2	2	2	2	0	2	2	2	2	0	0	2	2	2	2	2	0	2	2	2	2	0	2	2	2	2	2	0	0	2	2	0	2	2	2	2	2	2	0	2	2	2
Bin3.012	2	0	0	2	2	2	2	2	2	2	2	0	2	2	2	2	0	0	2	2	2	2	2	0	2	2	2	2	0	2	2	2	2	2	0	0	2	2	0	2	2	2	2	2	2	0	2	2	2
Bin3.013	2	0	0	2	2	2	2	2	2	2	2	0	2	2	2	2	0	0	2	2	2	2	2	0	2	2	2	2	0	2	2	2	2	2	0	0	2	2	0	2	2	2	2	2	2	0	2	2	2
Bin3.014	2	0	0	2	2	2	2	2	2	2	2	0	2	2	2	2	0	0	2	2	2	2	2	0	2	2	2	2	0	2	2	2	2	2	0	0	2	2	0	2	2	2	2	2	2	0	2	2	2
Bin3.015	2	0	0	2	2	2	2	2	2	2	2	0	2	2	2	2	0	0	2	2	2	2	2	0	2	2	2	2	0	2	2	2	2	2	0	0	2	2	0	2	2	2	2	2	2	0	2	2	2
Bin3.016	2	0	0	2	2	2	2	2	2	2	2	0	2	2	2	2	0	0	2	2	2	2	2	0	2	2	2	2	0	2	2	2	2	2	0	0	2	2	0	2	2	2	2	2	2	0	2	2	2
Bin3.017	2	0	0	2	2	2	2	2	2	2	2	0	2	2	2	2	2	0	2	2	2	2	2	0	2	2	2	2	0	2	2	2	2	2	0	0	2	2	0	2	2	2	2	2	2	0	2	2	2
Bin3.018	2	2	0	2	2	2	2	2	2	2	2	0	2	2	2	2	2	0	2	2	2	2	2	0	2	2	2	2	0	2	2	2	2	2	0	0	2	2	0	2	2	2	2	2	2	2	2	2	2
Bin3.019	2	2	0	2	2	2	2	2	2	2	2	0	2	2	2	2	2	0	2	2	2	2	2	0	2	2	2	2	0	2	2	2	2	2	0	0	2	2	1	2	2	2	2	2	2	2	2	2	2
Bin3.020	0	2	0	2	2	2	2	2	2	2	2	0	2	2	2	2	2	0	2	2	2	2	2	0	2	2	2	2	0	2	2	2	2	2	0	0	2	2	1	2	2	2	2	2	2	2	2	2	2
Bin3.021	0	2	0	2	2	2	2	2	2	2	2	0	2	2	2	2	2	0	2	2	2	2	2	0	2	2	2	2	0	2	2	2	2	2	0	0	2	2	1	2	2	2	2	2	2	2	2	2	2
Bin3.022	0	2	0	2	2	2	2	2	2	2	2	0	2	2	2	2	2	0	2	2	2	2	2	0	2	2	2	2	0	2	2	2	2	2	0	0	2	2	1	2	2	2	2	2	2	2	2	2	2
Bin3.023	0	2	0	2	2	2	2	2	2	2	2	0	2	2	2	2	2	0	2	2	2	2	2	0	2	2	2	2	0	2	2	2	2	2	0	0	2	2	1	2	2	2	2	2	2	2	2	2	2
Bin3.024	0	2	0	2	2	2	2	2	2	2	2	0	2	2	2	2	2	0	2	2	2	2	2	0	2	2	2	2	0	2	2	2	2	2	0	0	2	2	1	2	2	2	2	2	2	2	2	2	2
Bin3.025	0	2	0	2	2	2	2	2	2	2	2	0	2	2	2	2	2	0	2	2	2	2	2	0	2	2	2	2	0	2	2	2	2	2	0	0	2	2	1	2	2	2	2	2	2	2	2	2	2
Bin3.026	0	2	0	2	2	2	2	2	2	2	2	0	2	2	2	2	2	0	2	2	2	2	2	0	2	2	2	2	0	2	2	2	2	2	0	0	0	2	1	2	2	2	2	2	2	2	2	2	2
Bin3.027	0	2	0	2	2	2	2	2	2	2	2	0	2	2	2	2	2	0	2	2	2	2	2	0	2	2	2	2	0	2	2	2	2	2	0	0	0	2	1	2	2	2	2	2	2	2	2	2	2
Bin3.028	0	2	0	2	2	2	2	2	2	2	2	0	2	2	2	2	2	0	2	2	2	2	2	0	2	2	2	2	0	2	2	2	2	2	0	0	0	2	1	2	2	2	2	2	2	2	2	2	2
Bin3.029	0	2	0	2	2	2	2	2	2	2	2	0	2	2	2	2	2	0	2	2	2	2	2	0	2	2	2	2	0	2	2	2	2	2	0	0	0	2	1	2	2	2	2	2	2	2	2	0	2
Bin3.030	0	2	0	2	2	2	2	2	2	2	2	0	2	2	2	2	2	0	2	2	2	2	2	0	2	2	2	2	0	2	2	2	2	2	0	0	0	2	1	2	2	2	2	2	2	2	2	0	2
Bin3.031	0	2	0	2	0	2	2	2	0	2	2	0	2	2	2	2	2	0	2	2	2	2	2	0	2	2	2	2	0	2	2	2	2	2	0	0	0	2	1	2	2	2	2	2	2	2	2	0	2
Bin3.032	0	2	0	2	0	2	2	2	0	2	2	0	2	2	2	2	2	0	2	2	2	2	2	0	2	2	2	2	0	2	2	2	2	2	0	0	0	2	1	2	2	2	2	2	2	2	2	0	2
Bin3.033	0	2	0	2	0	2	2	2	0	2	2	0	2	2	2	2	2	0	2	2	2	2	2	0	2	2	2	2	0	2	2	2	2	2	0	0	0	2	1	2	2	2	2	2	2	2	2	0	2
Bin3.034	0	2	0	2	0	2	2	2	0	2	2	0	2	2	2	2	2	0	2	2	2	2	2	0	2	2	2	2	0	2	2	2	2	2	0	0	0	2	1	2	2	2	2	2	2	2	2	0	2
Bin3.035	2	2	0	2	0	2	2	2	0	2	2	0	2	2	2	2	2	0	2	2	2	2	2	0	2	2	2	2	0	2	2	2	2	2	0	0	0	2	1	2	2	2	2	2	2	2	2	0	2
Bin3.036	2	2	0	0	0	2	2	2	0	2	2	2	2	2	2	2	2	0	2	2	2	2	2	0	2	2	2	2	0	2	0	2	2	2	0	0	0	2	1	2	2	2	2	2	2	2	2	0	2
Bin3.037	2	2	0	0	0	2	2	2	0	2	2	2	2	2	2	2	2	0	2	0	2	2	2	0	2	2	2	2	0	2	0	2	2	2	0	0	0	2	1	2	2	2	2	2	2	2	2	0	2
Bin3.038	2	2	0	0	0	2	2	2	0	2	2	2	2	2	2	2	2	0	2	0	2	2	2	0	2	2	2	2	0	2	0	2	2	2	0	0	0	2	1	2	2	2	2	2	2	2	2	0	2
Bin3.039	2	2	0	0	0	2	2	2	0	2	2	2	2	2	2	2	2	0	2	0	2	2	2	0	2	2	2	2	0	2	0	2	2	2	0	0	0	2	1	2	2	2	2	2	2	2	2	0	2
Bin3.040	2	2	0	0	0	2	2	2	0	2	2	2	2	2	2	2	2	0	2	0	2	2	2	0	2	2	2	2	0	2	0	2	2	2	0	0	0	2	1	2	2	2	2	2	2	2	2	0	2
Bin3.041	2	2	0	0	0	2	2	2	0	2	2	2	2	2	2	2	2	0	2	0	2	2	2	0	2	2	2	2	0	2	0	2	2	2	0	0	0	2	1	2	2	2	2	2	2	2	2	0	2
Bin3.042	2	2	0	0	0	2	2	2	0	2	2	2	2	2	2	2	2	0	2	0	2	2	2	0	2	2	2	2	0	2	0	2	2	2	0	0	0	2	1	2	2	2	2	2	2	2	2	0	2
Bin3.043	2	2	0	0	0	2	2	2	0	2	2	2	2	2	2	2	2	0	2	0	2	2	2	0	2	2	2	2	0	2	0	2	2	2	0	0	0	2	1	2	2	2	2	2	2	2	2	0	2
Bin3.044	2	2	0	0	0	2	2	2	0	2	2	2	2	2	2	2	2	0	2	0	2	2	2	0	2	2	2	2	0	2	0	2	2	2	0	0	0	2	1	2	2	2	2	2	2	2	2	0	2
Bin3.045	2	2	0	0	0	2	2	2	0	2	2	2	2	2	2	2	2	0	2	0	2	2	2	0	2	2	2	2	0	2	0	2	2	2	0	0	0	2	1	2	2	2	2	2	2	2	2	0	2
Bin3.046	2	0	0	0	0	2	2	2	0	2	2	2	2	2	2	2	2	0	2	0	2	2	2	0	2	2	2	2	0	2	0	2	2	2	0	0	0	2	1	2	2	2	2	2	2	2	2	0	2
Bin3.047	2	0	0	0	0	2	2	2	0	2	2	2	2	2	2	2	2	0	2	0	2	2	2	0	2	2	2	2	0	2	0	2	2	2	0	0	0	2	1	2	2	2	2	2	2	2	2	0	2
Bin3.048	2	0	0	0	0	2	2	2	0	2	2	2	2	2	2	2	2	0	2	0	2	2	2	0	2	2	2	2	0	2	0	2	2	2	0	0	0	2	1	2	2	2	2	2	2	2	2	2	2
Bin3.049	2	0	0	0	0	2	2	2	0	2	2	2	2	2	2	2	2	0	2	0	2	2	2	2	2	2	2	2	0	2	0	2	2	2	0	0	0	2	1	2	2	2	2	2	2	2	2	2	2
Bin3.050	2	0	0	0	0	2	2	2	0	2	2	2	2	2	2	2	2	2	2	0	2	2	2	2	2	2	2	2	0	2	0	2	2	2	0	0	0	2	1	2	2	2	2	2	2	2	2	2	2
Bin3.051	2	0	0	0	0	2	2	2	0	2	2	2	2	2	2	2	2	2	2	0	2	2	2	2	2	2	2	2	0	2	0	2	2	2	0	0	0	2	2	2	2	2	2	2	2	2	2	2	2
Bin3.052	2	0	0	0	0	2	2	2	0	2	2	2	2	2	2	2	2	2	2	0	2	2	2	2	2	2	2	2	0	2	0	2	2	2	0	0	0	2	2	2	2	2	2	2	2	2	2	2	2
Bin3.053	2	0	0	0	0	2	2	2	0	2	2	2	2	2	2	2	2	2	2	0	2	2	2	2	2	2	2	2	0	2	0	2	2	2	0	0	0	2	2	2	2	2	2	2	2	2	2	2	2
Bin3.054	2	0	0	0	0	2	2	2	0	2	2	2	2	2	2	2	2	2	2	0	2	2	2	2	2	2	2	2	0	2	0	2	2	2	0	0	2	2	2	2	2	2	2	2	2	2	2	2	2
Bin3.055	2	0	0	0	0	2	2	2	0	2	2	2	2	2	2	2	2	2	2	0	2	2	2	2	2	2	2	2	0	2	0	2	2	2	0	0	2	2	2	2	2	2	2	2	2	2	2	2	2
Bin3.056	2	0	0	0	0	2	2	2	0	2	2	2	2	2	2	2	2	2	2	0	2	2	2	2	2	2	2	2	0	2	0	2	2	2	0	0	2	2	2	2	2	2	2	2	2	2	2	2	2
Bin3.057	2	0	0	0	0	2	2	2	0	2	2	2	2	2	2	2	2	2	2	0	2	2	2	2	2	2	2	2	0	2	0	2	2	2	0	0	2	2	2	2	2	2	2	2	2	2	2	2	2
Bin3.058	2	0	0	0	0	2	2	2	0	2	2	2	2	2	2	2	2	2	2	0	2	2	2	2	2	2	2	2	0	2	0	2	2	2	0	0	2	2	2	2	2	2	0	2	2	2	2	2	2
Bin3.059	2	0	0	0	0	2	2	2	0	2	2	2	2	2	2	2	2	2	2	0	2	2	2	2	2	2	2	2	0	2	0	2	2	2	0	0	2	2	2	2	2	2	0	2	2	2	2	2	2
Bin3.060	2	0	0	0	0	2	2	2	0	2	2	2	2	2	2	2	2	2	2	0	2	2	2	2	2	2	2	2	0	2	0	2	2	2	0	0	2	2	2	2	2	2	0	2	2	2	2	2	2
Bin3.061	2	0	0	0	0	2	2	2	0	2	2	2	2	2	2	2	2	2	2	0	2	2	2	2	2	2	2	2	0	2	0	2	2	2	0	0	2	2	2	2	2	2	0	2	2	2	2	2	2
Bin3.062	2	0	0	0	0	2	2	2	0	2	2	2	2	2	2	2	2	2	2	0	2	2	2	2	2	2	2	2	0	2	0	2	2	2	0	0	2	2	2	2	2	2	0	2	2	2	2	2	2
Bin3.063	2	0	0	0	0	2	2	2	0	2	2	2	2	2	2	2	2	2	2	0	2	2	2	2	2	2	2	2	0	2	0	2	2	2	0	0	2	2	2	2	2	2	0	2	2	2	2	2	2
Bin3.067	0	2	2	2	2	2	0	2	2	0	0	0	2	2	2	2	0	0	2	2	0	0	2	0	0	2	1	0	0	0	2	0	2	2	2	2	2	0	1	2	0	0	2	0	2	0	2	0	0
Bin3.065	0	2	2	2	2	2	0	2	2	0	0	0	2	2	2	2	0	0	2	2	0	0	2	0	0	2	1	0	0	0	2	0	2	2	2	2	2	0	1	2	0	0	2	0	2	0	2	0	0
Bin3.064	0	2	2	2	2	2	0	2	2	0	0	0	2	2	2	2	0	0	2	2	0	0	2	0	0	2	1	0	0	0	2	0	2	2	2	2	2	0	1	2	0	0	2	0	2	0	2	0	0
Bin3.066	0	2	2	2	2	2	0	2	2	0	0	0	2	2	2	2	0	0	2	2	0	0	2	0	0	2	1	0	0	0	2	0	2	2	2	2	2	0	1	2	0	0	2	0	2	0	2	0	0
Bin3.068	0	2	2	2	2	2	0	2	2	0	0	0	2	2	2	2	0	0	2	2	0	0	2	0	0	2	1	0	0	2	2	0	2	2	2	2	2	0	1	2	0	0	2	0	2	0	2	0	0
Bin3.069	0	2	2	2	2	2	0	2	2	0	0	0	2	2	2	2	0	0	2	2	0	0	2	0	0	2	2	0	0	2	2	0	2	2	2	0	2	0	1	2	0	0	2	0	2	0	2	0	0
Bin3.070	0	2	2	2	2	2	0	2	2	0	0	0	2	2	2	2	0	0	2	2	0	0	2	0	0	2	2	0	0	2	2	0	2	2	2	0	2	0	1	2	0	0	2	0	2	0	2	0	0
Bin3.071	0	2	2	2	2	2	0	2	2	0	0	0	2	2	2	2	0	0	2	2	0	0	2	0	0	2	2	0	0	2	2	0	2	2	2	0	2	0	1	2	2	0	2	0	2	0	2	0	0
Bin3.072	0	2	2	2	2	2	0	2	2	0	0	0	1	2	2	2	0	0	2	2	0	0	2	0	0	2	2	0	0	2	2	0	2	2	2	0	2	0	1	2	2	0	2	0	1	0	2	0	0
Bin3.073	0	2	2	2	2	2	0	2	2	2	0	0	1	2	2	2	0	0	2	2	0	0	2	0	0	2	2	0	0	2	2	0	2	2	2	0	2	0	1	2	2	0	2	0	1	0	2	0	0
Bin3.074	0	2	2	2	2	2	0	2	2	2	0	0	1	2	2	2	0	0	2	2	0	0	2	0	0	2	2	0	0	2	2	0	2	2	2	0	2	0	1	2	2	0	2	0	1	0	2	0	0
Bin3.075	0	2	2	2	2	2	0	2	2	2	0	0	1	2	2	2	0	0	2	2	0	0	2	0	0	2	2	0	0	2	2	0	2	2	2	0	2	0	1	2	2	0	2	0	1	1	2	0	0
Bin3.076	0	2	2	2	2	2	0	2	2	2	0	0	1	2	2	2	0	0	2	2	0	0	0	0	0	2	2	0	0	0	2	0	2	2	2	0	0	0	1	2	2	0	2	0	1	1	2	0	0
Bin3.077	0	2	2	2	2	2	0	2	2	2	0	0	1	2	2	2	0	0	2	2	0	0	0	0	0	2	2	0	0	0	2	0	2	2	2	0	0	2	1	2	2	0	2	0	1	1	2	0	0
Bin3.078	0	2	2	2	2	2	0	2	2	2	0	0	1	0	2	0	0	0	2	2	0	0	0	0	0	1	2	0	0	0	2	0	2	2	2	0	0	2	1	2	2	0	2	0	1	1	1	0	0
Bin3.079	0	2	2	2	2	2	0	2	2	2	0	0	1	0	2	0	0	0	2	2	0	0	0	0	0	1	2	0	0	0	2	0	2	2	2	0	0	2	1	2	2	0	2	0	1	1	1	0	0
Bin3.080	0	2	2	2	2	2	0	2	2	2	0	0	1	0	2	0	0	0	2	2	0	0	0	0	0	1	2	0	0	0	2	0	2	2	2	0	0	2	1	2	2	0	2	0	1	1	1	0	0
Bin3.081	0	2	2	2	2	2	0	2	2	2	0	0	1	0	2	0	0	0	2	2	0	0	0	0	0	1	2	0	0	0	2	0	2	2	2	0	0	2	1	2	2	0	2	0	1	1	1	0	0
Bin3.082	0	2	2	2	2	2	0	2	2	2	0	0	1	0	2	0	0	2	2	2	0	0	0	0	0	1	2	0	0	0	2	0	2	2	2	0	0	2	1	2	2	0	0	0	1	1	1	0	0
Bin3.083	0	2	2	2	2	2	0	2	2	2	0	0	1	0	2	0	0	2	2	2	0	0	0	0	0	1	2	0	0	0	2	0	2	2	2	0	0	2	1	2	2	0	0	0	1	1	1	0	0
Bin3.084	0	2	2	2	2	2	0	1	2	2	0	0	1	0	2	0	0	2	2	2	0	0	0	0	0	1	2	0	0	0	2	0	2	2	2	0	0	2	1	2	2	0	0	0	1	1	1	0	0
Bin3.085	0	2	2	2	2	2	0	1	2	2	0	0	1	0	2	0	0	2	2	2	0	0	0	0	0	1	2	0	0	0	2	0	2	2	2	0	0	2	1	2	2	0	0	0	1	1	1	0	0
Bin3.086	2	2	2	2	2	2	0	1	2	2	0	0	1	0	2	0	0	2	2	2	0	0	0	0	0	1	2	0	0	0	2	0	2	2	2	0	0	2	1	2	2	0	0	0	1	1	1	0	0
Bin3.087	2	2	2	2	2	2	0	1	2	2	0	0	1	0	2	0	0	2	2	2	0	0	0	0	0	1	2	0	0	0	2	0	2	2	2	0	0	2	1	2	2	0	0	0	1	1	1	0	0
Bin3.088	2	2	2	2	2	2	0	1	2	2	0	0	1	0	2	0	0	2	2	2	0	0	0	0	0	1	2	0	0	0	2	0	2	2	2	0	0	2	1	2	2	0	0	0	1	1	1	0	0
Bin3.089	2	2	2	2	2	2	0	1	2	2	0	0	1	0	2	0	0	2	2	2	0	0	0	0	0	1	2	0	0	0	2	0	2	2	2	0	0	2	1	2	2	0	0	0	1	1	1	0	0
Bin3.090	2	2	2	2	2	2	0	1	2	2	0	0	1	0	2	0	0	2	0	2	0	0	0	0	0	1	2	0	0	0	2	0	2	2	2	0	0	2	1	2	2	0	0	0	1	1	1	0	0
Bin3.091	2	2	2	2	2	2	0	1	2	2	0	0	1	0	2	0	0	2	0	2	0	0	0	0	0	1	2	0	0	0	2	0	2	2	2	0	0	2	1	2	2	0	0	0	1	1	1	0	0
Bin3.092	2	2	2	2	2	2	0	1	2	2	0	0	1	0	2	0	0	2	0	2	0	0	0	0	0	1	2	0	0	0	2	0	2	2	2	0	0	2	1	2	2	0	0	0	1	1	1	0	0
Bin3.093	2	2	2	2	2	2	0	1	2	2	0	0	1	0	2	0	0	2	0	2	0	0	0	0	0	1	2	0	0	0	2	0	2	2	2	0	0	2	1	2	2	0	0	0	1	1	1	0	0
Bin3.094	2	2	2	2	2	2	0	1	2	2	0	0	1	0	2	0	0	2	0	2	0	0	0	0	0	1	2	0	0	0	2	0	2	2	2	0	0	2	1	2	2	0	0	0	1	1	1	0	0
Bin3.095	2	2	2	2	2	2	0	1	2	2	0	0	1	0	2	0	0	2	0	2	0	0	0	0	0	1	2	0	0	0	2	0	2	2	2	0	0	2	1	2	2	0	0	0	1	1	1	0	0
Bin3.096	2	2	2	2	2	2	0	1	2	2	0	0	1	0	2	0	0	2	0	2	0	0	0	0	0	1	2	0	0	0	2	0	2	2	2	0	0	2	1	2	2	0	0	0	1	1	1	0	0
Bin3.097	2	2	2	2	2	2	0	1	2	2	0	0	1	0	2	0	0	2	0	2	0	0	0	0	0	1	2	0	0	0	2	0	2	2	2	0	0	2	1	2	2	0	0	0	1	1	1	0	0
Bin3.098	2	2	2	2	2	2	0	1	2	2	0	0	1	0	2	0	0	2	0	2	0	0	0	0	0	1	2	0	0	0	2	0	2	2	2	0	0	2	1	2	2	0	2	0	1	1	1	0	0
Bin3.099	2	2	2	2	2	2	0	1	2	2	0	0	1	0	2	0	0	2	0	2	0	0	0	0	0	1	2	0	0	0	2	0	2	2	2	0	0	2	1	2	2	0	2	0	1	1	1	0	0
Bin3.100	2	2	2	2	2	2	0	1	2	2	0	0	1	0	2	0	0	2	0	2	0	0	0	0	0	1	2	0	0	0	2	0	2	2	2	0	0	2	1	2	2	0	2	0	1	1	1	0	0
Bin3.101	2	2	2	2	2	2	0	1	2	2	0	0	1	0	2	0	0	2	0	2	0	0	0	0	0	1	2	0	0	0	2	0	2	2	2	0	0	2	1	2	2	0	2	0	1	1	1	0	0
Bin3.102	2	2	2	2	2	2	0	1	2	2	0	0	1	0	2	0	0	2	0	2	0	0	0	0	0	1	2	0	0	0	2	0	2	2	2	0	0	2	1	2	2	0	2	0	1	1	1	0	0
Bin3.103	2	2	2	2	2	2	0	1	2	2	0	0	1	0	2	0	0	2	0	2	0	0	0	0	0	1	2	0	0	0	2	0	2	2	2	0	0	2	1	2	2	0	2	0	1	1	1	0	0
Bin3.104	2	2	2	2	2	2	0	1	2	2	0	0	1	0	2	0	0	2	0	2	0	0	0	0	0	1	2	0	0	0	2	0	2	2	2	0	0	2	1	2	2	0	2	0	1	1	1	0	0
Bin3.105	2	2	2	2	2	2	0	1	2	2	0	0	1	0	2	0	0	2	0	2	0	0	0	0	0	1	2	0	0	0	2	0	2	2	2	0	0	2	1	2	2	0	2	0	1	1	1	0	0
Bin3.106	2	2	2	2	2	2	0	1	2	2	0	0	1	0	2	0	0	2	0	2	0	0	0	0	0	1	2	0	0	0	2	0	2	2	2	0	0	2	1	2	2	0	2	0	1	1	1	0	0
Bin3.107	2	2	2	2	2	2	0	1	2	2	0	0	1	0	2	0	0	2	0	2	0	0	0	0	0	1	2	0	0	0	2	0	2	2	2	0	0	2	1	2	2	0	2	0	1	1	1	0	0
Bin3.108	2	2	2	2	2	2	0	1	2	2	0	0	1	0	2	0	0	2	0	2	0	0	0	0	0	1	2	0	0	0	2	0	2	2	2	0	0	2	1	2	2	0	2	0	1	1	1	0	0
Bin3.109	2	2	2	2	2	2	0	1	2	2	0	0	1	0	2	0	0	2	0	2	0	0	0	0	0	1	2	0	0	0	1	0	2	2	2	0	0	2	1	2	2	0	2	0	1	1	1	0	0
Bin3.110	2	2	2	2	2	2	0	1	2	2	0	0	1	0	2	0	0	2	0	2	0	0	0	0	0	1	2	0	0	0	1	0	2	2	2	0	0	2	1	2	2	0	2	0	1	1	1	0	0
Bin3.111	2	2	2	2	2	2	0	1	2	2	0	0	1	0	2	0	0	2	0	2	0	0	0	0	0	1	2	0	0	0	1	0	2	2	2	0	0	2	1	2	2	0	2	0	1	1	1	0	0
Bin3.112	2	2	2	2	2	2	0	1	2	2	0	0	1	0	2	0	0	2	0	2	0	0	0	0	0	1	2	0	0	0	1	0	2	2	2	0	0	2	1	2	2	0	2	0	1	1	1	0	0
Bin3.113	2	2	2	2	2	2	0	1	2	2	0	0	1	0	2	0	0	2	0	2	0	0	0	0	0	1	2	0	0	0	1	0	2	2	2	0	0	2	1	2	2	0	2	0	1	1	1	0	0
Bin3.114	2	2	2	2	2	2	0	1	2	2	0	0	1	0	2	0	1	2	0	2	0	0	0	1	0	1	2	1	0	1	1	1	2	2	2	0	0	2	1	2	2	0	2	1	1	1	1	0	1
Bin3.115	2	2	2	2	2	2	1	1	2	2	0	0	1	0	2	0	1	2	0	2	0	0	0	1	0	1	2	1	0	1	1	1	2	2	2	0	0	2	1	2	2	0	2	1	1	1	1	0	1
Bin3.116	2	2	2	2	2	2	1	1	2	2	0	0	1	0	2	0	1	2	0	2	0	0	0	1	1	1	2	1	0	1	1	1	2	2	2	0	0	2	1	2	2	0	2	1	1	1	1	0	1
Bin3.117	2	2	2	2	2	2	1	1	2	2	0	0	1	0	2	0	1	2	0	2	1	0	0	1	1	1	2	1	0	1	1	1	2	2	2	0	0	2	1	2	2	0	2	1	1	1	1	0	1
Bin3.118	2	2	2	2	2	2	1	1	2	2	0	0	1	0	2	0	1	2	0	2	1	0	0	1	1	1	2	1	0	1	1	1	2	2	2	0	0	2	1	2	2	0	2	1	1	1	1	0	1
Bin3.119	2	2	2	2	2	2	1	1	2	2	0	0	1	0	2	0	1	2	0	2	1	0	0	1	1	1	2	1	0	1	1	1	2	2	2	0	0	2	1	2	2	0	2	1	1	1	1	0	1
Bin3.120	2	2	2	2	2	2	1	1	2	2	0	0	1	0	2	0	1	2	0	1	1	0	0	1	1	1	2	1	0	1	1	1	2	2	2	0	0	2	1	2	2	0	2	1	1	1	1	0	1
Bin3.121	2	2	2	2	2	2	1	1	2	2	0	2	1	0	2	0	1	2	0	1	1	0	0	1	1	1	2	1	0	1	1	1	2	2	2	0	0	2	1	2	2	0	2	1	1	1	1	0	1
Bin3.122	2	2	2	2	2	2	1	1	2	2	0	2	1	0	2	0	1	2	0	1	1	0	0	1	1	1	2	1	0	1	1	1	2	2	2	0	0	2	1	2	2	0	2	1	1	1	1	0	1
Bin3.123	2	2	2	2	2	2	1	1	2	2	0	2	1	0	2	0	1	2	0	1	1	0	0	1	1	1	2	1	0	1	1	1	2	2	2	0	0	2	1	2	2	0	2	1	1	1	1	0	1
Bin3.124	2	2	2	2	2	2	1	1	2	2	0	2	1	0	2	0	1	2	0	1	1	0	0	1	1	1	2	1	0	1	1	1	2	2	2	0	0	2	1	2	2	0	2	1	1	1	2	0	1
Bin3.125	2	2	2	2	2	2	1	1	2	2	0	2	1	0	2	0	1	2	0	1	1	0	0	1	1	1	2	1	0	1	1	1	2	2	2	0	0	2	1	2	2	0	2	1	1	1	2	0	1
Bin3.126	2	2	2	2	2	2	1	1	2	2	0	2	1	0	2	0	1	2	0	1	1	0	0	1	1	1	2	1	0	1	1	1	2	2	2	0	0	2	1	2	2	0	2	1	1	1	2	0	1
Bin3.127	2	2	2	2	2	2	1	1	2	2	0	2	1	0	2	0	1	2	0	1	1	0	0	1	1	1	2	1	0	1	1	1	2	2	2	0	0	2	1	2	2	0	2	1	1	1	2	0	1
Bin3.128	2	2	2	2	2	2	1	1	2	2	0	2	1	0	2	0	1	2	0	1	1	0	0	1	1	1	2	1	0	1	1	1	2	2	2	0	0	2	1	2	2	0	2	1	1	1	2	0	1
Bin3.129	2	2	2	2	2	2	1	1	2	2	0	2	1	0	2	0	1	2	0	1	1	0	0	1	1	1	2	1	0	1	1	1	2	2	2	0	0	2	1	2	2	0	2	1	1	1	2	0	1
Bin3.130	2	2	2	2	2	2	1	1	2	2	0	2	1	0	2	0	1	2	0	1	1	0	0	1	1	1	2	1	0	1	1	1	2	2	2	0	0	2	1	2	2	0	2	1	1	1	2	0	1
Bin3.131	2	2	2	2	2	2	1	1	2	2	0	2	1	0	2	0	1	2	0	1	1	0	0	1	1	1	2	1	0	1	1	1	2	2	2	0	0	2	1	2	2	0	2	1	1	1	2	0	1
Bin3.132	2	2	2	2	2	2	1	1	2	2	0	2	1	0	2	0	1	2	0	1	1	0	0	1	1	1	2	1	0	1	1	1	2	2	2	0	0	2	1	2	2	0	2	1	1	1	2	0	1
Bin3.133	2	2	2	2	2	2	1	1	2	2	0	2	1	0	2	0	1	2	0	1	1	0	0	1	1	1	2	1	0	1	1	1	2	2	2	0	0	2	1	2	2	0	2	1	1	1	2	0	1
Bin3.134	2	2	2	2	2	2	1	1	2	2	0	2	1	0	2	0	1	2	0	1	1	0	0	1	1	1	2	1	0	1	1	1	2	2	2	0	0	2	1	2	2	0	1	1	1	1	2	0	1
Bin3.135	2	2	2	2	2	2	1	1	2	2	0	2	1	0	2	0	1	2	0	1	1	0	0	1	1	1	2	1	0	1	1	1	2	2	2	0	0	2	1	2	2	0	1	1	1	1	2	0	1
Bin3.136	2	2	0	2	2	2	1	1	2	2	0	2	1	0	2	0	1	2	0	1	1	0	0	1	1	1	2	1	0	1	1	1	2	2	2	0	0	2	1	2	2	0	1	1	1	1	2	0	1
Bin3.137	2	2	0	2	2	2	1	1	2	2	0	2	1	0	2	0	1	2	0	1	1	0	0	1	1	1	2	1	0	1	1	1	2	2	2	0	0	2	1	2	2	0	1	1	1	1	2	0	1
Bin3.138	2	2	0	2	2	2	1	1	2	2	0	2	1	0	2	0	1	2	0	1	1	0	0	1	1	1	2	1	0	1	1	1	2	2	2	0	0	2	1	2	2	0	1	1	1	1	2	0	1
Bin3.139	2	2	0	2	2	2	1	1	2	2	0	2	1	0	2	0	1	2	0	1	1	0	0	1	1	1	2	1	0	1	1	1	2	2	2	0	0	2	1	2	2	0	1	1	1	1	2	0	1
Bin3.140	2	2	0	2	2	2	1	1	2	2	0	2	1	0	2	0	1	2	0	1	1	0	0	1	1	1	2	1	0	1	1	1	2	2	2	0	0	2	1	2	2	0	1	1	1	1	2	0	1
Bin3.141	2	2	0	2	2	2	1	1	2	2	0	2	1	0	2	0	1	2	2	1	1	0	0	1	1	1	2	1	0	1	1	1	2	2	2	0	0	2	1	2	2	2	1	1	1	1	2	0	1
Bin3.142	2	2	0	2	2	2	1	1	2	2	0	2	1	0	2	0	1	2	2	1	1	0	0	1	1	1	2	1	0	1	1	1	2	2	2	0	0	2	1	2	2	2	1	1	1	1	2	0	1
Bin3.143	2	2	0	2	2	2	1	1	2	2	0	2	1	0	2	0	1	2	2	1	1	2	0	1	1	1	2	1	0	1	1	1	2	2	2	0	0	2	1	2	2	2	1	1	1	1	2	0	1
Bin3.144	2	2	0	2	2	2	1	1	2	2	0	2	1	0	2	0	1	2	2	1	1	2	0	1	1	1	2	1	0	1	1	1	2	2	2	0	0	2	1	2	2	2	1	1	1	1	2	0	1
Bin3.145	2	2	0	2	2	2	1	1	2	2	0	2	1	0	2	0	1	2	2	1	1	2	0	1	1	1	2	1	0	1	1	1	2	2	2	0	0	2	1	2	2	2	1	1	1	1	2	0	1
Bin3.146	2	2	0	2	2	2	1	1	2	2	0	2	1	0	2	0	1	2	2	1	1	2	0	1	1	1	2	1	0	1	1	1	2	2	2	0	0	2	1	2	2	2	1	1	1	1	2	0	1
Bin3.147	2	2	0	2	2	2	1	1	2	2	0	2	1	0	2	0	1	2	2	1	1	2	0	1	1	1	2	1	0	1	1	1	2	2	2	0	0	2	1	2	2	2	1	1	1	1	2	0	1
Bin3.148	2	2	0	2	2	1	1	1	2	2	0	2	1	0	2	0	1	2	2	1	1	2	0	1	1	1	2	1	0	1	1	1	2	2	2	0	0	2	1	2	2	2	1	1	1	1	2	0	1
Bin3.149	2	2	0	2	2	1	1	1	2	2	0	2	1	0	2	0	1	2	2	1	1	2	0	1	1	1	2	1	0	1	1	1	2	2	2	0	0	2	1	1	2	2	1	1	1	1	2	0	1
Bin3.150	2	2	0	2	2	1	1	1	2	2	0	2	1	0	2	0	1	2	2	1	1	2	0	1	1	1	2	1	0	1	1	1	2	2	2	0	0	2	1	1	2	2	1	1	1	2	2	0	1
Bin3.151	2	2	0	2	2	1	1	1	2	2	0	2	1	0	2	0	1	2	2	1	1	2	0	1	1	1	2	1	0	1	1	1	2	2	2	0	0	2	1	1	2	2	1	1	1	2	2	0	1
Bin3.152	2	2	0	2	2	1	1	1	2	2	0	2	1	0	2	0	1	2	2	1	1	2	0	1	1	1	2	1	0	1	1	1	2	2	2	0	0	2	1	1	2	2	1	1	1	2	2	0	1
Bin3.153	2	2	0	2	2	1	1	1	2	2	0	2	1	0	2	0	1	2	2	1	1	2	0	1	1	1	2	1	0	1	1	1	2	2	2	0	0	2	1	1	2	2	1	1	1	2	2	0	1
Bin3.154	2	2	0	2	2	1	1	1	2	2	0	2	1	2	2	0	1	2	2	1	1	2	0	1	1	1	2	1	0	1	1	1	2	2	2	0	0	2	1	1	2	2	1	1	1	2	2	0	1
Bin3.155	2	2	0	2	2	1	1	1	2	2	0	2	1	2	2	0	1	2	2	1	1	2	0	1	1	1	2	1	0	1	1	1	2	2	2	0	0	2	1	1	2	2	1	1	1	2	2	0	1
Bin3.156	2	2	0	2	2	1	1	1	2	2	0	2	1	2	2	1	1	2	2	1	1	2	0	1	1	1	2	1	0	1	1	1	2	2	2	0	0	2	1	1	2	2	1	1	1	2	2	0	1
Bin3.157	2	2	0	2	2	1	1	1	2	2	0	2	1	2	2	1	1	2	2	1	1	2	0	1	1	1	2	1	0	1	1	1	2	2	2	0	0	2	1	1	2	2	1	1	1	2	2	0	1
Bin3.158	2	2	0	2	2	1	1	1	2	2	0	2	1	2	2	1	1	2	2	1	1	2	0	1	1	1	2	1	0	1	1	1	2	2	2	0	0	2	1	1	2	2	1	1	1	2	2	0	1
Bin3.159	2	2	0	2	2	1	1	1	2	2	0	2	1	2	2	1	1	2	2	1	1	2	0	1	1	1	2	1	0	1	1	1	2	2	2	0	0	2	1	1	2	2	1	1	1	2	2	0	1
Bin3.160	2	2	0	2	2	1	1	1	2	2	0	2	1	2	2	1	1	2	2	1	1	2	0	1	1	1	2	1	0	1	1	1	2	2	2	0	0	2	1	1	2	2	1	1	1	2	2	0	1
Bin3.161	2	2	0	2	2	1	1	1	2	2	0	2	1	2	2	1	1	2	2	1	1	2	0	1	1	1	2	1	0	1	1	1	2	2	2	0	0	2	1	1	2	2	1	1	1	2	2	0	1
Bin3.162	2	2	0	2	1	1	1	1	2	2	0	2	1	2	2	1	1	2	2	1	1	2	0	1	1	1	2	1	0	1	1	1	2	2	2	0	0	2	1	1	2	2	1	1	1	2	2	0	1
Bin3.163	2	2	0	2	1	1	1	1	1	2	0	2	1	2	2	1	1	2	2	1	1	2	0	1	1	1	2	1	0	1	1	1	2	2	2	0	0	2	1	1	2	2	1	1	1	2	2	0	1
Bin3.164	2	2	0	2	1	1	1	1	1	2	0	2	1	2	2	1	1	2	2	1	1	2	0	1	1	1	2	1	0	1	1	1	2	2	2	0	0	2	1	1	2	2	1	1	1	2	2	0	1
Bin3.165	2	2	0	2	1	1	1	1	1	1	0	2	1	2	2	1	1	2	2	1	1	2	0	1	1	1	2	1	0	1	1	1	2	2	2	0	0	2	1	1	2	2	1	1	1	2	2	0	1
Bin3.166	2	2	0	2	1	1	1	1	1	1	0	2	1	2	2	1	1	2	2	1	1	2	0	1	1	1	2	1	0	1	1	1	2	2	2	0	0	2	1	1	2	0	1	1	1	2	2	0	1
Bin3.167	2	2	0	2	1	1	1	1	1	1	0	2	1	2	2	1	1	2	2	1	1	2	0	1	1	1	2	1	0	1	1	1	2	2	2	0	0	2	1	1	2	0	1	1	1	2	2	0	1
Bin3.168	2	2	0	2	1	1	1	1	1	1	0	2	1	2	2	1	1	2	2	1	1	2	0	1	1	1	2	1	0	1	1	1	2	2	2	0	0	2	1	1	2	0	1	1	1	2	2	0	1
Bin3.169	2	2	0	2	1	1	1	1	1	1	0	2	1	2	2	1	1	2	2	1	1	2	0	1	1	1	2	1	0	1	1	1	2	2	2	0	0	2	1	1	2	0	1	1	1	2	2	0	1
Bin3.170	2	2	0	2	1	1	1	1	1	1	0	2	1	2	2	1	1	2	2	1	1	2	0	1	1	1	2	1	0	1	1	1	2	2	2	0	0	2	1	1	2	0	1	1	1	2	2	0	1
Bin3.171	2	2	0	2	1	1	1	1	1	1	0	2	1	2	2	1	1	2	2	1	1	2	0	1	1	1	2	1	0	1	1	1	2	2	2	0	0	2	1	1	2	0	1	1	1	2	2	0	1
Bin3.172	2	2	0	2	1	1	1	1	1	1	0	2	1	2	2	1	1	2	2	1	1	2	0	1	1	1	2	1	0	1	1	1	2	2	2	0	0	2	1	1	2	0	1	1	1	2	2	0	1
Bin3.173	2	2	0	2	1	1	1	1	1	1	0	2	1	2	2	1	1	2	2	1	1	2	0	1	1	1	2	1	0	1	1	1	2	2	2	0	0	2	1	1	2	0	1	1	1	2	2	0	1
Bin3.174	2	2	0	2	1	1	1	1	1	1	0	2	1	2	2	1	1	2	2	1	1	2	0	1	1	1	2	1	0	1	1	1	2	2	2	0	0	2	1	1	2	0	1	1	1	2	2	0	1
Bin3.175	2	2	0	2	1	1	1	1	1	1	0	2	1	2	2	1	1	2	2	1	1	2	0	1	1	1	2	1	2	1	1	1	2	2	2	0	0	2	1	1	2	0	1	1	1	2	2	0	1
Bin3.176	2	2	0	2	1	1	1	1	1	1	0	2	1	2	2	1	1	2	2	1	1	2	0	1	1	1	2	1	2	1	1	1	2	2	2	0	0	2	1	1	2	0	1	1	1	2	2	0	1
Bin3.177	2	2	0	2	1	1	1	1	1	1	0	2	1	2	2	1	1	2	2	1	1	2	0	1	1	1	2	1	2	1	1	1	2	2	2	0	0	2	1	1	2	0	1	1	1	2	2	0	1
Bin3.178	2	2	0	2	1	1	1	1	1	1	0	2	1	2	2	1	1	2	2	1	1	2	0	1	1	1	2	1	2	1	1	1	2	2	2	0	0	2	1	1	2	0	1	1	1	2	2	0	1
Bin3.179	2	2	0	2	1	1	1	1	1	1	0	2	1	2	2	1	1	2	2	1	1	2	0	1	1	1	2	1	2	1	1	1	2	2	2	0	0	2	1	1	2	0	1	1	1	2	2	0	1
Bin3.180	2	2	0	2	1	1	1	1	1	1	0	2	1	2	2	1	1	2	2	1	1	2	0	1	1	1	2	1	2	1	1	1	2	2	2	0	0	2	1	1	2	0	1	1	1	2	2	0	1
Bin3.181	2	2	0	2	1	1	1	1	1	1	0	2	1	2	2	1	1	2	2	1	1	1	0	1	1	1	2	1	2	1	1	1	2	2	2	0	0	2	1	1	2	0	1	1	1	2	2	0	1
Bin3.182	2	2	0	2	1	1	1	1	1	1	0	2	1	2	2	1	1	2	2	1	1	1	0	1	1	1	2	1	2	1	1	1	0	0	2	0	0	2	1	1	2	0	1	1	1	2	2	0	1
Bin3.183	2	1	0	2	1	1	1	1	1	1	0	2	1	2	2	1	1	2	2	1	1	1	0	1	1	1	2	1	2	1	1	1	0	0	2	0	0	2	1	1	2	0	1	1	1	2	2	0	1
Bin3.184	2	1	0	2	1	1	1	1	1	1	0	2	1	2	2	1	1	2	2	1	1	1	0	1	1	1	2	1	2	1	1	1	0	0	2	0	0	2	1	1	2	0	1	1	1	2	2	0	1
Bin3.185	2	1	0	2	1	1	1	1	1	1	0	2	1	2	2	1	1	2	2	1	1	1	0	1	1	1	2	1	2	1	1	1	0	0	2	0	0	2	1	1	2	0	1	1	1	2	2	0	1
Bin3.186	2	1	0	2	1	1	1	1	1	1	0	2	1	2	2	1	1	2	2	1	1	1	0	1	1	1	2	1	2	1	1	1	0	0	1	0	0	2	1	1	2	0	1	1	1	2	2	0	1
Bin3.187	2	1	0	2	1	1	1	1	1	1	0	2	1	2	2	1	1	2	2	1	1	1	0	1	1	1	2	1	2	1	1	1	0	0	1	0	0	2	1	1	2	0	1	1	1	2	2	0	1
Bin3.188	2	1	0	2	1	1	1	1	1	1	0	2	1	2	2	1	1	2	2	1	1	1	0	1	1	1	2	1	2	1	1	1	0	0	1	0	0	2	1	1	2	0	1	1	1	2	2	0	1
Bin3.189	2	1	0	2	1	1	1	1	1	1	0	2	1	2	2	1	1	2	2	1	1	1	0	1	1	1	2	1	2	1	1	1	0	0	1	0	0	2	1	1	2	0	1	1	1	2	2	0	1
Bin3.190	2	1	0	2	1	1	1	1	1	1	0	2	1	2	2	1	1	2	1	1	1	1	0	1	1	1	2	1	2	1	1	1	0	0	1	0	0	2	1	1	2	0	1	1	1	2	2	0	1
Bin3.191	2	1	0	2	1	1	1	1	1	1	0	2	1	2	2	1	1	2	1	1	1	1	0	1	1	1	2	1	2	1	1	1	0	0	1	0	0	2	1	1	2	0	1	1	1	2	2	2	1
Bin3.192	2	1	0	2	1	1	1	1	1	1	0	2	1	2	2	1	1	2	1	1	1	1	0	1	1	1	2	1	2	1	1	1	0	0	1	0	0	2	1	1	2	0	1	1	1	2	2	2	1
Bin3.193	1	1	0	2	1	1	1	1	1	1	0	2	1	2	2	1	1	2	1	1	1	1	0	1	1	1	2	1	2	1	1	1	0	0	1	0	0	2	1	1	2	0	1	1	1	2	2	2	1
Bin3.194	1	1	0	2	1	1	1	1	1	1	0	2	1	2	2	1	1	2	1	1	1	1	0	1	1	1	2	1	2	1	1	1	0	0	1	0	0	2	1	1	2	0	1	1	1	2	2	2	1
Bin4.001	0	2	0	1	2	2	1	1	2	1	1	1	1	0	1	2	1	2	1	2	0	2	2	2	2	2	0	1	2	1	2	2	1	1	1	0	0	0	2	2	2	2	0	1	1	2	2	2	0
Bin4.002	0	2	0	1	2	2	1	1	2	1	1	1	1	0	1	2	1	2	1	2	0	2	2	2	2	2	0	1	2	1	2	2	1	1	1	0	0	0	2	2	2	2	0	1	1	2	2	2	0
Bin4.003	0	2	0	1	2	2	1	1	2	1	1	1	1	0	1	2	1	2	1	2	0	2	2	2	0	2	0	1	2	1	2	2	1	1	1	0	0	0	2	2	2	2	0	1	1	2	2	2	0
Bin4.004	0	2	0	1	2	2	1	1	2	1	1	1	1	0	1	2	1	2	1	2	0	2	2	2	0	2	0	1	2	1	2	2	1	1	1	0	0	0	2	2	2	2	0	1	1	2	2	2	0
Bin4.005	0	2	0	1	2	2	1	1	2	1	1	1	1	0	1	2	1	2	1	2	0	2	2	2	0	2	0	1	2	1	2	2	1	1	1	0	0	0	2	2	2	2	0	1	1	2	2	2	0
Bin4.006	0	2	2	1	2	2	1	1	2	1	1	1	1	0	1	2	1	2	1	2	0	2	2	2	0	2	0	1	2	1	2	2	1	1	1	0	0	0	2	2	2	2	0	1	1	2	2	2	0
Bin4.007	0	2	2	1	2	2	1	1	2	1	1	1	1	0	1	2	1	2	1	2	0	2	2	2	0	2	0	1	2	1	2	2	1	1	1	0	0	0	2	2	2	2	0	1	1	2	2	2	0
Bin4.008	0	2	2	1	2	2	1	1	2	1	1	1	1	0	1	2	1	2	1	2	0	2	2	2	0	2	0	1	2	1	2	2	1	1	1	0	0	0	2	2	2	2	0	1	1	2	2	2	0
Bin4.009	0	2	2	1	2	2	1	1	2	1	1	1	1	0	1	2	1	2	1	2	0	2	2	2	0	2	0	1	2	1	2	2	1	1	1	0	0	0	2	2	0	2	0	1	1	2	2	2	0
Bin4.010	0	2	2	1	2	2	1	1	2	1	1	1	1	0	1	2	1	2	1	2	0	2	2	2	0	2	0	1	2	1	2	2	1	1	1	0	0	0	2	2	0	2	0	1	1	2	2	2	0
Bin4.011	0	2	2	1	2	2	1	1	2	1	1	1	1	0	1	2	1	2	1	2	0	2	2	2	0	2	0	1	2	1	2	2	1	1	1	0	0	0	2	2	0	2	0	1	1	2	2	2	0
Bin4.012	0	2	2	1	2	2	1	1	2	1	1	1	1	0	1	2	1	2	1	2	0	2	2	2	0	2	0	1	2	1	2	2	1	1	1	0	0	0	2	2	0	2	0	1	1	2	2	2	0
Bin4.013	0	2	2	1	2	2	1	1	2	1	1	1	1	0	1	2	1	2	1	2	0	2	2	2	0	2	0	1	2	1	2	2	1	1	1	0	0	0	2	2	0	2	0	1	2	2	2	2	0
Bin4.014	0	2	2	1	2	2	1	1	2	1	1	1	1	0	1	2	1	2	1	2	0	2	2	2	0	2	0	1	2	1	2	2	1	1	1	0	0	0	2	2	0	2	0	1	2	2	2	2	0
Bin4.015	0	2	2	1	2	2	1	1	2	1	1	1	1	0	1	2	1	2	1	2	0	2	2	2	0	2	0	1	2	1	2	2	1	1	1	0	0	0	2	2	0	2	0	1	2	2	2	2	0
Bin4.016	0	2	2	1	2	2	1	1	2	1	1	1	1	0	1	2	1	2	1	2	0	2	2	2	0	2	0	1	2	1	2	2	1	1	1	0	0	0	2	2	0	2	0	1	2	2	2	2	0
Bin4.017	0	2	2	1	2	2	1	2	2	1	1	1	1	0	1	2	1	2	1	2	0	2	2	2	0	2	0	1	2	1	2	2	1	1	1	0	0	0	2	2	0	2	0	1	2	2	2	2	0
Bin4.018	0	2	2	1	2	2	1	2	2	1	1	1	1	0	1	2	1	2	1	0	0	2	2	2	0	2	0	1	2	1	2	2	1	1	1	0	0	0	0	2	0	2	0	1	2	2	2	2	0
Bin4.019	0	2	2	1	2	2	1	2	2	1	1	1	1	0	1	2	1	2	1	0	0	2	2	2	0	2	0	1	2	1	2	2	1	1	1	0	0	0	0	2	0	2	0	1	2	2	2	2	0
Bin4.020	2	2	2	1	2	2	1	2	2	1	1	1	1	0	1	2	1	2	1	0	0	2	2	2	0	2	0	1	2	1	2	2	1	1	1	0	0	0	0	2	0	2	0	1	2	2	2	2	0
Bin4.021	2	2	2	1	2	2	1	2	2	1	1	1	1	0	1	2	1	2	1	0	0	2	2	2	0	2	0	1	2	1	2	2	1	1	1	0	0	0	0	2	0	2	2	1	2	2	2	2	0
Bin4.022	2	2	2	1	2	2	1	2	2	1	1	1	1	0	1	2	1	2	1	0	0	2	2	2	0	2	0	1	2	1	2	2	1	1	1	0	0	0	0	2	0	2	2	1	2	2	2	2	0
Bin4.023	2	2	2	1	2	2	1	2	2	1	1	1	1	0	1	2	1	2	1	0	0	2	2	2	0	2	0	1	2	1	2	2	1	1	1	0	0	0	0	2	0	2	2	1	2	2	2	2	0
Bin4.024	2	2	2	1	2	2	1	2	2	1	1	1	1	0	1	2	1	2	1	0	0	2	2	2	0	2	0	1	2	1	2	2	1	1	1	0	0	0	0	2	0	2	2	1	2	2	2	2	0
Bin4.025	2	2	2	1	2	2	1	2	2	1	1	1	1	0	1	2	1	2	1	0	0	2	2	2	0	2	0	1	2	1	2	2	1	1	1	0	0	0	0	2	0	2	2	1	2	2	2	2	0
Bin4.026	2	2	2	1	2	2	1	2	2	1	1	1	1	0	1	2	1	2	1	0	0	2	2	2	0	2	0	2	2	1	2	2	1	1	1	0	0	0	0	2	0	2	2	1	2	2	2	2	0
Bin4.027	2	2	2	1	2	2	1	2	2	1	0	1	1	0	1	2	1	2	1	0	0	2	2	2	0	2	0	2	2	1	2	2	1	1	1	0	0	0	0	2	0	2	2	1	2	2	2	2	0
Bin4.028	2	2	2	1	2	2	1	2	2	1	0	0	1	0	1	2	1	2	1	0	0	2	2	2	0	2	0	2	2	1	2	2	1	1	1	0	0	0	0	2	0	2	2	1	2	2	2	2	0
Bin4.029	2	2	2	1	2	2	1	2	2	1	0	0	1	0	1	2	1	2	1	0	0	2	2	2	0	2	0	2	2	1	2	2	1	1	1	0	0	0	0	2	0	2	2	1	2	2	2	2	0
Bin4.030	2	2	2	1	2	2	1	2	2	1	0	0	1	0	1	2	1	2	1	0	0	2	2	2	0	2	0	2	2	1	2	2	1	1	1	0	0	0	0	2	0	2	2	1	2	2	2	2	0
Bin4.031	2	2	2	2	2	2	1	2	2	1	0	0	1	0	1	2	1	2	1	0	0	2	2	2	0	2	0	2	2	1	2	2	1	1	1	0	0	0	0	2	0	2	2	1	2	2	2	2	0
Bin4.032	2	2	2	2	2	2	1	2	2	1	0	0	1	0	1	2	1	2	1	0	0	2	2	2	0	2	0	2	2	1	2	2	1	1	1	0	0	0	0	2	0	2	2	1	2	2	2	2	0
Bin4.033	2	2	2	2	2	2	1	2	2	1	0	0	1	0	1	2	1	2	1	0	0	2	2	2	0	2	0	2	2	1	2	2	1	1	1	0	0	0	0	2	0	2	2	1	2	2	2	2	0
Bin4.034	2	2	2	2	2	2	1	2	2	1	0	0	1	0	1	2	1	2	1	0	0	2	2	2	0	2	0	2	2	1	2	2	1	1	1	0	0	0	0	2	0	2	2	1	2	2	2	2	0
Bin4.035	2	2	2	2	2	2	1	2	2	1	0	0	1	0	1	2	1	2	1	0	0	2	2	2	0	2	0	2	2	1	2	2	1	1	1	0	0	0	0	2	0	2	2	1	2	2	2	2	0
Bin4.036	2	2	2	2	2	2	1	2	2	1	0	0	1	0	1	2	1	2	1	0	0	2	2	2	0	2	0	2	2	1	2	2	1	1	1	0	0	0	0	2	0	2	2	1	2	2	2	2	0
Bin4.037	2	2	2	2	2	2	1	2	2	1	0	0	1	0	1	2	0	2	1	0	0	2	2	2	0	2	0	2	2	1	2	2	1	1	1	0	0	0	0	2	0	2	2	1	2	2	2	2	0
Bin4.038	2	2	2	2	2	2	1	2	2	1	0	0	1	0	1	2	0	2	1	0	0	2	2	2	0	2	0	2	2	1	2	2	1	1	1	0	0	0	0	2	0	2	2	1	2	2	2	2	0
Bin4.039	2	2	2	2	2	2	1	2	2	0	0	0	0	0	0	2	0	2	1	0	0	2	2	2	0	2	0	2	2	1	2	2	1	0	1	0	0	0	0	2	0	2	2	1	2	2	2	2	0
Bin4.040	2	2	2	2	2	2	1	2	2	0	0	0	0	0	0	2	0	2	1	0	0	2	2	2	0	2	0	2	2	1	2	2	1	0	1	0	0	0	0	2	0	2	2	1	2	2	2	2	0
Bin4.041	2	2	2	2	2	2	1	2	2	0	0	0	0	0	0	2	0	2	1	0	0	2	2	2	0	2	0	2	2	1	2	2	1	0	1	0	0	0	0	2	0	2	2	1	2	2	2	2	0
Bin4.042	2	2	2	2	2	2	1	2	2	0	0	0	0	2	0	2	0	2	1	0	0	2	2	2	0	2	0	2	2	1	2	2	1	0	1	0	0	0	0	2	0	2	2	1	2	2	2	2	0
Bin4.043	2	2	2	2	2	2	1	2	2	0	0	0	0	2	0	2	0	2	1	0	0	2	2	2	0	2	0	2	2	1	2	2	1	0	1	0	0	0	0	2	0	2	2	1	2	2	2	2	0
Bin4.044	2	2	2	2	2	2	1	2	2	0	0	0	0	2	0	0	0	0	1	0	0	2	2	2	0	2	0	0	2	1	2	0	1	0	1	0	0	0	0	2	0	0	2	1	2	2	0	2	0
Bin4.045	2	2	2	2	2	2	1	2	2	0	0	0	0	2	0	0	0	0	1	0	0	2	2	2	0	2	0	0	2	1	2	0	1	0	1	0	0	0	0	2	0	0	2	1	2	2	0	2	0
Bin4.049	2	2	2	2	2	2	1	2	2	0	0	2	0	2	2	2	2	2	1	0	0	2	2	2	2	2	0	2	2	2	2	2	2	2	0	0	2	2	2	2	2	2	2	2	2	2	2	2	2
Bin4.048	2	2	2	2	2	2	1	2	2	0	0	0	0	2	0	2	0	2	1	0	0	2	2	2	0	2	0	2	2	1	2	2	2	2	0	0	0	0	2	2	2	2	2	1	2	2	2	2	2
Bin4.047	2	2	2	2	2	2	1	2	2	0	0	0	0	2	0	2	0	2	1	0	0	2	2	2	0	2	0	2	2	1	2	2	2	0	0	0	0	0	0	2	0	2	2	1	2	2	2	2	0
Bin4.046	2	2	2	2	2	2	1	2	2	0	0	0	0	2	0	2	0	2	1	0	0	2	2	2	0	2	0	2	2	1	2	2	2	0	0	0	0	0	0	2	0	2	2	1	2	2	2	2	0
Bin4.050	2	2	2	2	2	2	1	2	2	0	0	0	0	2	0	2	0	2	0	0	0	2	2	2	0	2	0	2	2	0	2	2	2	0	0	0	0	0	0	2	0	2	2	0	2	2	2	2	0
Bin4.051	2	2	2	2	2	2	1	2	2	0	0	0	0	2	0	2	0	0	0	0	0	2	2	2	0	2	0	2	2	0	2	2	2	0	0	0	0	0	0	2	0	2	2	0	2	2	2	2	0
Bin4.052	2	2	2	2	2	2	1	2	2	0	0	0	0	2	0	2	0	0	0	0	0	2	2	2	0	2	0	2	2	0	2	2	2	0	0	0	0	0	0	2	0	2	2	0	2	2	2	2	0
Bin4.053	2	2	2	2	2	2	1	2	2	0	0	0	0	2	0	2	0	0	0	0	0	2	2	2	0	2	0	2	2	0	2	2	2	0	0	0	0	0	0	2	0	2	2	0	2	2	2	2	0
Bin4.054	2	2	2	2	2	2	1	2	2	0	0	0	0	2	0	2	0	0	0	0	0	2	2	2	0	2	0	2	2	0	2	2	2	0	0	0	0	0	0	2	0	2	2	0	2	2	2	2	0
Bin4.055	2	2	2	2	2	2	1	2	2	0	0	0	0	2	0	2	0	0	0	0	0	2	2	2	0	2	0	2	2	0	2	2	2	0	0	0	0	0	0	2	0	2	2	0	2	2	2	2	0
Bin4.056	2	2	0	2	2	2	1	2	2	0	0	0	0	2	0	2	0	0	0	0	0	2	2	2	0	2	0	2	2	0	2	2	2	0	0	0	0	0	0	2	0	2	2	0	2	2	2	2	0
Bin4.057	2	2	0	2	2	2	1	2	2	0	0	0	0	2	0	2	0	0	0	0	0	2	2	2	0	2	0	2	2	0	2	2	2	0	0	0	0	0	0	2	0	2	2	0	2	2	2	2	0
Bin4.058	2	2	0	2	2	2	1	2	2	0	0	0	0	2	0	2	0	0	0	0	0	2	2	2	0	2	0	2	2	0	2	2	2	0	0	0	0	0	0	2	0	2	2	0	2	2	2	2	0
Bin4.059	2	2	0	2	2	2	1	2	2	0	0	0	0	2	0	2	0	0	0	0	0	2	2	2	0	2	0	2	2	0	2	2	2	0	0	0	0	0	0	2	0	2	2	0	2	2	2	2	0
Bin4.060	2	2	0	2	2	2	1	2	2	0	0	0	2	2	0	2	0	0	0	0	0	2	2	2	0	2	0	2	2	0	2	2	2	0	0	0	0	0	0	2	0	2	2	0	2	2	2	2	0
Bin4.061	2	2	0	2	2	2	1	2	2	0	0	0	2	2	0	2	0	0	2	0	0	2	2	2	0	2	0	2	2	0	2	2	2	0	0	0	0	0	0	2	0	2	2	0	2	2	2	2	0
Bin4.062	2	2	0	2	2	2	1	2	2	0	0	0	2	2	0	2	0	0	2	2	2	2	2	2	0	2	0	2	2	0	2	2	2	0	0	0	0	0	0	2	0	2	2	0	2	2	2	2	0
Bin4.063	2	2	0	2	2	2	1	2	2	0	0	0	2	2	0	2	0	0	2	2	2	2	2	2	0	2	0	2	2	0	2	2	2	0	0	0	0	0	0	2	0	2	2	0	2	2	2	2	0
Bin4.064	2	2	0	2	2	2	1	2	2	0	0	0	2	2	0	2	0	0	2	2	2	2	2	2	0	2	0	2	2	0	2	2	2	0	0	0	0	0	0	2	0	2	2	0	2	0	2	2	0
Bin4.065	2	2	0	2	2	2	1	2	2	0	0	0	2	2	0	2	2	0	2	2	2	2	2	0	0	2	0	2	0	0	2	2	2	0	0	0	0	0	0	2	0	2	2	0	2	0	2	2	0
Bin4.066	2	2	0	2	2	2	1	2	2	0	0	0	2	2	0	2	2	0	2	2	2	2	2	0	0	2	0	2	0	0	2	2	2	0	0	0	0	0	0	2	0	2	2	0	2	0	2	2	0
Bin4.067	2	2	0	2	2	2	1	2	2	0	0	0	2	2	0	2	2	0	2	2	2	2	2	0	0	2	0	2	0	0	2	2	2	0	0	0	0	0	0	2	0	2	2	0	2	0	2	2	0
Bin4.068	2	2	0	2	2	2	2	2	2	0	0	0	2	2	0	2	2	0	2	2	2	2	2	0	0	2	0	2	0	0	2	2	2	0	0	0	0	0	0	2	0	2	2	0	2	0	2	2	0
Bin4.069	2	2	0	2	2	2	2	2	2	0	0	0	2	2	0	2	2	0	2	2	2	2	2	0	0	2	0	2	0	0	2	2	2	0	0	0	0	0	0	2	0	0	2	0	2	0	2	2	0
Bin4.070	2	2	0	2	2	2	2	2	2	0	0	0	2	2	0	2	2	0	2	2	2	0	2	0	0	2	0	2	0	0	2	2	2	0	0	0	0	0	0	2	0	0	2	0	2	0	2	2	0
Bin4.071	2	2	0	2	2	2	2	2	2	0	0	0	2	2	0	2	2	0	2	2	2	0	2	0	0	2	0	0	0	0	2	2	2	0	0	0	0	0	0	2	0	0	2	0	2	0	2	2	0
Bin4.072	2	2	0	2	2	2	2	2	2	0	0	0	2	2	0	2	2	0	2	2	2	0	2	0	0	2	0	0	0	0	2	2	2	0	0	0	0	0	0	2	0	0	2	0	2	0	2	2	0
Bin4.073	2	2	0	2	2	2	2	2	2	0	0	0	2	2	0	2	2	0	2	2	2	0	2	0	0	2	0	0	0	0	2	2	2	0	2	0	0	0	0	2	0	0	2	0	2	0	2	2	0
Bin4.074	2	2	0	2	2	2	2	2	2	0	0	0	2	2	0	2	2	0	2	2	2	0	2	0	0	2	0	0	0	0	2	2	2	0	2	0	0	0	0	2	0	0	2	0	2	0	2	2	0
Bin4.075	2	2	0	2	2	2	2	2	2	0	0	0	2	2	0	0	2	0	2	2	2	0	2	0	0	2	0	0	0	0	2	2	2	0	2	0	0	0	0	2	0	0	2	0	2	0	2	2	0
Bin4.076	2	2	0	2	2	2	2	2	2	0	0	0	2	2	0	0	2	0	2	2	2	0	2	0	0	2	0	0	0	0	2	2	2	0	2	0	0	0	0	2	0	0	2	0	2	0	2	2	0
Bin4.077	2	2	0	2	2	2	2	2	2	0	0	0	2	2	0	0	2	0	2	2	2	0	2	0	0	2	0	0	0	0	2	2	2	0	2	0	0	0	0	2	0	0	2	0	2	0	2	2	0
Bin4.078	2	2	0	2	2	2	2	2	2	0	0	0	2	2	0	0	2	0	2	2	2	0	2	0	0	2	0	0	0	0	2	2	2	0	2	0	0	0	0	2	0	0	2	0	2	0	2	2	0
Bin4.079	2	2	0	2	2	2	2	2	2	0	0	0	2	2	0	0	2	0	2	2	2	0	2	0	0	2	0	0	0	0	2	2	2	0	2	0	0	0	0	2	0	0	2	2	2	0	2	2	0
Bin4.080	2	2	0	2	2	2	2	2	2	0	0	0	2	2	0	0	2	0	2	2	2	0	2	0	0	2	0	0	0	0	2	2	2	0	2	0	0	0	0	2	0	0	2	2	2	0	2	2	0
Bin4.081	2	2	0	2	2	2	2	2	2	0	0	0	2	2	0	0	2	0	2	2	2	0	2	0	0	2	0	0	0	0	2	2	2	0	2	0	0	0	0	2	0	0	2	2	2	0	2	2	0
Bin4.082	2	2	0	2	2	2	2	2	2	0	0	0	2	2	0	0	2	0	2	2	2	0	2	0	0	2	0	0	0	0	2	2	2	0	2	0	0	0	0	2	0	0	2	2	0	0	2	2	0
Bin4.083	2	2	0	2	2	2	2	2	2	0	0	0	2	2	0	0	2	0	2	2	2	0	2	0	0	2	0	0	0	2	2	2	2	0	2	0	0	0	0	2	0	0	2	2	0	0	2	2	0
Bin4.084	2	2	0	2	2	2	2	2	2	0	0	0	2	2	0	0	2	0	2	2	2	0	2	0	0	2	0	0	0	2	2	2	2	0	2	0	0	0	0	2	0	0	2	2	0	0	2	2	0
Bin4.085	2	2	0	2	2	2	2	2	2	0	0	0	2	2	0	0	2	0	2	2	2	0	2	0	0	2	0	0	0	2	2	2	0	0	2	0	0	0	0	2	0	0	2	2	0	0	2	2	0
Bin4.086	2	2	0	2	2	2	2	2	2	0	0	0	2	2	0	0	2	0	2	2	2	0	2	0	0	2	0	0	0	2	2	0	0	0	2	0	0	0	0	2	0	0	2	2	0	0	2	2	0
Bin4.087	2	2	0	2	2	2	2	2	2	0	0	0	2	2	0	0	2	0	2	2	2	0	2	0	0	2	0	0	0	2	2	0	0	0	2	0	0	0	0	2	0	0	2	2	0	0	2	2	0
Bin4.088	2	2	0	2	2	2	2	2	2	0	0	0	2	2	0	0	2	0	2	2	2	0	2	0	0	2	0	0	0	2	2	0	0	0	2	0	0	0	0	2	0	0	2	2	0	0	2	2	0
Bin4.089	2	2	0	2	2	2	2	2	2	0	0	0	2	2	0	0	2	0	2	0	0	0	2	0	0	2	0	0	0	2	2	0	0	0	2	0	0	0	0	2	0	0	2	2	0	0	2	2	0
Bin4.090	2	2	0	2	2	2	2	2	2	0	0	0	2	2	0	0	2	0	2	0	0	0	2	0	0	2	0	0	0	2	2	0	0	0	2	0	0	0	0	2	0	0	2	2	0	0	0	2	0
Bin4.091	2	2	0	2	2	2	2	2	2	0	0	0	0	2	0	0	0	0	2	0	0	0	2	0	0	2	0	0	0	2	2	0	0	0	2	0	0	0	0	2	0	0	2	2	0	0	0	2	0
Bin4.092	2	2	0	2	2	2	2	2	2	0	0	0	0	2	2	0	0	0	2	0	0	0	2	0	0	2	0	0	0	2	2	0	0	0	2	0	0	0	0	2	0	0	2	2	0	0	0	2	0
Bin4.093	2	2	0	2	2	2	2	2	2	0	0	0	0	2	2	0	0	0	2	0	0	0	2	0	0	2	0	0	0	2	2	0	0	0	2	0	0	0	0	2	0	0	2	2	0	0	0	2	0
Bin4.094	2	2	0	2	2	2	2	2	2	0	0	0	0	2	2	0	0	0	2	0	0	0	2	0	0	2	0	0	0	2	2	0	0	0	2	0	0	0	0	2	0	0	2	2	0	0	0	2	0
Bin4.095	2	2	0	2	2	2	2	2	2	0	0	0	0	2	2	0	0	0	2	0	0	0	2	0	0	2	0	0	0	2	2	0	0	0	2	0	0	0	0	2	0	0	2	2	0	0	0	2	0
Bin4.096	2	2	0	2	2	2	2	2	0	0	0	0	0	2	2	0	0	0	2	0	0	0	2	0	0	2	0	0	0	2	2	0	0	0	2	0	0	0	0	2	0	0	2	2	0	0	0	2	0
Bin4.097	2	2	0	2	2	2	2	2	0	0	0	0	0	2	1	0	0	0	2	0	0	0	2	0	0	2	0	0	0	2	2	0	0	0	2	0	0	0	0	2	0	0	2	2	0	0	0	2	0
Bin4.098	2	2	0	2	2	2	2	2	0	0	0	0	0	2	1	0	0	0	2	0	0	0	2	0	0	2	0	0	0	2	2	0	0	0	2	0	0	0	0	2	0	0	2	2	0	0	0	2	0
Bin4.099	2	2	0	2	2	2	2	2	0	0	0	0	0	2	1	0	0	0	2	0	0	0	2	0	0	2	0	0	0	2	2	0	0	0	2	0	0	0	0	2	0	0	2	2	0	0	0	2	0
Bin4.100	2	2	0	2	2	2	2	2	0	0	0	0	0	2	1	0	0	0	2	0	0	0	2	0	0	2	0	0	0	2	2	0	0	0	2	0	0	0	0	2	0	0	2	2	0	0	0	2	0
Bin4.101	2	2	0	2	2	2	2	2	0	0	0	0	0	2	1	0	0	0	2	0	0	0	2	0	0	2	0	0	0	2	2	0	0	0	2	0	0	0	0	2	0	0	2	2	0	0	0	2	0
Bin4.102	2	2	0	2	0	2	2	2	0	0	0	0	0	2	1	0	0	0	2	0	0	0	2	0	0	2	0	0	0	2	2	0	0	0	2	0	0	0	0	2	0	0	2	2	0	0	0	2	0
Bin4.103	2	2	0	2	0	2	2	2	0	0	0	0	0	2	1	0	0	0	2	0	0	0	2	0	0	2	0	0	0	2	2	0	0	0	2	0	0	0	0	2	0	0	2	2	0	0	0	2	0
Bin4.104	2	2	0	2	0	2	2	2	0	0	0	0	0	2	1	0	0	0	2	0	0	0	2	0	0	2	0	0	0	2	2	0	0	0	2	0	0	0	0	2	0	0	2	2	0	0	0	2	0
Bin4.105	2	2	0	2	0	2	2	2	0	0	0	0	0	2	1	0	0	0	2	0	0	0	2	0	0	2	0	0	0	2	2	0	0	0	2	0	0	0	0	2	0	0	2	2	0	0	0	2	0
Bin4.106	2	0	0	2	0	2	2	2	0	0	0	0	0	2	1	0	0	0	2	0	0	0	2	0	0	2	0	0	0	0	2	0	0	0	2	0	0	0	0	2	0	0	2	2	0	0	0	2	0
Bin4.107	2	0	0	2	0	2	2	2	0	0	0	0	0	2	1	0	0	0	2	0	0	0	2	0	0	2	0	0	0	0	2	0	0	0	2	0	0	0	0	2	0	0	2	2	0	0	0	2	0
Bin4.108	2	0	0	2	0	2	2	2	0	0	0	0	0	2	1	0	0	0	2	0	0	0	2	0	0	2	0	0	0	0	2	0	0	0	2	0	0	0	0	2	0	0	2	2	0	0	0	2	0
Bin4.109	2	0	0	2	0	2	2	2	0	0	0	0	0	2	1	0	0	0	2	0	0	0	2	0	0	2	0	0	0	0	2	0	0	0	2	0	0	0	0	2	0	0	2	2	0	0	0	2	0
Bin4.110	2	0	0	2	0	2	2	2	0	0	0	0	0	2	1	0	0	0	2	0	0	0	2	0	0	2	0	0	0	0	2	0	0	0	2	0	0	0	0	2	0	0	2	2	0	0	0	2	0
Bin4.111	2	0	0	2	0	2	2	2	0	0	0	0	0	2	0	0	0	0	2	0	0	0	2	0	0	2	0	0	0	0	2	0	0	0	2	0	0	0	0	2	0	0	2	2	0	0	0	2	0
Bin4.112	2	0	0	2	0	2	2	2	0	0	0	0	0	2	0	0	0	0	2	0	0	0	2	0	0	2	0	0	0	0	2	0	0	0	2	0	0	0	0	2	0	0	2	2	0	0	0	2	0
Bin4.113	2	0	0	2	0	2	2	2	0	0	0	0	0	2	0	0	0	0	2	0	0	0	2	0	0	2	0	1	0	0	2	0	0	0	2	0	0	0	0	2	0	0	2	2	0	0	0	2	0
Bin4.114	2	0	0	2	0	2	2	2	0	0	0	0	0	2	0	0	0	0	2	0	0	0	2	0	0	2	0	1	0	0	2	0	0	0	2	0	0	0	0	2	0	0	2	2	0	0	0	2	0
Bin4.115	2	0	0	2	0	2	2	2	0	0	0	0	0	2	0	0	0	0	2	0	0	0	2	0	0	2	0	1	0	0	2	0	0	0	2	0	0	0	2	2	0	0	2	2	0	0	0	2	0
Bin4.116	2	0	0	2	0	2	2	2	0	0	0	0	0	2	0	0	0	0	2	0	0	0	2	0	0	2	0	0	0	0	2	0	0	0	2	0	0	0	2	2	0	0	2	2	0	0	0	2	0
Bin4.117	2	0	0	2	0	2	2	2	0	0	0	0	0	2	0	0	0	0	2	0	0	0	2	0	0	2	0	0	0	0	2	0	0	0	2	0	0	0	2	2	0	0	2	2	0	0	0	2	0
Bin4.118	2	0	0	2	0	2	2	2	0	0	0	0	0	2	0	0	0	0	2	0	0	0	2	0	0	2	0	0	0	0	2	0	0	0	2	0	0	0	2	2	0	0	2	2	0	0	0	2	0
Bin4.119	2	0	0	2	0	2	2	2	0	0	0	0	0	2	0	0	0	0	2	0	0	0	2	0	0	2	0	0	0	0	2	0	2	2	2	0	0	0	2	2	0	0	2	2	0	0	0	2	0
Bin4.120	0	0	0	2	0	2	2	2	0	0	0	0	0	2	0	0	0	0	2	0	0	0	2	0	0	2	0	0	0	0	2	0	2	2	2	0	0	0	2	2	0	0	2	2	0	0	0	2	0
Bin4.121	0	0	0	2	0	2	2	2	0	0	0	0	0	2	0	0	0	0	2	0	0	0	2	0	0	2	0	0	0	0	2	0	2	2	2	0	0	0	2	2	0	0	2	2	0	0	0	2	0
Bin4.122	0	0	0	2	0	2	2	2	0	0	0	0	0	2	0	0	0	0	2	0	0	0	2	0	0	2	0	0	0	0	2	0	2	2	2	0	0	0	2	2	0	0	2	2	0	0	0	2	0
Bin4.123	0	0	0	2	0	2	2	2	0	0	0	0	0	2	0	0	0	0	2	0	0	0	2	0	0	2	0	0	0	0	2	0	2	2	2	0	0	0	2	2	0	0	2	2	0	0	0	2	0
Bin4.124	0	0	0	2	0	2	2	2	0	0	0	0	0	2	0	2	0	0	2	0	0	0	2	0	0	2	0	0	0	0	2	0	2	2	2	0	0	0	2	2	0	0	2	2	0	0	0	2	0
Bin4.125	0	0	0	2	0	2	2	2	0	0	0	0	0	2	2	2	0	0	2	0	0	0	2	0	0	2	0	0	0	0	2	0	2	2	2	0	0	0	2	2	0	0	2	2	0	0	0	2	0
Bin4.126	0	0	0	2	0	2	2	2	0	0	0	0	0	2	2	2	0	0	2	0	0	0	2	0	0	2	0	0	0	0	2	0	2	2	2	0	0	0	2	2	0	0	2	2	0	0	0	2	0
Bin4.127	0	0	0	2	0	2	2	2	0	0	0	0	0	2	2	2	0	0	2	0	0	0	2	0	0	2	0	0	0	0	2	0	2	2	2	0	0	0	2	2	0	0	2	2	0	0	0	2	0
Bin4.128	0	0	0	2	0	2	2	2	0	0	0	0	0	2	2	2	0	0	2	0	0	0	2	0	0	2	0	0	0	0	2	0	2	2	2	0	0	0	2	2	0	0	2	2	0	0	0	2	0
Bin4.129	0	0	0	2	2	2	2	2	0	0	0	0	0	2	2	2	0	0	2	0	0	0	2	0	0	2	0	0	0	0	2	0	2	2	2	0	0	0	2	2	0	0	2	2	0	0	0	2	0
Bin4.130	0	0	0	2	2	2	2	2	0	0	0	0	0	2	2	2	0	0	2	0	0	0	2	0	0	2	0	0	0	0	2	0	2	2	2	0	0	0	2	2	0	0	2	2	0	0	0	2	0
Bin4.131	0	0	0	2	2	2	2	2	0	0	0	0	0	2	2	2	0	0	2	0	0	0	2	0	0	2	0	0	0	0	2	0	2	2	2	0	0	0	2	2	0	0	2	2	0	0	0	2	0
Bin4.132	0	0	0	2	2	2	2	2	0	0	0	0	0	2	2	2	0	0	2	0	0	0	2	0	0	2	0	0	0	0	2	0	2	2	2	0	0	0	2	2	0	0	2	2	0	0	0	2	0
Bin4.133	0	0	0	2	2	2	2	2	0	0	0	0	0	2	2	2	0	0	2	0	0	0	2	0	0	2	0	0	0	0	2	0	2	2	2	0	0	0	2	2	0	0	2	2	0	0	0	2	0
Bin4.134	0	0	0	2	2	2	2	2	0	0	0	0	0	2	2	2	0	0	2	0	0	0	2	0	0	2	0	0	0	0	2	0	2	2	2	0	0	2	2	2	0	0	2	2	0	0	0	2	0
Bin4.135	0	0	0	2	2	2	2	2	0	0	0	0	0	2	2	2	0	0	2	0	0	0	2	0	0	2	0	0	0	0	2	0	2	2	2	0	0	2	2	2	0	0	2	2	0	0	0	2	0
Bin4.136	0	0	0	2	2	2	2	2	0	0	0	0	0	2	2	2	0	0	2	0	0	0	2	0	0	2	0	0	0	0	2	0	2	2	2	0	0	2	2	2	0	0	2	2	0	0	0	2	0
Bin4.137	0	0	0	2	2	2	2	2	0	0	0	0	0	2	2	2	0	0	2	0	0	0	2	0	0	2	0	0	0	0	2	0	2	2	2	0	0	2	2	2	0	0	2	2	0	0	0	2	0
Bin4.138	0	0	0	2	2	2	2	2	0	0	0	0	0	2	2	2	0	0	2	0	0	0	2	0	0	2	0	0	0	0	2	0	2	2	2	0	0	2	2	2	0	0	2	2	0	0	0	2	0
Bin4.139	0	0	0	2	2	2	2	2	0	0	0	0	0	2	2	2	0	0	2	0	0	0	2	0	0	2	0	0	0	0	2	0	2	2	2	0	0	2	2	2	0	0	2	2	0	0	0	2	0
Bin4.140	0	0	0	2	2	2	2	2	0	0	0	0	0	2	2	2	0	0	2	0	0	0	2	0	0	2	0	0	0	0	2	0	2	2	2	0	0	2	2	2	0	0	2	2	0	0	0	2	0
Bin4.141	0	0	0	2	2	2	2	2	0	0	0	0	0	2	2	2	0	0	2	0	0	0	2	0	0	2	0	0	1	0	2	0	2	2	2	0	0	2	2	2	0	0	2	2	0	0	0	2	0
Bin4.142	0	0	0	2	2	2	2	2	0	0	0	0	0	2	2	2	0	0	2	0	0	0	2	0	0	2	0	0	1	0	2	0	2	2	2	0	0	2	2	2	0	0	2	2	0	0	0	2	0
Bin4.143	0	0	0	2	2	2	2	2	0	0	0	0	0	2	2	2	0	0	2	0	0	0	2	0	0	2	0	0	1	0	2	0	2	2	2	0	0	2	2	2	0	0	2	2	0	0	0	2	0
Bin4.144	0	0	0	2	2	2	2	2	0	0	0	0	0	2	2	2	0	0	2	0	0	0	2	0	0	2	0	0	1	0	2	0	2	2	2	0	0	2	2	2	0	0	2	2	0	0	0	2	0
Bin4.145	0	0	0	2	2	2	2	2	0	0	0	0	0	2	2	2	0	0	2	0	0	0	2	0	0	2	0	0	1	0	2	0	2	2	2	0	0	2	2	2	0	0	2	2	0	0	0	2	0
Bin4.146	0	0	0	2	2	2	2	2	0	0	0	0	0	2	2	2	0	0	2	0	0	0	2	0	0	2	0	0	1	0	2	0	2	2	2	0	0	2	2	2	0	0	2	2	0	0	0	2	0
Bin4.147	0	0	0	2	2	2	2	2	0	0	0	0	0	2	2	2	0	0	2	0	0	0	2	0	0	2	0	0	1	0	2	0	2	2	2	0	0	2	2	2	0	0	2	2	0	0	0	2	0
Bin4.148	0	0	0	2	2	2	2	2	0	0	0	0	0	2	2	2	0	0	2	0	0	0	2	0	0	2	0	0	1	0	2	0	2	2	2	0	0	2	2	2	0	0	2	2	0	0	0	2	0
Bin4.149	0	0	0	2	2	2	2	2	0	0	0	0	0	2	2	2	0	0	2	0	0	0	2	0	0	2	0	0	1	0	2	2	2	2	2	0	0	2	2	2	0	0	2	2	0	0	0	2	0
Bin4.150	0	0	0	2	2	2	2	2	0	0	0	0	0	2	2	2	0	0	2	0	0	0	2	0	0	2	0	0	1	0	2	2	2	2	2	0	0	2	2	2	0	0	2	2	0	0	0	2	0
Bin4.151	0	0	0	2	2	2	2	2	0	0	0	0	0	2	2	2	0	0	2	0	0	0	2	0	0	2	0	0	1	0	2	2	2	2	2	0	0	2	2	2	0	0	2	2	0	0	0	2	0
Bin4.152	0	0	0	2	2	2	2	2	0	0	0	0	0	2	2	2	0	0	2	0	0	0	2	0	0	2	0	0	1	0	2	2	2	2	2	0	0	2	2	2	0	0	2	2	0	0	0	2	0
Bin4.153	0	0	0	2	2	2	2	2	0	0	0	0	0	2	2	2	0	0	2	0	0	0	2	0	0	2	0	0	1	0	2	2	2	2	2	0	0	2	2	2	0	0	2	2	0	0	0	2	0
Bin4.154	0	0	0	2	2	2	2	2	0	0	0	0	0	2	2	2	0	0	2	0	0	0	2	1	0	2	0	0	1	0	2	2	2	2	2	0	0	2	0	2	0	0	2	2	0	0	0	2	0
Bin4.155	0	0	0	2	2	2	2	2	0	0	0	0	0	2	2	2	0	0	2	0	0	0	2	1	0	2	2	0	1	0	2	2	2	2	2	0	0	2	0	2	0	0	2	2	0	0	0	2	0
Bin4.156	0	0	0	2	2	2	2	2	0	0	0	0	0	2	2	2	0	0	2	0	0	0	2	1	0	2	2	0	1	0	2	2	2	2	2	0	0	2	0	2	0	0	2	2	0	0	0	2	0
Bin4.157	0	0	0	2	2	2	2	2	0	0	0	0	0	2	2	2	0	0	2	0	0	0	2	1	0	2	2	0	1	0	2	2	2	2	2	0	0	2	0	2	0	0	2	2	0	0	0	2	0
Bin4.158	0	0	0	2	2	2	2	2	0	0	0	0	0	2	2	2	0	0	2	0	0	0	2	1	0	2	2	0	1	0	2	2	2	2	2	0	0	2	0	2	0	0	2	2	0	0	0	2	0
Bin4.159	0	0	2	2	2	2	2	2	0	0	0	0	0	2	2	2	0	0	2	0	0	0	2	1	0	2	2	0	1	0	2	2	2	2	2	0	0	2	0	2	0	0	2	2	0	0	0	2	0
Bin4.160	0	0	2	2	2	2	2	2	0	0	0	0	0	2	2	2	0	0	2	0	0	0	2	1	0	2	2	0	1	0	2	2	2	2	2	0	0	2	0	2	0	0	2	2	0	0	0	2	0
Bin4.161	0	0	2	2	2	2	2	2	0	0	0	0	0	2	2	2	0	0	2	0	0	0	2	1	0	2	2	0	1	0	2	2	2	2	2	0	0	2	0	2	0	0	2	2	0	0	0	2	0
Bin4.162	0	0	2	2	2	2	2	2	0	0	0	0	0	2	2	0	0	0	2	0	0	0	2	1	0	2	2	0	1	0	2	2	2	2	2	0	0	2	0	2	0	0	2	2	0	0	0	0	0
Bin4.163	0	0	2	2	2	2	2	2	0	0	0	0	0	2	2	0	0	0	2	0	0	0	2	1	0	2	2	0	1	0	2	2	2	2	2	0	0	2	0	2	0	0	2	2	0	0	0	0	0
Bin4.164	0	0	2	2	2	2	2	2	0	0	0	0	0	2	2	0	0	0	2	0	0	0	2	1	0	2	2	0	1	0	2	2	2	2	2	0	0	2	0	2	0	0	0	0	0	0	0	0	0
Bin4.165	0	0	2	2	2	2	2	2	0	0	0	0	0	2	2	0	0	0	2	0	0	0	2	1	0	2	2	0	1	0	2	2	2	2	2	0	0	2	0	2	0	0	0	0	0	0	0	0	0
Bin4.166	0	0	2	2	2	2	2	2	0	0	0	0	0	2	2	0	0	0	2	0	0	0	2	1	0	2	2	0	1	0	2	2	2	2	2	0	0	2	0	2	0	0	0	0	0	0	0	0	0
Bin4.167	0	0	2	2	2	2	2	2	0	0	0	0	0	2	2	0	0	0	2	0	0	0	2	1	0	2	0	0	1	0	2	2	2	2	2	0	0	2	0	2	0	0	0	0	0	0	0	0	0
Bin4.168	0	0	2	2	2	2	2	2	0	0	0	0	0	2	2	0	0	0	2	0	0	0	2	1	0	2	0	0	1	0	2	2	2	2	2	0	0	2	0	2	0	0	0	0	0	0	0	0	0
Bin4.169	0	0	2	2	2	2	2	2	0	0	0	0	2	2	2	0	0	0	2	0	0	0	2	1	0	2	0	0	1	0	2	2	2	2	2	0	0	2	0	2	0	0	0	0	0	0	0	0	0
Bin4.170	0	0	2	2	2	2	2	2	0	0	0	0	2	2	2	0	0	0	2	0	0	0	2	1	0	2	0	0	1	0	2	2	2	2	2	0	0	2	0	2	0	0	0	0	0	0	0	0	0
Bin4.171	0	0	2	2	2	2	2	2	0	0	0	0	2	2	2	0	0	0	2	0	0	0	2	1	0	2	0	0	1	0	2	2	2	2	2	0	0	2	0	2	0	0	0	0	0	0	0	0	0
Bin4.172	0	0	2	2	2	2	2	2	0	0	0	0	2	2	2	0	0	0	2	0	0	0	2	1	0	2	0	2	1	0	2	2	2	2	2	0	0	2	0	2	0	0	0	0	0	0	0	0	0
Bin4.173	0	0	2	2	2	2	2	2	0	0	0	0	2	2	0	0	0	0	2	0	0	0	2	1	0	2	0	2	1	0	2	2	2	2	2	0	0	2	0	2	0	0	0	0	0	0	0	0	0
Bin4.174	0	0	2	2	2	2	2	2	0	0	0	0	2	2	0	0	0	0	2	0	0	0	2	1	0	2	0	2	1	0	2	2	2	2	2	0	0	2	0	2	0	0	0	0	0	0	0	0	0
Bin4.175	0	0	2	2	2	2	2	2	0	0	0	0	2	2	0	0	0	0	2	0	0	0	2	1	0	2	0	2	0	0	2	2	2	2	2	0	0	2	0	2	0	0	0	0	0	0	0	0	0
Bin4.176	0	0	2	2	2	2	2	2	0	0	0	0	2	2	0	0	0	0	2	0	0	0	2	1	0	2	0	2	0	0	2	2	2	2	2	0	0	2	0	2	0	0	0	0	0	0	0	0	0
Bin4.177	0	0	2	2	2	2	2	2	0	0	0	0	2	2	0	0	0	0	2	0	0	0	2	1	0	2	0	2	0	0	2	2	2	2	2	0	0	2	0	2	0	0	0	0	0	0	0	0	0
Bin4.178	0	0	2	2	2	2	2	2	0	0	0	0	2	2	0	0	0	0	2	0	0	0	2	1	0	2	0	2	0	0	2	2	2	2	2	0	2	2	0	2	0	0	0	0	0	0	0	0	0
Bin4.179	0	0	2	2	2	2	2	2	0	0	0	0	2	2	0	0	0	0	2	0	0	0	2	1	0	2	0	2	0	0	2	2	2	2	2	0	2	2	0	2	0	0	0	0	0	0	0	0	0
Bin4.180	0	0	2	2	2	2	2	2	0	0	0	0	2	2	0	0	0	0	2	0	0	0	2	1	0	2	0	2	0	0	2	2	2	2	2	0	2	2	0	2	0	0	0	0	0	0	0	0	0
Bin4.181	0	0	2	2	2	2	2	2	0	0	0	0	2	2	0	0	0	0	2	0	0	0	2	1	0	2	0	2	0	0	2	2	2	2	2	0	2	2	0	2	0	0	0	0	0	0	0	0	0
Bin4.182	0	0	2	2	2	2	2	2	0	0	0	0	2	2	0	0	0	0	2	0	0	0	2	1	0	2	0	2	0	0	2	2	2	2	2	0	2	2	0	2	0	0	0	0	0	0	0	0	0
Bin4.183	0	0	2	2	2	2	2	2	0	0	0	0	2	2	0	0	2	0	2	0	0	0	2	1	0	2	0	2	0	0	2	2	2	2	2	0	2	2	0	2	0	0	0	0	0	0	0	0	0
Bin4.184	0	0	2	2	2	2	2	2	0	0	0	0	2	2	0	0	2	0	2	0	0	0	2	1	0	2	0	2	0	0	2	2	2	2	2	0	2	2	0	2	0	0	0	0	0	0	0	0	0
Bin4.185	0	0	2	2	2	2	2	2	0	0	0	0	2	0	2	0	2	0	2	0	0	0	2	1	0	2	0	2	0	0	2	2	2	2	2	0	2	2	0	2	0	0	0	0	0	0	0	0	0
Bin4.186	0	0	2	2	2	2	2	2	0	0	0	0	2	0	2	0	2	0	2	0	0	0	2	1	0	2	0	2	0	0	2	2	2	2	2	0	2	2	0	2	0	0	0	0	0	0	0	0	0
Bin4.187	0	0	2	2	2	2	2	2	0	0	0	0	2	0	2	0	2	0	2	0	0	0	2	1	0	2	0	2	0	0	2	2	2	2	2	0	2	2	0	2	0	0	0	0	0	0	0	0	0
Bin4.188	0	0	2	2	2	2	2	2	0	0	0	0	2	0	2	0	2	0	2	0	0	0	2	1	0	2	0	2	0	0	2	2	2	2	2	0	2	2	0	2	0	0	0	0	0	0	2	0	0
Bin4.189	0	0	2	2	2	2	2	2	0	0	0	0	2	0	2	0	2	0	2	0	0	0	2	1	0	2	0	2	0	0	2	2	2	2	2	0	2	2	0	2	0	0	0	0	0	0	2	0	0
Bin4.190	0	0	2	2	2	2	2	2	0	0	0	0	2	0	2	0	2	0	2	0	0	0	2	1	0	2	0	2	0	0	2	2	2	2	2	0	2	2	0	2	0	0	0	0	0	0	2	0	0
Bin4.191	0	0	2	2	2	2	2	2	0	0	0	0	2	0	2	0	2	0	2	0	0	0	2	0	0	2	0	2	0	0	2	2	2	2	2	0	2	2	0	2	0	0	0	0	0	0	2	0	0
Bin4.192	0	2	2	2	2	2	2	2	0	0	0	0	2	0	2	0	2	0	2	0	0	0	2	0	0	2	0	2	0	0	2	2	2	2	2	0	2	2	0	2	0	0	0	0	0	0	2	0	0
Bin4.193	0	2	2	2	2	2	2	2	0	0	0	0	2	0	2	0	2	0	2	0	0	0	2	0	0	2	0	2	0	0	2	2	2	2	2	0	2	2	0	2	0	0	0	0	0	0	2	0	0
Bin4.194	0	2	2	2	2	2	2	2	0	0	0	0	2	0	2	0	2	0	2	0	0	0	2	0	0	2	2	2	0	0	2	2	2	2	2	0	2	2	0	2	0	0	0	0	0	0	2	0	0
Bin4.195	0	2	2	2	2	2	2	2	0	0	0	0	2	0	2	0	2	0	2	0	0	0	2	0	0	2	2	2	0	0	2	2	2	2	2	0	2	2	0	2	0	0	0	0	0	0	2	0	0
Bin4.196	0	2	2	2	2	2	2	2	0	0	0	0	2	0	2	0	2	0	2	0	0	0	2	1	0	2	2	2	0	0	2	2	2	2	2	1	2	2	2	2	0	0	0	0	0	0	2	0	0
Bin4.197	0	2	2	2	2	2	2	2	0	0	0	0	2	0	2	0	2	0	2	0	0	0	2	1	0	2	2	2	0	0	2	2	2	2	2	1	2	2	2	2	0	0	0	0	0	0	2	0	0
Bin4.198	0	2	2	2	2	2	2	2	0	0	0	0	2	0	2	0	2	0	2	0	0	0	2	1	0	2	2	2	0	0	2	2	2	2	2	1	2	2	2	2	0	0	0	0	0	0	2	0	0
Bin4.199	0	2	2	2	2	2	2	2	0	0	0	0	2	0	2	0	2	0	2	0	0	0	2	1	0	2	2	2	0	0	2	2	2	2	2	1	2	2	2	2	0	0	0	0	0	0	2	0	0
Bin4.200	0	2	2	2	2	2	2	2	0	0	0	0	2	0	2	0	2	0	2	0	0	0	2	1	0	2	2	2	0	0	2	2	2	2	2	1	2	2	2	2	0	0	0	0	0	0	2	0	0
Bin4.201	0	2	2	2	2	2	2	2	0	0	0	0	2	0	2	0	2	0	2	0	0	0	2	1	0	2	2	2	0	0	2	2	2	2	2	1	2	2	2	2	0	0	0	0	0	0	2	0	0
Bin4.202	0	2	2	2	2	2	2	2	0	0	0	0	2	0	2	0	2	0	2	0	0	0	2	1	0	2	2	2	0	0	2	2	2	2	2	1	2	2	2	2	0	0	0	0	0	0	2	0	0
Bin4.203	0	2	2	2	2	2	2	2	0	0	0	0	2	0	2	0	2	0	2	0	0	0	2	1	0	2	2	2	0	0	2	2	2	2	2	1	2	2	2	2	0	0	0	0	0	0	1	0	0
Bin4.204	0	2	2	2	2	2	2	2	0	0	0	0	2	0	2	0	2	0	2	0	0	0	2	1	0	2	2	2	0	0	2	2	2	2	2	1	2	2	2	2	0	0	0	0	0	0	1	0	0
Bin4.205	0	2	2	2	2	2	2	2	0	0	0	0	2	0	2	0	2	0	2	0	0	0	2	1	0	2	2	2	0	0	2	2	2	2	2	1	2	2	2	2	0	0	0	0	0	0	1	0	0
Bin4.206	0	2	2	2	2	2	2	2	0	0	0	0	2	0	2	0	2	0	2	0	0	0	2	1	0	2	2	2	0	0	2	2	2	2	2	1	2	2	2	2	0	0	0	0	0	0	1	0	0
Bin4.207	0	2	2	2	2	2	2	2	0	0	0	2	2	0	2	0	2	0	2	0	0	0	2	1	0	2	2	2	0	0	2	2	2	2	2	1	2	2	2	2	0	0	0	0	0	0	1	0	0
Bin4.208	0	2	2	2	2	2	2	2	0	0	0	2	2	0	2	0	2	0	2	0	0	0	2	1	0	2	2	2	0	0	2	2	2	2	2	1	2	2	2	2	0	0	0	0	0	0	1	0	0
Bin4.209	0	2	2	2	2	2	2	2	0	0	0	2	2	0	2	0	2	0	2	0	0	0	2	1	0	2	2	2	0	0	2	2	2	2	2	1	2	2	2	2	0	0	0	0	0	0	1	0	0
Bin4.210	0	2	2	2	2	2	2	2	0	0	0	2	2	0	2	0	2	0	2	0	0	0	2	1	0	2	2	2	0	0	2	2	2	2	2	1	2	2	2	2	0	0	0	0	0	0	1	0	0
Bin4.211	0	2	2	2	2	2	2	2	0	0	0	2	2	0	2	0	2	0	2	0	0	0	2	1	0	2	2	2	0	0	2	2	2	2	2	1	2	2	2	2	0	0	0	0	0	0	1	0	0
Bin4.212	0	2	2	2	2	2	2	2	0	0	0	2	2	0	2	0	2	0	2	0	0	0	2	1	0	2	2	2	0	0	2	2	2	2	2	1	2	2	2	2	0	0	0	0	0	0	1	0	0
Bin4.213	0	2	2	2	2	2	2	2	0	0	0	2	2	0	2	0	2	0	2	0	0	0	2	1	0	2	2	2	0	0	2	2	2	2	2	1	2	2	2	2	0	0	0	0	0	0	1	0	0
Bin4.214	0	2	2	2	2	2	2	2	0	0	0	2	2	0	2	0	2	0	2	0	0	0	2	1	0	2	2	2	0	0	2	2	2	2	2	1	2	2	2	2	0	0	0	0	0	0	1	0	0
Bin4.215	0	2	2	2	2	2	2	2	0	0	0	2	2	0	2	0	2	0	2	0	0	0	2	1	0	2	2	2	0	0	2	2	2	2	2	1	2	2	2	2	0	0	0	0	0	0	1	0	0
Bin4.216	0	2	2	2	2	2	2	2	0	0	0	2	2	0	2	0	2	0	2	0	0	0	2	1	0	2	2	2	0	0	2	2	2	2	2	1	2	2	2	2	0	0	0	0	0	0	1	0	0
Bin4.217	0	2	2	2	2	2	2	2	0	0	0	2	2	0	2	0	2	0	2	0	0	0	2	1	0	2	2	2	0	0	2	2	2	2	2	2	2	2	2	2	0	0	0	0	0	0	1	0	0
Bin4.218	0	2	2	2	2	2	2	2	0	0	0	2	2	0	2	0	2	0	2	0	0	0	2	1	0	2	2	2	0	0	2	2	2	2	2	2	2	2	2	2	0	0	0	0	0	0	1	0	0
Bin4.219	0	2	2	2	2	2	2	2	0	0	0	2	2	0	2	0	2	0	2	0	0	0	2	1	0	2	2	2	0	0	2	2	2	2	2	2	2	2	2	2	0	0	0	0	0	0	0	0	0
Bin4.220	0	2	2	2	2	2	2	2	0	0	0	2	2	0	2	0	2	0	2	0	0	0	2	1	0	2	2	2	0	0	2	2	2	2	2	2	2	2	2	2	0	0	0	0	0	0	0	0	0
Bin4.221	0	2	2	2	2	2	2	2	0	0	0	2	2	0	2	0	2	0	2	0	0	0	2	1	0	2	2	2	0	0	2	2	2	2	2	2	2	2	2	2	0	0	0	0	0	0	0	0	0
Bin4.222	0	2	2	2	2	2	2	2	0	0	0	2	2	0	2	0	2	0	2	0	0	0	2	1	0	2	2	2	0	0	2	2	2	2	2	2	2	2	2	2	0	0	0	0	0	0	0	0	0
Bin4.223	0	2	2	2	2	2	2	2	0	0	0	2	2	0	2	0	2	0	2	0	0	0	2	1	0	2	2	2	0	0	2	2	2	2	2	2	2	2	2	2	0	0	0	0	0	0	0	0	0
Bin4.224	0	2	2	2	2	2	2	2	0	0	2	2	2	0	2	0	2	0	2	0	0	0	2	1	0	2	2	2	0	0	2	2	2	2	2	2	2	2	2	2	0	0	0	0	0	0	0	0	0
Bin4.225	0	2	2	2	2	2	2	2	0	0	2	2	2	0	2	0	2	0	2	0	0	2	2	1	0	2	2	2	0	0	2	2	2	2	2	2	2	2	2	2	0	0	0	0	0	0	0	0	0
Bin4.226	0	2	2	2	2	2	2	2	0	0	2	2	2	0	2	0	2	0	2	0	0	2	2	1	0	2	2	2	0	0	2	2	2	2	2	2	2	2	2	2	0	0	0	0	0	0	0	0	0
Bin4.227	0	2	2	2	2	2	2	2	0	0	2	2	2	0	2	0	2	0	2	0	0	2	2	1	0	2	2	2	0	0	2	2	2	2	2	2	2	2	2	2	0	0	0	0	0	0	0	0	0
Bin4.228	0	2	2	2	2	2	2	2	0	0	2	2	2	0	2	0	2	0	2	0	0	2	2	1	0	2	2	2	0	0	2	2	2	2	2	2	2	2	2	2	2	0	0	0	2	0	0	2	0
Bin4.229	0	2	2	2	2	2	2	2	0	0	2	2	2	0	2	0	2	2	2	0	0	2	2	1	0	2	2	2	0	0	2	2	2	2	2	2	2	2	2	2	2	0	0	0	2	0	0	2	0
Bin4.230	0	2	2	2	2	2	2	2	0	0	2	2	2	0	2	2	2	2	2	0	0	2	2	1	0	2	2	2	0	0	2	2	2	2	2	2	2	2	2	2	2	0	0	0	2	0	0	2	0
Bin4.231	0	2	2	2	2	2	2	2	0	0	2	2	2	0	2	2	2	2	2	0	0	2	2	1	0	2	2	2	0	0	2	2	2	2	2	2	2	2	2	2	2	0	0	0	2	0	0	2	0
Bin4.232	0	2	2	2	2	2	2	2	0	0	2	2	2	0	2	2	2	2	2	0	0	2	2	1	0	2	2	2	0	0	2	2	2	2	2	2	2	2	2	2	2	0	0	0	2	0	0	2	0
Bin4.233	0	2	2	2	2	2	2	2	0	0	2	2	2	0	2	2	2	2	2	0	0	2	2	2	0	2	2	2	0	0	2	2	2	2	2	2	2	2	2	2	2	0	0	0	2	0	0	2	0
Bin4.235	0	2	2	2	2	2	2	2	0	0	2	2	2	0	2	2	2	2	2	0	0	2	2	2	0	2	2	2	0	0	2	2	2	2	2	2	2	2	2	2	2	0	0	0	2	0	0	2	0
Bin4.237	0	2	2	2	2	2	2	2	0	0	2	2	2	0	2	2	2	2	2	0	0	2	2	2	0	2	2	2	0	0	2	2	2	2	2	2	2	2	2	2	2	0	0	0	2	0	0	2	0
Bin4.238	0	2	2	2	2	2	2	2	0	0	2	2	2	0	2	2	2	2	2	0	0	2	2	2	2	2	2	2	0	0	2	2	2	2	2	2	2	2	2	2	2	0	0	2	2	0	0	2	0
Bin4.236	0	2	2	2	2	2	2	2	0	0	2	2	2	0	2	2	2	2	2	0	0	2	2	2	0	2	2	2	0	0	2	2	2	2	2	2	2	2	2	2	2	0	0	0	2	0	0	2	0
Bin4.234	0	2	2	2	2	2	2	2	0	0	2	2	2	0	2	2	2	2	2	0	0	2	2	2	0	2	2	2	0	0	2	2	2	2	2	2	2	2	2	2	2	0	0	0	2	0	0	2	0
Bin4.239	2	0	2	0	0	2	0	2	2	2	0	0	0	2	2	2	2	2	2	2	2	2	2	2	2	2	0	2	2	2	2	2	2	2	2	2	2	0	2	0	2	2	0	2	2	2	2	2	2
Bin4.240	2	0	2	0	0	2	0	2	2	2	0	0	0	2	2	2	2	2	2	2	2	2	2	2	2	2	0	2	2	2	2	2	2	2	2	2	2	0	2	0	2	2	0	2	2	2	2	2	2
Bin4.241	2	0	2	0	0	2	0	2	2	2	0	0	0	2	2	2	2	2	2	2	2	2	2	2	2	2	0	2	2	2	2	2	2	2	2	2	2	0	2	0	2	2	0	2	2	2	2	2	2
Bin4.242	2	0	2	0	0	2	0	2	2	2	0	0	0	2	2	2	0	2	2	2	2	2	2	2	2	2	0	2	2	2	2	2	2	2	2	2	2	0	2	0	2	2	0	2	2	2	2	2	2
Bin4.243	2	0	2	0	0	2	0	2	2	2	0	2	0	2	2	2	0	2	2	2	2	2	2	2	2	2	0	2	2	2	2	2	2	2	2	2	2	0	2	0	2	2	0	2	2	2	2	2	2
Bin4.244	2	0	2	0	0	2	0	2	2	2	0	2	0	2	2	2	0	2	2	2	2	2	2	2	2	2	0	2	2	2	2	2	2	2	0	2	2	0	2	0	2	2	0	2	2	2	2	2	2
Bin4.245	2	0	2	0	0	2	0	2	2	2	0	2	0	2	2	2	0	2	2	2	2	2	2	2	2	2	0	2	2	2	2	2	2	2	0	2	2	0	2	0	2	2	0	2	2	2	2	2	2
Bin4.246	2	0	2	2	2	2	0	2	2	2	0	2	0	2	2	2	0	2	2	2	2	2	2	2	2	2	0	2	2	2	2	2	2	2	0	2	2	0	2	0	2	2	0	2	2	2	2	2	2
Bin4.247	2	0	2	2	2	2	0	2	2	2	0	2	0	2	2	2	0	2	2	2	2	2	2	2	2	2	0	2	2	2	2	2	2	2	0	2	2	0	2	0	2	2	0	2	2	2	2	2	2
Bin4.248	2	0	2	2	2	2	0	2	2	2	2	2	0	2	2	2	0	2	2	2	2	2	2	2	2	2	0	2	2	2	2	2	2	2	0	2	2	0	2	0	2	2	0	2	2	2	2	2	2
Bin4.249	2	0	2	2	2	2	0	2	2	2	2	2	0	2	2	2	0	2	2	2	2	2	2	2	2	2	0	2	2	2	2	2	2	2	0	2	2	0	2	0	2	2	0	2	2	2	2	2	2
Bin4.250	2	0	2	2	2	2	0	2	2	2	2	2	0	2	2	2	0	2	2	2	2	2	2	2	2	2	0	2	2	2	2	2	2	2	0	2	2	0	2	0	2	2	0	2	2	2	2	2	2
Bin5.005	2	0	0	2	2	2	0	0	2	2	0	2	2	2	2	2	2	0	2	0	0	2	0	0	0	0	2	2	2	2	0	0	2	2	0	2	2	2	2	2	2	0	2	2	2	0	2	2	2
Bin5.004	2	0	0	2	2	2	0	0	2	2	0	2	2	2	2	2	2	0	0	0	0	2	0	0	0	0	2	2	2	2	0	2	2	2	0	2	2	2	2	2	2	2	2	2	2	0	2	2	2
Bin5.003	2	0	0	2	2	2	0	0	2	2	0	2	2	2	2	2	2	0	0	0	0	2	0	0	0	0	2	2	2	2	0	2	2	2	0	2	2	2	2	2	2	2	2	2	2	0	2	2	2
Bin5.002	2	0	0	2	2	2	0	0	2	2	0	2	2	2	2	2	2	0	0	0	0	2	0	0	0	0	2	2	2	2	0	2	2	2	0	2	2	0	2	2	2	2	2	2	2	0	2	2	2
Bin5.001	2	0	0	2	2	2	0	0	2	2	0	2	2	2	2	0	2	0	0	0	0	2	2	0	0	0	2	2	2	2	0	2	2	2	0	2	0	0	2	2	2	2	2	2	2	0	2	2	2
Bin5.006	2	2	2	2	2	2	2	2	2	2	2	2	2	2	2	2	2	2	2	2	2	2	0	2	2	0	2	2	2	2	2	0	2	2	0	2	2	2	2	2	2	0	2	2	2	2	2	2	2
Bin5.007	2	2	2	2	2	2	2	2	2	2	2	2	2	2	2	2	2	2	2	2	2	2	0	2	2	0	2	2	2	2	2	0	2	2	0	2	2	2	2	2	2	0	2	2	2	2	2	2	2
Bin5.008	2	2	2	2	2	0	2	2	2	2	2	2	2	2	2	2	2	2	2	2	2	2	0	2	2	0	0	2	2	2	2	0	2	2	0	2	2	2	2	2	2	0	2	2	2	2	2	2	2
Bin5.009	2	2	2	2	2	0	2	2	2	2	2	2	2	2	2	2	2	2	2	2	2	2	0	2	2	0	0	2	2	2	2	0	2	2	0	2	2	2	2	2	2	0	2	2	2	2	2	2	2
Bin5.010	2	2	2	2	2	0	2	2	2	2	2	2	2	2	2	2	2	2	2	2	2	2	0	2	2	0	0	2	2	2	2	0	2	2	0	2	2	2	2	2	2	0	2	2	2	2	2	2	2
Bin5.011	2	2	2	2	2	0	2	2	2	2	2	2	2	2	2	2	2	2	2	2	2	2	0	2	2	2	0	2	2	2	2	0	2	2	0	2	2	2	2	2	2	0	2	2	2	2	2	2	2
Bin5.012	2	2	2	2	2	2	2	2	2	2	2	2	2	2	2	2	2	2	2	2	2	2	0	2	2	2	0	2	2	2	2	0	2	2	0	2	2	2	2	2	2	0	2	2	2	2	2	2	2
Bin5.013	2	2	2	2	2	2	2	2	2	2	2	2	2	2	2	2	2	2	2	2	2	2	0	2	2	2	0	2	2	2	2	0	2	2	0	2	2	2	2	2	2	0	2	2	2	2	2	2	2
Bin5.014	2	2	2	2	2	2	2	2	2	2	2	2	2	2	2	2	2	2	2	2	2	2	0	2	2	2	0	2	2	2	2	0	2	2	0	2	2	2	2	2	2	0	2	2	2	2	2	2	2
Bin5.015	2	2	2	2	2	2	2	2	2	2	2	2	2	2	2	2	2	2	0	2	2	2	0	2	2	2	0	2	2	2	2	0	2	2	0	2	2	2	2	2	2	0	2	2	2	2	2	2	2
Bin5.016	2	2	2	2	2	2	2	2	2	2	2	2	2	2	2	2	2	2	0	2	2	2	0	2	2	2	0	2	2	2	2	0	2	2	0	2	2	2	2	2	2	0	2	2	2	2	2	2	2
Bin5.017	2	2	2	2	2	2	2	2	2	2	2	2	2	2	2	2	2	2	0	2	2	2	0	2	2	2	0	2	2	2	2	0	2	2	0	2	2	2	2	2	2	0	2	2	2	2	2	2	2
Bin5.018	2	2	2	2	2	2	2	2	2	2	2	2	2	2	2	2	2	2	0	2	2	2	0	2	2	2	0	2	2	2	2	0	2	2	0	2	2	2	2	2	2	1	2	2	2	2	2	2	2
Bin5.019	2	2	2	2	2	2	2	2	2	2	2	2	2	2	2	2	2	2	0	2	2	2	0	2	2	2	0	2	2	2	2	0	2	2	0	2	2	2	2	2	2	1	2	2	2	2	2	2	2
Bin5.020	2	2	2	2	2	2	2	2	2	2	2	2	2	2	2	2	2	2	0	2	2	2	0	2	2	2	0	2	2	2	2	0	2	2	0	2	2	2	2	2	2	1	2	2	2	2	2	2	2
Bin5.021	2	2	2	2	2	2	2	2	2	2	2	2	2	2	2	2	2	2	0	2	2	2	0	2	2	2	0	2	2	2	2	0	2	2	0	2	2	2	2	2	2	1	2	2	2	2	2	2	2
Bin5.022	2	2	2	2	2	2	2	2	2	2	2	2	2	2	2	2	2	2	0	2	2	2	0	2	2	2	0	2	2	2	2	0	2	2	0	2	2	2	2	2	2	1	2	2	2	2	2	2	2
Bin5.023	2	2	2	2	2	2	2	2	2	2	2	2	2	2	2	2	2	2	0	2	2	2	0	2	2	2	0	2	2	2	2	0	2	2	0	2	2	2	2	2	2	1	2	2	2	2	2	2	2
Bin5.024	2	2	2	2	2	2	2	2	2	2	2	2	2	2	2	2	2	2	0	2	2	2	0	2	2	2	0	2	2	2	2	0	2	2	0	2	2	2	2	2	2	1	2	2	2	2	2	2	2
Bin5.025	2	2	2	2	2	2	2	2	2	2	2	2	2	2	2	2	2	2	0	2	2	2	0	2	2	2	0	2	2	2	2	0	2	2	0	2	2	2	2	2	2	2	2	2	2	2	2	2	2
Bin5.026	2	2	2	2	2	2	2	2	2	2	2	2	2	2	2	2	2	2	0	2	2	2	0	2	2	2	0	2	2	2	2	0	2	2	0	2	2	2	2	2	2	2	2	2	2	2	2	2	2
Bin5.027	2	2	2	2	2	2	2	2	2	2	2	2	2	2	2	2	2	2	0	2	2	2	0	2	2	2	0	2	2	2	2	0	2	2	0	2	2	2	2	2	2	2	2	2	2	2	2	2	2
Bin5.028	2	2	2	2	2	2	2	2	2	2	2	2	2	2	2	2	2	2	0	2	2	2	0	2	2	2	0	2	2	2	2	0	2	2	0	2	2	2	2	2	2	2	2	2	2	2	2	2	2
Bin5.029	2	2	2	2	2	2	2	2	2	2	2	2	2	2	2	2	2	2	0	2	2	2	0	2	2	2	0	2	2	2	2	0	2	2	0	2	2	2	2	2	2	2	2	2	2	2	2	2	2
Bin5.030	2	2	2	2	2	2	2	2	2	2	2	2	2	2	2	2	2	2	0	2	2	2	0	2	2	2	0	2	2	2	2	0	2	2	0	2	2	1	2	2	2	2	2	2	2	2	2	2	2
Bin5.031	2	2	2	2	2	2	2	2	2	2	2	2	2	2	2	2	2	2	0	2	2	2	0	2	2	2	0	2	2	2	2	0	2	2	0	2	2	1	2	2	2	2	2	2	2	2	2	2	2
Bin5.032	2	2	2	2	2	2	2	2	2	2	2	2	2	2	2	2	2	2	0	2	2	2	0	2	2	2	0	2	2	2	2	0	2	2	0	2	2	1	2	2	2	2	2	2	2	2	2	2	2
Bin5.033	2	2	2	2	2	2	2	2	2	2	2	2	2	2	2	2	2	2	0	2	2	2	2	2	2	2	0	2	2	2	2	0	2	2	0	2	2	1	2	2	2	2	2	2	2	2	2	2	2
Bin5.034	2	2	2	2	2	2	2	2	2	2	2	2	2	2	2	2	2	2	0	2	2	2	2	2	2	2	0	2	2	2	2	0	2	2	0	2	2	1	2	2	2	2	2	2	2	2	2	2	2
Bin5.035	2	2	2	2	2	2	2	2	2	2	2	2	2	2	2	2	2	2	0	2	2	2	2	2	2	2	0	2	2	2	2	0	2	2	0	2	2	1	2	2	2	2	2	2	2	2	2	2	2
Bin5.036	2	2	2	2	2	2	2	2	2	2	2	2	2	2	2	2	2	2	0	2	2	2	2	2	2	2	0	2	2	2	2	0	2	2	0	2	2	1	2	2	2	2	2	2	2	2	2	2	2
Bin5.037	2	2	2	2	2	2	2	2	2	2	2	2	2	2	2	2	2	2	0	2	2	2	2	2	2	2	0	2	2	2	2	0	2	2	0	2	2	1	2	2	2	2	2	2	2	2	2	2	2
Bin5.038	2	2	2	2	2	2	2	2	2	2	2	2	2	2	2	2	2	2	0	2	2	2	2	2	2	2	0	2	2	2	2	0	2	2	0	2	2	1	2	2	2	2	2	2	2	2	2	2	2
Bin5.039	2	2	2	2	2	2	2	2	2	2	2	2	2	2	2	2	2	2	0	2	2	2	2	2	2	2	0	2	2	2	2	0	2	2	2	2	2	1	2	2	2	2	2	2	2	2	2	2	2
Bin5.040	2	2	2	2	2	2	2	2	2	2	2	2	2	2	2	2	2	2	0	2	2	2	2	2	2	2	0	2	2	2	2	0	2	2	2	2	2	1	2	2	2	2	2	2	2	2	2	2	2
Bin5.041	2	2	2	2	2	2	2	2	2	2	2	2	2	2	2	2	2	2	0	2	2	2	2	2	2	2	0	2	2	2	2	0	2	2	2	2	2	1	2	2	2	2	2	2	2	2	2	2	2
Bin5.042	2	2	2	2	2	2	2	2	2	2	2	2	2	2	2	2	2	2	0	2	2	2	2	2	2	2	0	2	2	2	2	0	2	2	2	2	2	1	2	2	2	2	2	2	2	2	2	2	2
Bin5.043	2	2	2	2	2	2	2	2	2	2	2	2	2	2	2	2	2	2	0	2	2	2	2	2	2	2	0	2	2	2	2	0	2	2	2	2	2	1	2	2	2	2	2	2	2	2	2	2	2
Bin5.044	2	2	2	2	2	2	2	2	2	2	2	2	2	2	2	2	2	2	0	2	2	2	2	2	2	2	0	2	2	2	2	0	2	2	2	2	2	1	2	2	2	2	2	2	2	2	2	2	2
Bin5.045	2	2	2	2	2	2	2	2	2	2	2	2	2	2	2	2	2	2	0	2	2	2	2	2	2	2	0	2	2	2	2	0	2	2	2	2	2	1	2	2	2	2	2	2	2	2	2	2	2
Bin5.046	2	2	2	2	2	2	2	2	2	2	2	2	2	2	2	2	2	2	0	2	2	2	2	2	2	2	0	2	2	2	2	0	2	2	2	2	2	1	2	2	2	2	2	2	2	2	2	2	2
Bin5.047	2	2	2	2	2	2	2	2	2	2	2	2	2	2	2	2	2	2	0	2	2	2	2	2	2	2	0	2	2	2	2	0	2	2	2	2	2	1	2	2	2	2	2	2	2	2	2	2	2
Bin5.048	2	2	2	2	2	2	2	2	2	2	2	2	2	2	2	2	2	2	0	2	2	2	2	2	2	2	0	2	2	2	2	0	2	2	2	2	2	1	2	2	2	2	2	2	2	2	2	2	2
Bin5.049	2	2	2	2	2	2	2	2	2	2	2	2	2	2	2	2	2	2	0	2	2	2	2	2	2	2	0	2	2	2	2	0	2	2	2	2	2	1	2	2	2	2	2	2	2	2	2	2	2
Bin5.050	2	2	2	2	2	2	2	2	2	2	2	2	2	2	2	2	2	2	0	2	2	2	2	2	2	2	0	2	2	2	2	0	2	2	2	2	2	1	2	2	2	2	2	2	2	2	2	2	2
Bin5.051	2	2	2	2	2	2	2	2	2	2	2	2	2	2	2	2	2	2	0	2	2	2	2	2	2	2	0	2	2	2	2	0	2	2	2	2	2	1	2	2	2	2	2	2	2	2	2	2	2
Bin5.052	2	2	2	2	2	2	2	2	2	2	2	2	2	2	2	2	2	2	0	2	2	2	2	2	2	2	0	2	2	2	2	0	2	2	2	2	2	1	2	2	2	2	2	2	2	2	2	2	2
Bin5.053	2	2	2	2	2	2	2	2	2	2	2	2	0	2	2	2	2	2	0	2	2	2	2	2	2	2	0	2	2	2	2	0	2	2	2	2	2	1	2	2	2	2	2	2	2	2	2	2	2
Bin5.054	2	2	2	2	2	2	2	2	2	2	2	2	0	2	2	2	2	2	0	2	2	2	2	2	2	2	0	2	2	2	2	0	2	2	2	2	2	1	2	2	2	2	2	2	2	2	2	2	2
Bin5.055	2	2	2	2	2	2	2	2	2	2	2	2	0	2	2	2	2	2	0	2	2	2	2	2	2	2	0	2	2	2	2	0	2	2	2	2	2	1	2	2	2	2	2	2	2	2	2	2	2
Bin5.056	2	2	2	2	2	2	2	2	2	2	2	2	0	2	2	2	2	2	0	2	2	2	2	2	2	2	0	2	2	2	2	0	2	2	2	2	2	1	2	2	2	2	2	2	2	2	2	2	2
Bin5.057	2	2	2	2	2	2	2	2	2	2	2	2	2	2	2	2	2	2	0	2	2	2	2	2	2	2	0	2	2	2	2	0	2	2	2	2	2	1	2	2	2	2	2	2	2	2	2	2	2
Bin5.058	2	2	2	2	2	2	2	2	2	2	2	2	2	2	2	2	2	2	0	2	2	2	2	2	2	2	0	2	2	2	2	0	2	2	2	2	2	1	2	2	2	2	2	2	2	2	2	2	2
Bin5.059	2	2	2	2	2	2	2	2	2	2	2	2	2	2	2	2	2	2	0	2	2	2	2	2	2	2	0	2	2	2	2	0	2	2	2	2	2	1	2	2	2	2	2	2	2	2	2	2	2
Bin5.060	2	2	2	2	2	2	2	2	2	2	2	2	2	2	2	2	2	2	0	2	2	2	2	2	2	2	0	2	2	2	2	0	2	2	2	2	2	1	2	2	2	2	2	2	2	2	2	2	2
Bin5.061	2	2	2	2	2	2	2	2	2	2	2	2	2	2	2	2	2	2	0	2	2	2	2	2	0	2	0	2	2	2	2	0	2	2	2	2	2	1	2	2	2	2	2	2	2	2	2	2	2
Bin5.062	2	2	2	2	2	2	2	2	2	2	2	2	2	2	2	2	2	2	2	2	2	2	2	2	0	2	0	2	2	2	2	0	2	2	2	2	2	1	2	2	2	2	2	2	2	2	2	2	2
Bin5.063	2	2	2	2	2	2	2	2	2	2	2	2	2	2	2	2	2	2	2	2	2	2	2	2	0	2	0	2	2	2	2	0	2	2	2	2	2	1	2	2	2	2	2	2	2	2	2	2	2
Bin5.064	2	2	2	2	2	2	2	2	2	2	2	2	2	2	2	2	2	2	2	2	2	2	2	2	0	2	0	2	2	2	2	0	2	2	2	2	2	1	2	2	2	2	2	2	2	2	2	2	2
Bin5.065	2	2	2	2	2	2	2	2	2	2	2	2	2	2	2	2	2	2	2	2	2	2	2	2	0	2	0	2	2	2	2	0	2	2	2	2	2	1	2	2	2	2	2	2	2	2	2	2	2
Bin5.066	2	2	2	2	2	2	2	2	2	2	2	2	2	2	2	2	2	2	2	2	2	2	2	2	0	2	0	2	2	2	2	0	2	2	2	2	2	1	2	2	2	2	2	2	2	2	2	2	2
Bin5.067	2	2	2	2	2	2	2	2	2	2	2	2	2	2	2	2	2	2	2	2	2	2	2	2	0	2	0	2	2	2	2	0	2	2	2	2	2	1	2	2	2	2	2	2	2	2	2	2	2
Bin5.068	2	2	2	2	2	2	2	2	2	2	2	2	2	2	2	2	2	2	2	2	2	1	2	2	0	2	0	2	2	2	2	0	2	2	2	2	2	1	2	2	2	2	2	2	2	2	2	2	2
Bin5.069	2	2	2	2	2	2	2	2	2	2	2	2	2	2	2	2	2	2	2	2	2	1	2	2	2	2	0	2	2	2	2	0	2	2	2	2	2	1	2	2	2	2	2	2	2	2	2	2	2
Bin5.070	2	2	2	2	2	2	2	2	2	2	2	2	2	2	2	1	2	2	2	2	2	1	2	2	2	2	0	2	2	2	2	0	2	2	2	2	2	1	2	2	2	2	2	2	2	2	2	2	2
Bin5.071	2	2	2	2	2	2	2	2	2	2	2	2	2	2	2	1	2	2	2	2	2	1	2	2	2	2	1	2	2	2	2	0	2	2	2	2	2	1	2	2	2	2	2	2	2	2	2	2	1
Bin5.072	2	2	2	2	2	2	2	2	2	2	2	2	2	2	2	1	2	2	2	2	2	1	2	2	2	2	1	2	2	2	2	0	2	2	2	2	2	1	2	2	2	2	2	2	2	2	2	2	1
Bin5.073	2	2	2	2	2	2	2	2	2	2	2	2	2	2	2	1	2	2	2	2	2	1	2	2	2	2	1	2	2	2	2	0	2	2	2	2	2	1	2	2	2	2	2	2	2	2	2	2	1
Bin5.074	2	2	2	2	2	2	2	2	2	2	2	2	2	2	2	1	2	2	2	2	2	1	2	2	2	2	1	2	2	2	2	0	2	2	2	2	2	1	2	2	2	2	2	2	2	2	2	2	1
Bin5.075	2	2	2	2	2	2	2	2	2	2	2	2	2	2	2	1	2	2	2	2	2	1	2	2	2	2	1	2	2	2	2	0	2	2	2	2	2	1	2	2	2	2	2	2	2	2	2	2	1
Bin5.076	2	2	2	2	2	2	2	2	2	2	2	2	2	2	2	1	2	2	2	2	2	1	2	2	2	2	1	2	2	2	2	0	2	2	2	2	2	1	2	2	2	2	2	2	2	2	2	2	1
Bin5.077	2	2	2	0	2	2	2	2	2	2	2	2	2	2	2	1	2	2	2	2	2	1	2	2	2	2	1	2	2	2	2	0	2	2	2	2	2	1	2	2	2	2	2	2	2	2	2	2	1
Bin5.078	2	2	2	0	2	2	2	0	2	2	2	2	2	2	2	1	2	2	2	2	2	1	2	2	2	2	1	2	2	2	2	0	2	2	2	2	2	1	2	2	2	2	2	2	2	2	2	2	1
Bin5.079	2	2	2	0	2	2	2	0	2	2	2	2	2	2	2	1	2	2	2	2	2	1	2	2	2	2	1	2	2	2	2	0	2	2	2	2	2	1	2	2	2	2	2	2	2	2	2	2	1
Bin5.080	2	2	2	0	2	2	2	0	2	2	2	2	2	2	2	1	2	2	2	2	2	1	2	2	2	2	1	2	2	2	2	0	2	2	2	2	2	1	2	2	2	2	2	2	2	2	2	2	1
Bin5.081	2	2	2	0	2	2	2	0	2	2	2	2	2	2	2	1	2	2	2	2	2	1	2	2	2	2	1	2	2	2	2	0	2	2	2	2	2	1	2	2	2	2	2	2	2	2	2	2	1
Bin5.082	2	2	2	0	2	2	2	2	2	2	2	2	2	2	2	2	2	2	2	2	2	0	2	2	2	2	1	2	2	2	2	0	2	2	2	2	2	1	2	2	2	2	2	2	2	2	2	2	1
Bin5.083	2	2	2	0	2	2	2	2	2	2	2	2	2	2	2	2	2	2	2	2	2	0	2	2	2	2	1	2	2	2	2	0	2	2	2	2	2	1	2	2	2	2	2	2	2	2	2	2	1
Bin5.084	2	2	2	0	2	2	2	2	2	2	2	2	2	2	2	2	2	2	2	2	2	0	2	2	2	2	1	2	2	2	2	0	2	2	2	2	2	1	2	2	2	2	2	2	2	2	2	2	1
Bin5.085	2	2	2	0	2	2	2	2	2	2	2	2	2	2	2	2	2	2	2	2	2	0	2	2	2	2	1	2	2	2	2	0	2	2	2	2	2	1	2	2	2	2	2	2	2	2	2	2	1
Bin5.086	2	2	2	0	2	2	2	2	2	2	2	2	2	2	2	2	2	2	2	2	2	0	2	2	2	2	1	2	2	2	2	0	2	2	2	2	2	1	2	2	2	2	2	2	2	2	2	2	1
Bin5.087	2	2	2	0	2	2	2	2	2	2	2	2	2	2	2	2	2	2	2	2	2	0	2	2	2	2	1	2	2	2	2	0	2	2	2	2	2	1	2	2	2	2	2	2	2	2	2	2	1
Bin5.088	2	2	2	0	2	2	2	2	2	2	2	2	2	2	2	2	2	2	2	2	2	0	2	2	2	2	2	2	2	2	2	0	2	2	2	2	2	1	2	2	2	2	2	2	2	2	2	2	1
Bin5.089	2	2	2	0	2	2	2	2	2	2	2	2	2	2	2	2	2	2	2	2	2	0	2	2	2	2	2	2	2	2	2	0	2	2	2	2	2	1	2	2	2	2	2	2	2	2	2	2	1
Bin5.090	2	2	2	0	2	2	2	2	2	2	2	2	2	2	2	2	2	2	2	2	2	0	2	2	2	2	2	2	2	2	2	0	2	2	2	2	2	1	2	2	2	2	2	2	2	2	2	2	1
Bin5.091	2	2	2	0	2	2	2	2	2	2	2	2	2	2	2	2	2	2	2	2	2	0	2	2	2	2	2	2	2	2	2	0	2	2	2	2	2	1	2	2	2	2	2	2	2	2	2	2	1
Bin5.092	2	2	2	0	2	2	2	2	2	2	2	2	2	2	2	2	2	2	2	2	2	0	2	2	2	2	2	2	2	2	2	0	2	2	2	2	2	1	2	2	2	2	2	2	2	2	2	2	1
Bin5.093	2	2	2	0	2	2	2	2	2	2	2	2	2	2	2	2	2	2	2	2	2	0	2	2	2	2	2	2	2	2	2	0	2	2	2	2	2	1	2	2	2	2	2	2	2	2	2	2	1
Bin5.094	2	2	2	0	2	2	2	2	2	2	2	2	2	2	2	2	2	2	2	2	2	0	2	2	2	2	2	2	2	2	2	0	2	2	2	2	2	1	2	2	2	2	2	2	2	2	2	2	1
Bin5.095	2	2	2	0	2	2	2	2	2	2	2	2	2	2	2	2	2	2	2	2	2	0	2	2	2	2	2	2	2	2	2	0	2	2	2	2	2	1	2	2	2	2	2	2	2	2	2	2	1
Bin5.096	2	2	2	0	2	1	2	2	2	2	2	2	2	2	2	2	2	2	2	2	2	0	2	2	2	2	2	2	2	2	2	0	2	2	2	2	2	1	2	2	2	2	2	2	2	2	2	2	1
Bin5.097	2	2	2	0	2	1	2	2	2	2	2	2	2	2	2	2	2	2	2	2	2	0	2	2	2	2	2	2	2	2	2	0	2	2	2	2	2	1	2	2	2	2	2	2	2	2	2	2	1
Bin5.098	2	2	2	0	2	1	2	2	2	2	2	2	2	2	2	2	2	2	2	2	2	0	2	2	2	2	2	2	2	2	2	0	2	2	2	2	2	1	2	2	2	2	2	2	2	2	2	2	1
Bin5.099	2	2	2	0	2	1	2	2	2	2	2	2	2	2	2	2	2	2	2	2	2	0	2	2	2	2	2	2	2	2	2	0	2	2	2	2	2	1	2	2	2	2	2	2	2	2	2	2	1
Bin5.100	2	2	2	0	2	1	2	2	2	2	2	2	2	2	2	2	2	2	2	2	2	0	2	2	2	2	2	2	2	2	2	0	2	2	2	2	2	1	2	2	2	2	2	2	2	2	2	2	2
Bin5.101	2	2	2	0	2	1	2	2	2	2	2	2	2	2	2	2	2	2	2	2	2	0	2	2	2	2	2	2	2	2	2	0	2	2	2	2	2	1	2	2	2	2	2	2	2	2	2	2	2
Bin5.102	2	2	2	0	2	1	2	2	2	2	2	2	2	2	2	2	2	2	2	2	2	0	2	2	2	2	2	2	2	2	2	2	2	2	2	2	2	1	2	2	2	2	2	2	2	2	2	2	2
Bin5.103	2	2	2	0	2	1	2	2	2	2	2	2	2	2	2	2	2	2	2	2	2	0	2	2	2	2	2	2	2	2	2	2	2	2	2	2	2	1	2	2	2	2	2	2	2	2	2	2	2
Bin5.104	2	2	2	0	2	1	2	2	2	2	2	2	2	2	2	2	2	2	2	2	2	0	2	2	2	2	2	2	2	2	2	2	2	2	2	2	2	1	2	2	2	2	2	2	2	2	2	2	2
Bin5.105	2	2	2	0	2	1	2	2	2	2	2	2	2	2	2	2	2	2	2	2	2	0	2	2	2	2	2	2	2	2	2	2	2	2	2	2	0	1	2	2	2	2	2	2	2	2	2	2	2
Bin5.106	2	2	2	0	2	1	2	2	2	2	2	2	2	2	2	2	2	2	2	2	2	0	2	2	2	2	2	2	2	2	2	2	2	2	2	2	0	1	2	2	2	2	2	2	2	2	2	0	2
Bin5.107	2	2	2	0	2	1	2	2	2	2	2	2	2	2	2	2	2	2	2	2	2	0	2	2	2	2	2	2	2	2	2	2	2	2	2	2	0	1	2	2	2	2	2	2	2	2	2	0	2
Bin5.108	2	2	2	0	2	1	2	2	2	2	2	2	2	2	2	2	2	2	2	2	2	0	2	2	2	2	2	2	2	2	2	2	2	2	2	2	0	0	2	2	2	2	2	2	2	2	2	0	2
Bin5.109	2	2	2	0	2	1	2	2	2	2	2	2	2	2	2	2	2	2	2	2	2	0	2	2	2	2	2	2	2	2	2	2	2	2	2	2	0	0	2	2	2	2	2	2	2	2	2	0	2
Bin5.110	2	2	2	0	2	0	2	2	2	2	2	2	2	2	2	2	2	2	2	2	2	0	2	2	2	2	2	2	2	2	2	2	2	2	2	2	0	0	2	2	2	2	2	2	2	2	2	0	2
Bin5.111	2	2	2	0	2	0	2	2	2	2	2	2	2	2	2	2	2	2	2	2	2	0	2	2	2	2	2	2	2	2	2	2	2	2	2	2	0	0	2	2	2	2	2	2	2	2	2	0	2
Bin5.112	2	2	2	0	2	0	2	2	2	2	2	2	2	2	2	2	2	2	2	2	2	0	2	2	2	2	2	2	2	2	2	2	2	2	2	2	0	0	2	2	2	2	2	2	2	2	2	0	2
Bin5.113	2	2	2	0	2	0	2	2	2	2	2	2	2	2	2	2	2	2	2	2	2	0	2	2	2	2	2	2	2	2	2	2	2	2	2	2	0	0	2	2	2	2	2	2	2	2	2	0	2
Bin5.114	2	2	2	0	2	0	2	2	2	2	2	2	2	2	2	2	2	2	2	2	2	0	2	2	2	2	2	2	2	2	2	2	2	2	2	2	0	0	2	2	2	2	2	2	2	2	2	0	2
Bin5.115	2	2	2	0	2	0	2	2	2	2	2	2	2	2	2	2	2	2	2	2	2	0	2	2	0	2	2	2	2	2	2	2	2	2	2	2	0	0	2	2	2	2	2	2	2	2	2	0	2
Bin5.116	2	2	2	0	2	0	2	2	2	2	2	2	2	2	2	2	2	2	2	2	2	0	2	2	0	2	2	2	2	2	2	2	2	2	2	2	0	0	2	2	2	2	2	2	2	2	0	0	2
Bin5.117	2	2	2	0	2	0	2	2	2	2	2	2	2	2	2	2	2	2	2	2	2	0	2	2	0	2	2	2	2	2	2	2	2	2	2	2	0	0	2	2	2	2	2	2	2	2	0	0	2
Bin5.118	2	2	2	0	2	0	2	2	2	2	2	2	2	2	2	2	2	2	2	2	2	0	2	2	0	2	2	2	2	2	2	2	2	2	2	2	0	0	2	2	2	2	2	2	2	2	0	2	2
Bin5.119	2	2	2	0	2	0	2	2	2	2	2	2	2	2	2	2	2	2	2	2	2	0	2	2	0	2	2	2	2	2	2	2	2	2	2	2	0	0	2	2	2	2	2	2	2	2	0	2	2
Bin5.120	2	2	2	0	2	0	2	2	2	2	2	2	2	2	2	2	2	2	2	2	2	0	2	2	0	2	2	2	2	2	2	2	2	2	2	2	0	0	2	2	2	2	2	2	2	2	0	2	2
Bin5.121	2	2	2	1	2	0	2	2	2	2	2	2	2	2	2	2	2	2	2	2	2	0	2	2	0	2	2	2	2	2	2	2	2	2	2	2	0	0	2	2	2	2	2	2	2	2	0	2	2
Bin5.122	2	2	2	1	2	0	2	2	2	2	0	2	2	2	2	2	2	2	2	2	2	0	2	2	0	2	2	2	2	2	2	2	2	2	2	2	0	0	2	2	2	2	2	2	2	2	0	2	2
Bin5.123	2	2	2	1	2	0	2	2	2	2	0	2	2	2	2	2	2	2	2	2	2	0	2	2	0	2	2	2	2	2	2	2	2	2	2	2	0	0	2	2	2	2	2	2	2	2	0	2	2
Bin5.124	2	2	2	1	2	0	2	2	2	2	0	2	2	2	2	2	2	2	2	2	2	0	2	2	0	2	2	2	2	2	2	2	2	2	2	2	0	0	2	2	2	2	2	2	2	2	0	2	2
Bin5.125	2	2	2	1	2	0	2	2	2	2	0	2	2	2	2	2	2	2	2	2	2	0	2	2	0	2	2	2	2	2	2	2	2	2	2	2	0	0	2	2	2	2	2	2	2	2	0	2	2
Bin5.126	2	2	2	1	2	0	2	2	2	2	0	2	2	2	2	2	2	2	2	2	2	0	2	2	0	2	2	2	2	2	2	2	2	2	2	2	0	0	2	2	2	2	2	2	2	2	0	2	2
Bin5.127	2	2	2	1	2	0	2	2	2	2	0	2	2	2	2	2	2	2	2	2	2	0	2	2	0	2	2	2	2	2	2	2	2	2	2	2	2	0	2	2	2	2	2	2	2	2	0	2	2
Bin5.128	2	2	2	2	2	0	2	2	2	2	0	2	2	2	2	2	2	2	2	2	2	0	2	2	0	2	2	2	2	2	2	2	2	2	2	2	2	0	2	2	2	2	2	2	2	2	0	2	2
Bin5.129	2	2	2	2	2	0	2	2	2	2	0	2	2	2	2	2	2	2	1	2	2	0	2	2	0	2	2	2	2	2	2	2	2	2	2	2	2	0	2	2	2	2	2	2	2	2	0	2	2
Bin5.130	2	2	2	2	2	0	2	2	2	2	0	2	2	2	2	2	2	2	1	2	2	0	2	2	0	2	2	2	2	2	2	2	2	2	2	2	2	0	2	2	2	2	2	2	2	2	0	2	2
Bin5.131	2	2	2	2	2	0	2	2	2	2	0	2	2	2	2	2	2	2	1	2	2	0	2	2	0	2	2	2	2	2	2	2	2	2	2	2	2	0	2	2	2	2	2	2	2	2	0	2	2
Bin5.132	2	2	2	2	2	0	2	2	2	2	0	2	2	2	2	2	2	2	1	2	2	0	0	2	0	2	2	2	2	2	2	2	2	2	2	2	2	0	2	2	2	2	2	2	2	2	0	2	2
Bin5.133	2	2	2	2	2	0	2	2	2	2	0	2	2	2	2	2	2	2	1	2	2	0	0	2	0	2	2	2	2	2	2	2	2	2	2	2	2	0	2	2	2	2	2	2	2	2	0	2	2
Bin5.134	2	2	2	2	2	0	2	2	2	2	0	2	2	2	2	2	2	2	1	2	2	0	0	2	0	2	2	2	2	2	2	2	2	2	2	2	2	0	2	2	2	2	2	2	2	2	0	2	2
Bin5.135	2	2	2	2	2	0	2	2	2	2	0	2	2	2	2	2	2	2	1	2	2	0	0	2	0	2	2	2	2	2	2	2	2	2	2	2	2	0	2	2	2	2	2	2	2	2	0	2	2
Bin5.136	2	2	2	2	2	0	2	2	2	2	0	2	2	2	2	2	2	2	1	2	2	0	0	2	0	2	2	2	2	2	2	2	2	2	2	2	2	0	1	2	2	2	2	2	2	2	0	2	2
Bin5.137	2	2	2	2	2	0	2	2	2	2	0	2	2	2	2	2	2	2	1	2	2	0	0	2	0	2	2	2	2	2	2	2	2	2	2	2	2	0	1	2	2	2	2	2	2	2	0	2	2
Bin5.138	2	2	2	2	2	0	2	2	2	2	0	2	2	2	2	2	2	2	1	2	2	0	0	2	0	2	2	2	2	2	2	2	2	2	2	2	2	0	1	2	2	2	2	2	2	2	0	2	2
Bin5.139	2	2	2	2	2	0	2	2	2	2	0	2	2	2	2	2	2	2	1	2	2	0	0	2	0	2	2	2	2	2	2	2	2	2	2	2	2	0	1	2	2	2	2	2	2	2	0	2	2
Bin5.140	2	2	2	2	2	0	2	2	2	2	0	2	2	2	2	2	2	2	1	2	2	0	0	2	0	2	2	2	2	2	2	2	2	2	2	2	2	0	1	2	2	2	2	2	2	2	0	2	2
Bin5.141	2	2	2	2	2	0	2	2	2	2	0	2	2	2	2	2	2	2	1	2	2	0	0	2	0	2	2	2	2	2	2	2	2	2	2	2	2	0	1	2	2	2	2	2	2	2	0	2	2
Bin5.142	2	2	2	2	2	0	2	2	2	2	0	2	2	2	2	2	2	2	1	2	2	0	0	2	0	2	2	2	2	2	2	2	2	2	2	2	2	0	1	2	2	2	2	2	2	2	0	2	2
Bin5.143	2	2	2	2	2	0	2	2	0	2	0	2	2	2	2	2	2	2	1	2	2	0	0	2	0	2	2	2	2	2	2	2	2	2	2	2	2	0	1	2	2	2	2	2	2	2	0	2	2
Bin5.144	2	2	2	2	2	0	2	2	0	2	0	2	2	2	2	2	2	2	1	2	2	0	0	2	0	2	2	2	2	2	2	2	2	2	2	2	2	0	1	2	2	2	2	2	2	2	0	2	2
Bin5.145	2	2	2	2	2	0	2	2	0	2	0	2	2	2	2	2	2	2	1	2	2	0	0	2	0	2	2	2	2	2	2	2	2	2	2	2	2	0	1	2	2	2	2	2	2	2	0	2	2
Bin5.146	2	2	2	2	2	0	2	2	0	2	0	2	2	2	2	2	2	2	1	2	2	0	0	2	0	2	2	2	2	2	2	2	2	2	2	2	2	0	1	2	2	2	2	2	2	2	0	2	2
Bin5.147	2	2	2	2	2	0	2	2	0	2	0	2	2	2	2	2	2	2	1	2	2	0	0	2	0	2	2	2	2	2	2	2	2	2	2	2	2	0	1	2	2	2	2	2	2	2	0	2	2
Bin5.148	2	2	2	2	2	0	2	2	0	2	0	2	2	2	2	2	2	2	1	2	2	0	0	2	0	2	2	2	2	2	2	2	2	2	2	2	2	0	1	2	2	2	2	2	2	2	0	2	2
Bin5.149	2	2	2	2	2	0	2	2	0	2	0	2	2	2	2	2	2	2	1	2	2	0	0	2	0	2	2	2	2	2	2	2	2	2	2	2	2	0	1	2	2	2	2	2	2	2	0	2	2
Bin5.150	2	2	2	2	2	0	2	2	0	2	0	2	2	2	2	2	2	2	1	2	2	0	0	2	0	2	2	2	2	2	2	2	2	2	2	2	2	0	1	2	2	2	2	2	2	2	0	2	2
Bin5.151	2	2	2	2	2	0	2	2	0	2	0	2	2	2	2	2	2	2	1	2	2	0	0	2	0	2	2	2	2	2	2	2	0	0	2	2	2	0	1	2	2	2	2	2	2	2	0	2	2
Bin5.152	2	2	2	2	2	0	2	2	0	2	0	2	2	2	2	2	2	2	1	2	2	0	0	2	0	2	2	2	2	2	2	2	0	0	2	2	2	0	1	2	2	2	2	2	2	2	0	2	2
Bin5.153	2	2	2	2	2	0	2	2	0	2	0	2	2	2	2	2	2	2	1	2	2	0	0	2	0	2	2	2	2	2	2	2	0	0	2	2	2	0	1	2	2	2	2	2	2	2	0	2	2
Bin5.154	2	2	2	2	2	0	2	2	0	2	0	2	2	2	2	2	2	2	1	2	2	0	0	2	0	2	2	2	2	2	2	2	0	0	2	2	2	0	1	2	2	2	2	2	2	2	0	2	2
Bin5.155	2	2	2	2	2	0	2	2	0	0	0	2	2	2	2	2	2	2	1	2	2	0	0	2	0	2	2	2	2	2	2	2	0	0	2	2	2	0	1	2	2	2	2	2	2	2	0	2	2
Bin5.156	2	2	2	2	2	0	2	2	2	0	0	2	2	2	2	2	2	2	1	2	2	0	0	2	0	2	2	2	2	2	2	2	0	0	2	2	2	0	1	2	2	2	2	2	2	2	0	2	2
Bin5.157	2	2	2	2	2	0	2	2	2	0	0	2	2	2	2	2	2	2	1	2	2	0	0	2	0	2	2	2	2	2	2	2	0	0	2	2	2	0	1	2	2	2	2	2	2	2	0	2	0
Bin5.158	2	2	2	2	2	0	2	2	2	0	0	2	2	2	2	2	2	2	1	2	2	0	0	2	0	2	2	2	2	2	2	2	0	0	2	2	2	0	1	2	2	2	2	2	2	2	0	2	0
Bin5.159	2	2	2	2	2	0	2	2	2	0	0	2	2	2	2	2	2	2	1	2	2	0	0	2	0	2	2	2	2	2	2	2	0	0	2	2	2	0	1	2	2	2	2	2	2	2	0	2	0
Bin5.160	2	2	2	2	2	0	2	2	2	0	0	2	2	2	2	2	2	2	1	2	2	0	0	2	0	2	2	2	2	2	2	2	0	0	2	2	2	0	1	2	2	2	2	2	2	2	0	2	0
Bin5.161	2	2	2	2	2	0	2	2	2	0	0	2	2	2	2	2	2	2	1	2	2	0	0	2	0	2	2	2	2	2	2	2	0	0	2	2	2	0	1	2	2	2	2	2	2	2	0	2	0
Bin5.162	2	2	2	2	2	0	2	2	2	0	0	2	2	2	2	2	2	2	1	2	2	0	0	2	0	2	2	2	2	2	2	2	0	0	2	2	2	0	1	2	2	2	2	2	2	2	0	2	0
Bin5.163	2	2	2	2	2	0	2	2	2	0	0	2	2	2	2	2	2	2	1	2	2	0	0	2	0	2	2	2	2	2	2	2	0	0	2	2	2	0	0	2	2	2	2	2	2	2	0	2	0
Bin5.164	2	2	2	2	2	0	2	2	2	0	0	2	2	2	2	2	2	2	1	2	2	0	0	2	0	2	2	2	2	2	2	2	0	0	2	2	2	0	0	2	2	2	2	2	2	2	0	2	0
Bin5.165	2	2	2	2	2	0	2	2	2	0	0	2	2	2	2	2	2	2	1	2	2	0	0	2	0	2	2	2	2	2	2	2	0	0	2	2	2	0	0	2	2	2	2	2	2	2	2	2	0
Bin5.166	2	2	2	2	2	0	2	2	2	0	0	2	2	2	2	2	2	2	1	2	2	0	0	2	0	2	2	2	2	2	2	2	0	0	2	2	2	0	0	2	2	2	2	2	2	2	2	2	0
Bin5.167	2	2	2	2	2	0	2	2	2	0	0	2	2	2	2	2	2	2	1	2	2	0	0	2	0	2	2	2	2	2	2	2	0	0	2	2	2	0	0	2	2	2	2	2	2	2	2	2	0
Bin5.168	2	1	1	1	1	0	1	2	1	0	0	1	2	1	2	1	1	2	1	2	2	0	0	2	0	1	2	1	2	1	1	2	0	0	2	1	1	0	0	1	1	1	2	1	1	1	1	1	0
Bin5.169	2	1	1	1	1	0	1	2	1	0	0	1	2	1	2	1	1	2	1	2	2	0	0	2	0	1	2	1	2	1	1	2	0	0	2	1	1	0	0	1	1	1	2	1	1	1	1	1	0
Bin5.170	2	1	1	1	1	1	1	2	1	0	0	1	2	1	2	1	1	2	1	2	2	0	1	2	0	1	2	1	2	1	1	2	0	0	2	1	1	0	0	1	1	1	2	1	1	1	1	1	0
Bin5.171	2	1	1	1	1	1	1	2	1	1	1	1	2	1	2	1	1	2	1	2	2	1	1	2	1	1	2	1	2	1	1	2	1	1	2	1	1	1	1	1	1	1	2	1	1	1	1	1	1
Bin5.172	2	1	1	1	1	1	1	2	1	1	1	1	2	1	2	1	1	2	1	2	2	1	1	2	1	1	2	1	2	1	1	2	1	1	2	1	1	1	1	1	1	1	2	1	1	1	1	1	1
Bin5.173	2	1	1	1	1	1	1	2	1	1	1	1	2	1	2	1	1	2	1	1	1	1	1	2	1	1	2	1	2	1	1	2	1	1	2	1	1	1	1	1	1	1	2	1	1	1	1	1	1
Bin5.174	2	1	1	1	1	1	1	2	1	1	1	1	2	1	2	1	1	1	1	1	1	1	1	2	1	1	2	1	2	1	1	2	1	1	2	1	1	1	1	1	1	1	2	1	1	1	1	1	1
Bin5.175	2	1	1	1	1	1	1	2	1	1	1	1	2	1	2	1	1	1	1	1	1	1	1	2	1	1	2	1	2	1	1	2	1	1	2	1	1	1	1	1	1	1	2	1	1	1	1	1	1
Bin5.176	2	1	1	1	1	1	1	2	1	1	1	1	2	1	2	1	1	1	1	1	1	1	1	2	1	1	2	1	2	1	1	2	1	1	2	1	1	1	1	1	1	1	2	1	1	1	1	1	1
Bin5.177	2	1	1	1	1	1	1	2	1	1	1	1	2	1	2	1	1	1	1	1	1	1	1	2	1	1	2	1	2	1	1	2	1	1	2	1	1	1	1	1	1	1	2	1	1	1	1	1	1
Bin5.178	2	1	1	1	1	1	1	2	1	1	1	1	2	1	2	1	1	1	1	1	1	1	1	2	1	1	2	1	2	1	1	2	1	1	2	1	1	1	1	1	1	1	2	1	1	1	1	1	1
Bin5.179	2	1	1	1	1	1	1	2	1	1	1	1	2	1	2	1	1	1	1	1	1	1	1	2	1	1	2	1	2	2	1	2	1	1	2	1	1	1	1	1	1	1	2	1	1	1	1	1	1
Bin5.180	2	1	1	1	1	1	1	2	1	1	1	1	2	1	2	1	1	1	1	1	1	1	1	2	1	1	2	1	2	2	1	2	1	1	2	1	1	1	1	1	1	1	2	1	1	1	1	1	1
Bin5.181	2	1	1	1	1	1	1	2	1	0	0	1	2	1	2	1	1	1	1	1	1	0	1	2	0	1	2	1	2	2	1	2	0	0	2	1	1	0	0	1	1	1	2	1	1	1	1	1	0
Bin5.182	2	1	1	1	1	1	1	2	1	0	0	1	2	1	2	1	1	2	1	1	1	0	1	2	0	1	2	1	2	2	1	2	0	0	2	1	1	0	0	1	1	1	2	1	1	1	1	1	0
Bin5.183	2	2	2	2	2	2	2	2	2	0	0	2	2	2	2	2	2	2	1	2	2	0	2	2	0	2	2	2	2	2	2	2	0	0	2	2	2	0	0	2	2	2	2	2	2	2	2	2	0
Bin5.184	2	1	1	1	1	1	1	2	1	0	0	1	1	1	1	1	2	1	1	1	1	0	1	2	0	1	2	1	2	2	1	2	0	0	2	1	1	0	0	1	1	1	2	1	1	1	1	1	0
Bin5.185	2	1	1	1	1	1	1	2	1	0	0	1	1	1	1	1	2	1	1	1	1	0	1	2	0	1	2	1	2	2	1	2	0	0	2	1	1	0	0	1	1	1	2	1	1	1	1	1	0
Bin5.186	2	1	1	1	1	1	1	2	1	0	0	1	1	1	1	1	2	1	1	1	1	0	1	2	0	1	2	1	2	2	1	2	0	0	2	1	1	0	0	1	1	1	2	1	1	1	1	1	0
Bin5.187	2	1	1	1	1	1	1	2	1	0	0	1	1	1	1	1	2	1	1	1	1	0	1	2	0	1	2	1	2	2	1	2	0	0	2	1	1	0	0	1	1	1	2	1	1	1	1	1	0
Bin5.188	2	1	1	1	1	1	1	2	1	0	0	1	1	2	1	1	2	1	1	1	1	0	1	2	0	1	2	1	2	2	1	2	0	0	2	1	1	0	0	1	1	1	2	1	1	1	1	1	0
Bin5.189	2	1	1	1	1	1	1	2	1	0	0	1	1	2	1	1	2	1	1	1	1	0	1	2	0	1	2	1	2	2	1	2	0	0	2	1	1	0	0	1	1	1	2	1	1	1	1	1	0
Bin5.190	2	1	1	1	1	1	1	2	1	0	0	1	1	2	1	1	2	1	1	1	1	0	1	2	0	1	2	1	2	2	1	2	0	0	2	1	1	0	0	1	1	1	2	1	1	1	1	1	0
Bin5.191	2	1	1	1	1	1	1	2	1	0	0	1	2	2	1	1	2	1	1	1	1	0	1	2	0	1	2	1	2	2	1	2	0	0	2	1	1	0	0	1	1	1	2	1	1	1	1	1	0
Bin5.192	2	2	2	2	2	2	2	2	2	0	0	2	2	2	2	2	2	2	1	2	2	0	2	2	0	2	2	2	2	2	2	2	0	0	2	2	2	0	0	2	2	2	2	2	2	2	2	2	0
Bin5.193	2	2	2	2	2	2	2	2	2	0	0	2	2	2	2	0	2	2	1	2	2	0	2	2	0	2	2	2	2	2	2	2	0	0	2	2	2	0	0	2	2	2	2	2	2	2	2	2	0
Bin5.194	2	2	2	2	2	2	2	2	2	0	0	2	2	2	2	0	2	2	1	2	2	0	2	2	0	2	2	2	2	2	2	2	0	0	2	2	2	0	0	2	2	2	2	2	2	2	2	2	0
Bin5.195	2	2	2	2	2	2	2	2	2	0	0	2	2	2	2	0	2	2	1	2	2	0	2	2	0	2	2	2	2	2	2	2	0	0	2	2	2	0	0	2	2	2	2	2	2	2	2	2	0
Bin5.196	2	2	2	2	2	2	2	2	2	0	0	2	2	2	2	0	2	2	1	2	2	0	2	2	0	2	2	2	2	2	2	2	0	0	2	2	2	2	0	2	2	2	2	2	2	2	2	2	0
Bin5.197	2	2	2	2	2	2	2	2	2	0	0	2	2	2	2	0	2	2	1	2	2	0	2	2	0	2	2	2	2	2	2	2	0	0	2	2	2	2	0	2	2	2	2	2	2	2	2	2	0
Bin5.198	2	2	2	2	2	2	2	2	2	0	0	2	2	2	2	0	2	2	1	2	2	0	2	2	0	2	2	2	2	2	2	2	0	0	2	2	2	2	0	2	2	2	2	2	2	2	2	2	0
Bin5.199	2	2	2	2	2	2	2	2	2	0	0	2	2	2	2	0	2	2	1	2	2	0	2	2	0	2	2	2	2	2	2	2	0	0	2	2	2	2	0	2	2	2	2	2	2	2	2	2	0
Bin5.200	2	2	2	2	2	2	2	2	2	0	0	2	2	2	2	0	2	2	1	2	2	0	2	2	0	2	2	2	2	2	2	2	0	0	2	2	2	2	0	2	2	2	2	2	2	2	2	2	0
Bin5.201	2	2	2	2	2	2	2	2	2	0	0	2	2	2	2	0	2	2	1	2	2	0	2	2	0	2	2	2	2	2	2	2	0	0	2	2	2	2	0	2	2	2	2	2	2	2	2	2	0
Bin5.202	2	2	2	2	2	2	2	2	2	0	0	2	2	2	2	0	2	2	1	2	2	0	2	2	0	2	2	2	2	2	2	2	0	0	2	2	2	2	0	2	2	2	2	2	2	2	2	2	0
Bin5.203	2	2	2	2	2	2	2	2	2	0	0	2	2	2	2	0	2	2	1	2	2	0	2	2	0	2	2	2	2	2	2	2	0	0	2	2	2	2	0	2	2	2	2	2	2	2	2	2	0
Bin5.204	2	2	2	2	2	2	2	2	2	0	0	2	2	2	2	0	2	2	1	2	2	0	2	2	0	2	2	2	2	2	2	2	0	0	2	2	2	2	0	2	2	2	2	2	2	2	2	2	0
Bin5.205	2	2	2	2	2	2	2	2	2	0	0	2	2	2	2	0	2	2	1	2	2	0	2	2	0	2	2	2	2	2	2	2	0	0	0	2	2	2	0	2	2	2	2	2	2	2	2	2	0
Bin5.206	2	2	2	2	2	2	2	2	2	0	0	2	2	2	2	0	2	2	1	2	2	0	2	2	0	2	2	2	2	2	2	2	0	0	0	2	2	2	0	2	2	2	2	2	2	2	0	2	0
Bin5.207	2	2	2	2	2	2	2	2	2	0	0	2	2	2	2	0	2	2	1	2	2	0	2	2	0	2	2	2	2	2	2	2	0	0	0	2	2	2	0	2	2	2	2	2	2	2	0	2	0
Bin5.208	2	2	2	2	2	2	2	2	2	0	0	2	2	2	2	0	2	2	1	2	2	0	2	2	0	2	2	2	2	2	2	2	0	0	0	2	2	2	0	2	2	2	2	2	2	2	0	2	0
Bin5.209	2	2	2	2	2	2	2	2	2	0	0	2	2	2	2	0	2	2	1	2	2	0	2	2	0	2	2	2	2	2	2	2	0	0	0	2	2	2	0	2	2	2	2	2	2	2	0	2	0
Bin5.210	2	2	2	2	2	2	2	2	2	0	0	2	2	2	2	0	2	2	1	2	2	0	2	2	0	2	2	2	2	2	2	2	0	0	0	2	2	2	0	2	2	2	2	2	2	2	0	2	0
Bin5.211	2	2	2	2	2	2	2	2	2	0	0	2	2	2	2	0	2	2	1	2	2	0	2	2	0	2	2	2	2	2	2	2	0	0	0	2	2	2	0	2	2	2	2	2	2	2	0	2	0
Bin5.212	2	2	2	2	2	2	2	2	2	0	0	2	2	2	2	0	2	2	1	2	2	0	2	2	0	2	2	2	2	2	2	2	0	0	0	2	2	2	0	0	2	2	2	2	2	2	0	2	0
Bin5.213	2	2	2	2	2	2	2	2	2	0	0	2	2	2	2	0	2	2	1	2	2	0	2	2	0	2	2	2	2	2	2	2	0	0	0	2	2	2	0	0	2	2	2	2	2	2	0	2	2
Bin5.214	2	2	2	2	2	2	2	2	2	0	0	2	2	2	2	0	2	2	1	2	2	0	2	2	0	2	2	2	2	2	2	2	0	0	0	2	2	2	0	0	2	2	2	2	2	2	0	2	2
Bin5.215	2	2	2	2	2	2	2	2	2	0	0	2	2	2	2	0	2	2	1	2	2	0	2	2	0	2	2	2	2	2	2	2	0	0	0	2	2	2	0	0	2	2	2	2	2	2	0	2	2
Bin5.216	2	2	2	2	2	2	2	2	2	0	0	2	2	2	2	0	2	2	1	2	2	0	2	2	0	2	2	2	2	2	2	2	0	0	0	2	2	2	0	0	2	2	2	2	2	2	0	2	2
Bin5.217	2	2	2	2	2	2	2	2	2	0	0	2	2	2	2	0	2	2	1	2	2	0	2	2	0	2	2	2	2	2	2	2	0	0	0	2	2	2	0	0	2	2	2	2	2	2	0	2	2
Bin5.218	2	2	2	2	2	2	2	2	2	0	0	2	2	2	2	0	2	2	1	2	2	0	2	2	0	2	2	2	2	2	2	2	0	0	0	2	2	2	0	0	2	2	2	2	2	2	0	2	2
Bin5.219	2	2	2	2	2	2	2	2	2	0	0	2	2	2	2	0	2	2	1	2	2	2	2	2	0	2	2	2	2	2	2	2	0	0	0	2	2	2	0	0	2	2	2	2	2	2	0	2	2
Bin5.220	2	2	2	2	2	2	2	2	2	0	0	2	2	2	2	0	2	2	1	2	2	2	0	2	0	2	2	2	2	2	2	2	0	0	0	2	2	2	0	0	2	2	2	2	2	2	0	2	2
Bin5.221	2	2	2	2	2	2	2	2	2	0	0	2	2	2	2	0	2	2	1	2	2	2	0	2	0	2	2	2	2	2	2	2	0	0	0	2	2	2	0	0	2	2	2	2	2	2	0	2	2
Bin5.222	2	2	2	2	2	2	2	2	2	0	0	2	2	2	2	0	2	2	1	2	2	2	0	2	0	2	2	2	2	2	2	2	0	0	0	2	2	2	0	0	2	2	2	2	2	2	0	2	2
Bin5.223	2	2	2	2	2	2	2	2	2	0	0	2	2	2	2	0	2	2	1	2	2	2	0	2	0	2	2	2	2	2	2	2	0	0	0	2	2	2	0	0	2	2	2	2	2	2	0	2	2
Bin5.224	2	2	2	2	0	0	2	2	2	0	0	2	2	2	2	0	2	2	1	2	2	2	0	2	0	2	2	2	2	2	2	2	0	0	0	2	2	2	0	0	2	2	2	2	2	2	0	2	2
Bin5.225	2	2	2	2	0	0	2	2	2	0	0	2	2	2	2	0	2	2	1	2	2	2	0	2	0	2	2	2	2	2	2	2	0	0	0	2	2	2	0	0	2	1	2	2	2	2	0	2	2
Bin5.226	2	2	2	2	0	0	2	2	2	0	0	2	2	2	2	0	2	2	1	2	2	2	0	2	0	2	2	2	2	2	2	2	0	0	0	2	2	2	0	0	2	1	2	2	2	2	0	2	2
Bin5.227	2	2	2	2	0	0	2	2	2	0	0	2	2	2	2	0	2	2	1	2	2	2	0	2	0	2	2	2	2	2	2	2	0	0	0	2	2	2	0	0	2	1	2	2	2	2	0	2	2
Bin5.228	2	2	2	2	0	0	2	2	2	0	0	2	2	2	2	0	2	2	1	2	2	2	0	2	0	2	2	2	2	2	2	2	0	0	0	2	2	2	0	0	2	1	2	2	2	2	0	2	2
Bin5.229	2	0	2	2	0	0	2	2	2	0	0	2	2	2	2	0	2	2	1	2	2	2	0	2	0	2	2	2	2	2	2	2	0	0	0	2	2	2	0	0	2	1	2	2	2	2	0	2	2
Bin5.230	2	0	2	2	0	0	2	2	2	0	0	2	2	2	2	0	2	2	1	2	2	2	0	2	0	2	2	2	2	2	2	2	0	0	0	2	2	2	0	0	2	1	2	2	2	2	0	2	2
Bin5.231	2	0	2	2	0	0	2	2	2	0	0	2	2	2	2	0	2	2	1	2	2	2	0	2	0	2	2	2	2	2	2	2	0	0	0	2	2	2	0	0	2	1	2	2	2	2	0	2	2
Bin5.232	2	0	2	2	0	0	2	2	2	0	0	2	2	2	2	0	2	2	1	2	2	2	0	2	0	2	2	2	2	2	2	2	0	0	0	2	2	2	0	0	2	1	2	2	2	2	0	2	2
Bin5.233	2	0	2	2	0	0	2	2	2	0	0	2	2	2	2	0	2	2	1	2	2	2	0	2	0	2	2	2	2	2	2	2	0	0	0	2	2	2	0	0	2	1	2	2	2	2	0	2	2
Bin5.234	2	0	2	2	0	0	2	2	2	0	0	2	2	2	2	0	2	2	1	2	2	2	0	2	0	2	2	2	2	2	2	2	0	0	0	2	2	2	0	0	2	0	2	2	2	2	0	2	2
Bin5.235	2	0	2	2	0	0	2	2	2	0	0	2	2	2	2	0	2	2	1	2	2	2	0	2	0	2	2	2	2	2	2	2	0	0	0	2	2	2	0	0	2	0	2	2	2	2	0	2	2
Bin5.236	2	0	2	2	0	0	2	2	2	0	0	2	2	2	2	0	2	2	1	2	2	2	0	2	0	2	2	2	2	2	2	2	0	0	0	2	2	2	0	0	2	0	2	2	2	2	0	2	2
Bin5.237	2	0	2	2	0	0	2	2	2	0	0	2	2	2	2	0	2	2	1	2	2	2	0	2	0	2	2	2	2	2	2	2	0	0	0	2	2	2	0	0	2	0	2	2	2	2	0	2	2
Bin5.238	2	0	2	2	0	0	2	2	2	0	0	2	2	2	2	0	2	2	1	2	2	2	0	2	0	2	2	2	2	2	2	2	0	0	0	2	2	2	0	0	2	0	2	2	2	2	0	2	2
Bin5.239	2	0	2	2	0	0	2	2	2	0	0	2	2	2	2	0	2	2	1	2	2	2	0	2	0	2	2	2	2	2	2	2	0	0	0	2	2	2	0	0	2	0	2	2	2	2	0	2	2
Bin6.001	1	2	1	1	1	2	1	1	1	1	1	1	1	1	1	1	2	1	2	1	1	2	1	1	1	1	1	1	1	1	1	1	1	1	1	1	2	1	1	1	1	1	2	1	2	1	1	1	1
Bin6.002	1	2	1	1	1	2	1	1	1	1	1	1	1	1	1	1	2	1	2	1	1	2	1	1	1	1	1	1	1	1	1	1	1	1	1	1	2	1	1	1	1	1	2	1	2	1	1	1	1
Bin6.003	1	2	1	1	0	2	1	1	0	1	1	0	1	1	1	0	2	1	2	1	1	2	1	1	0	0	1	1	1	1	1	1	0	0	0	1	2	1	0	0	1	1	2	1	2	1	0	1	1
Bin6.004	1	2	1	1	0	2	1	1	0	1	1	0	1	1	1	0	2	1	2	1	1	2	1	1	0	0	1	1	1	1	1	1	0	0	0	1	2	1	0	0	1	1	2	1	2	1	0	1	1
Bin6.005	1	2	1	1	1	2	1	1	1	1	1	1	1	1	1	1	2	1	2	1	1	2	1	1	1	1	1	1	1	1	1	1	1	1	1	1	2	1	1	1	1	1	2	1	2	1	1	1	1
Bin6.006	1	2	1	1	1	2	1	1	1	1	1	1	1	1	1	1	2	1	2	1	1	2	1	1	1	1	1	1	1	1	1	1	1	1	1	1	2	1	1	1	1	1	2	1	2	1	1	1	1
Bin6.007	1	2	1	1	1	2	1	1	1	1	1	1	1	1	1	1	2	1	2	1	1	2	1	1	1	1	1	1	1	1	1	1	1	1	1	1	2	1	1	1	1	1	2	1	2	1	1	1	1
Bin6.008	1	2	1	1	1	2	1	1	1	1	1	1	1	1	1	1	2	1	2	1	1	2	1	1	1	1	1	1	1	1	1	1	1	1	1	1	2	1	1	1	1	1	2	1	2	1	1	1	1
Bin6.009	1	2	1	1	1	2	1	1	1	1	1	1	1	1	1	1	2	1	2	1	1	2	1	1	1	1	1	1	1	1	1	1	1	1	1	1	2	1	1	1	1	1	2	1	2	1	1	1	1
Bin6.010	1	2	1	1	1	2	1	1	1	1	1	1	1	1	1	1	2	1	2	1	1	2	1	1	1	1	1	1	1	1	1	1	1	1	1	1	2	1	1	1	1	1	2	1	2	1	1	1	1
Bin6.011	1	2	1	1	0	2	1	1	0	1	1	0	1	1	1	0	2	1	2	1	1	2	1	1	1	0	1	1	1	1	1	1	1	1	0	1	2	1	1	0	1	1	2	1	2	1	0	1	1
Bin6.012	1	2	1	1	0	2	1	1	0	1	1	0	1	1	1	0	2	1	2	1	1	2	1	1	1	0	1	1	1	1	1	1	1	1	0	1	2	1	1	0	1	1	2	1	2	1	0	1	1
Bin6.013	1	2	1	1	0	2	1	1	0	1	1	0	1	1	1	0	2	1	2	1	1	2	1	1	1	0	1	1	1	1	1	1	2	2	0	1	2	1	1	0	1	1	2	1	0	1	0	1	1
Bin6.014	1	2	1	1	0	2	1	1	0	1	1	0	1	1	1	0	2	1	2	1	1	2	1	1	1	0	1	1	1	1	1	1	2	2	0	1	2	1	2	0	1	1	2	1	0	1	0	1	1
Bin6.015	1	2	1	1	0	2	1	1	0	1	1	0	1	1	1	0	2	1	2	1	1	2	1	1	1	0	1	1	1	1	1	1	2	2	0	1	2	1	2	0	1	1	2	1	0	1	0	1	1
Bin6.016	1	2	1	1	0	2	1	1	0	1	1	0	1	1	1	0	2	1	2	1	1	2	1	1	1	0	1	1	1	1	1	1	2	2	0	1	2	1	2	0	1	1	2	1	0	1	0	1	1
Bin6.017	1	2	1	1	0	2	1	1	0	1	1	0	1	1	1	0	2	1	2	1	1	2	1	1	1	0	1	1	1	1	1	1	2	2	0	1	2	1	2	0	1	1	2	1	0	1	0	1	1
Bin6.018	1	2	1	1	0	2	1	1	0	1	1	0	1	1	1	0	2	1	2	1	1	2	1	1	1	0	1	1	1	1	1	1	2	2	0	1	2	1	2	0	1	1	2	1	0	1	0	1	1
Bin6.019	1	2	1	1	0	2	1	1	0	1	1	0	1	1	1	0	2	1	2	1	1	2	1	1	1	0	1	1	1	1	1	1	2	2	0	1	2	1	2	0	1	1	2	1	0	1	0	1	1
Bin6.020	1	2	1	1	0	2	1	1	0	1	1	0	1	1	1	0	2	1	2	1	1	2	1	1	1	0	1	1	1	1	1	1	2	2	0	1	2	1	2	0	1	1	2	1	0	1	0	1	1
Bin6.021	1	2	1	1	0	2	1	1	0	1	1	0	1	1	1	0	2	1	2	1	1	2	1	1	1	0	1	1	1	1	1	1	2	2	0	1	2	1	2	0	1	1	2	1	0	1	0	1	1
Bin6.022	1	2	1	1	0	2	1	1	0	1	1	0	1	1	1	0	2	1	2	1	1	2	1	1	1	0	1	1	1	1	1	1	2	2	0	1	2	1	2	0	1	1	2	1	0	1	0	1	1
Bin6.023	1	2	1	1	0	2	1	1	0	1	1	0	1	1	1	0	2	1	2	1	1	2	1	1	1	0	1	1	1	1	1	1	2	2	0	1	2	1	2	0	1	1	2	1	0	1	0	1	1
Bin6.024	1	2	1	1	0	2	1	1	0	1	1	0	1	1	1	0	2	1	2	1	1	2	1	1	1	0	1	1	1	1	1	1	2	2	0	1	2	1	2	0	1	1	2	1	0	1	0	1	1
Bin6.025	1	2	1	1	0	2	1	1	0	1	1	0	1	1	1	0	2	1	2	1	1	2	1	1	1	0	1	1	1	1	1	1	2	2	0	1	2	1	2	0	1	1	2	1	0	1	0	1	1
Bin6.026	1	2	1	1	0	2	1	1	0	1	1	0	1	1	1	0	2	1	2	1	1	2	1	1	1	0	1	1	1	1	1	1	2	2	0	1	2	1	2	0	1	1	2	1	0	1	0	1	1
Bin6.027	1	2	1	1	0	2	1	1	0	1	1	0	1	1	1	0	2	1	2	1	1	2	1	1	1	0	1	1	1	1	1	1	2	2	0	1	2	1	2	0	1	1	2	1	0	1	0	1	1
Bin6.028	1	2	1	1	0	2	1	1	0	1	1	0	1	1	1	0	2	1	2	1	1	2	1	1	1	0	1	1	1	1	1	1	2	2	0	1	2	1	2	0	1	1	2	1	0	1	0	1	1
Bin6.029	1	2	1	1	0	2	1	1	0	1	1	0	1	1	1	0	2	1	2	1	1	2	1	1	1	0	1	1	1	1	1	1	2	2	0	1	2	1	2	0	1	1	2	1	0	1	0	1	1
Bin6.030	1	2	1	1	1	2	1	1	1	1	1	1	1	1	1	1	2	1	2	1	1	2	1	1	1	1	1	1	1	1	1	1	2	2	1	1	2	1	2	1	1	1	2	1	1	1	0	1	1
Bin6.031	0	2	0	0	1	2	0	0	1	0	0	1	0	0	0	1	2	0	2	0	0	2	1	0	0	1	0	0	0	0	0	0	2	2	1	0	2	0	2	1	0	0	2	0	1	0	1	0	0
Bin6.032	0	2	0	0	1	2	0	0	1	0	0	1	0	0	0	1	2	0	2	0	0	2	1	0	0	1	0	0	0	0	0	0	2	2	1	0	2	0	2	1	0	0	2	0	1	0	1	0	0
Bin6.033	1	2	0	0	1	2	1	0	1	0	0	1	0	0	0	1	2	0	2	1	0	2	1	0	0	1	0	0	0	0	1	0	2	2	1	0	2	1	2	1	0	0	2	1	1	1	1	0	0
Bin6.034	1	2	0	0	0	2	1	0	0	0	0	0	0	0	0	0	2	0	2	1	0	2	1	0	0	0	0	0	0	0	1	0	2	2	0	0	2	1	2	1	0	0	2	1	0	1	0	0	0
Bin6.035	1	2	0	0	0	2	1	0	0	0	0	0	0	0	0	0	2	0	2	1	0	2	1	0	0	0	0	0	0	0	1	0	2	2	0	0	2	1	2	1	0	0	2	1	0	1	0	0	0
Bin6.036	1	2	1	1	0	2	1	1	0	1	1	0	1	1	1	0	2	1	2	1	0	2	1	1	1	0	1	1	1	1	1	1	2	2	0	1	2	1	2	1	1	1	2	1	0	1	0	1	1
Bin6.037	1	2	1	1	0	2	1	1	0	1	1	0	1	1	1	0	2	1	2	1	0	2	1	1	1	0	1	1	1	1	1	1	2	2	0	1	2	1	2	1	1	1	2	1	0	1	0	1	1
Bin6.038	1	2	1	1	0	2	1	1	0	1	1	0	1	1	1	0	2	1	2	1	0	2	1	1	1	0	1	1	1	1	1	1	2	2	0	1	2	1	2	1	1	1	2	1	0	1	0	1	1
Bin6.039	1	2	1	1	0	2	1	1	0	1	1	0	1	1	1	0	2	1	2	1	0	2	1	1	1	0	1	1	1	1	1	1	2	2	0	1	2	1	2	1	1	1	2	1	0	1	0	1	1
Bin6.040	1	2	1	1	0	2	1	1	0	1	1	0	1	1	1	0	2	1	2	1	0	2	1	1	1	0	1	1	1	1	1	1	2	2	0	1	2	1	2	1	1	1	2	1	0	1	0	1	1
Bin6.041	1	2	1	1	0	2	1	1	0	1	1	0	1	1	1	0	2	1	2	1	0	2	1	1	1	0	1	1	1	1	1	1	2	2	0	1	2	1	2	1	1	1	2	1	0	1	0	1	1
Bin6.042	1	2	1	1	0	2	1	1	0	1	1	0	1	1	1	0	2	1	2	1	0	2	1	1	1	0	1	1	1	1	1	1	2	2	0	1	2	1	2	1	1	1	2	1	0	1	0	1	1
Bin6.043	1	2	1	1	0	0	1	1	0	1	1	0	1	1	1	0	2	1	2	1	0	2	1	1	1	0	1	1	1	1	1	1	2	2	0	1	2	1	2	1	1	1	2	1	0	1	0	1	1
Bin6.044	1	2	1	1	0	0	1	1	0	1	1	0	1	1	1	0	2	1	2	1	0	2	1	1	1	0	1	1	1	1	1	1	2	2	0	1	2	1	2	1	1	1	2	1	0	1	0	1	1
Bin6.045	1	2	1	1	1	0	1	1	1	1	1	1	1	1	1	1	2	1	2	1	1	2	1	1	1	1	1	1	1	1	1	1	2	2	1	1	2	1	2	1	1	1	2	1	1	1	1	1	1
Bin6.046	1	2	1	1	1	0	1	1	1	1	1	1	1	1	1	1	2	1	2	1	1	2	2	1	1	1	1	1	1	1	1	1	2	2	1	1	2	1	2	1	1	1	2	1	1	1	1	1	1
Bin6.047	1	2	1	1	1	0	1	1	1	1	1	1	1	1	1	1	2	1	2	1	1	2	2	1	1	1	1	1	1	1	1	1	2	2	1	1	2	1	2	1	1	1	2	1	1	1	1	1	1
Bin6.048	1	2	1	1	1	0	1	1	1	1	1	1	1	1	1	1	2	1	2	1	1	2	2	1	1	1	1	1	1	1	1	1	2	2	1	1	2	1	2	1	1	1	2	1	1	1	1	1	1
Bin6.049	0	2	0	0	1	0	0	0	1	0	0	1	0	0	0	1	2	0	2	0	0	2	2	0	1	1	0	0	0	0	0	0	2	2	1	0	2	0	2	1	0	0	2	0	1	0	1	0	0
Bin6.050	0	2	0	0	1	0	0	0	1	0	0	1	0	0	0	1	2	0	2	0	0	2	2	0	1	1	0	0	0	0	0	0	2	2	1	0	2	0	2	1	0	0	2	0	1	0	1	0	0
Bin6.051	0	2	0	0	1	0	0	0	1	0	0	1	0	0	0	1	2	0	2	0	0	2	2	0	1	1	0	0	0	0	0	0	2	2	1	0	2	0	2	1	0	0	2	0	1	0	1	0	0
Bin6.052	0	2	0	0	1	0	0	0	1	0	0	1	0	1	1	1	2	0	2	0	0	2	2	1	1	1	0	0	1	0	1	0	2	2	1	0	2	0	2	1	0	0	2	0	1	0	1	0	0
Bin6.053	0	2	0	0	1	0	0	0	0	0	0	1	0	1	1	1	2	0	2	0	0	2	2	1	1	1	0	0	1	0	1	0	2	2	1	0	2	0	2	1	0	0	2	0	1	0	1	0	0
Bin6.054	1	2	1	1	1	1	1	1	0	1	1	1	1	1	1	1	2	1	2	1	1	2	2	1	1	1	1	1	1	1	1	1	2	2	1	1	2	1	2	1	1	1	2	1	1	1	1	1	1
Bin6.055	1	2	1	1	0	1	1	1	0	1	1	0	1	1	1	0	2	1	2	1	1	2	2	1	1	0	1	1	1	1	1	1	2	2	0	1	2	1	2	1	1	1	2	1	0	1	0	1	1
Bin6.056	1	2	1	1	0	1	1	1	0	1	1	0	1	1	1	0	2	1	2	1	1	2	2	1	1	0	1	1	1	1	1	1	2	2	0	1	2	1	2	1	1	1	2	1	0	1	0	1	1
Bin6.057	1	2	1	1	0	1	1	1	0	1	1	0	1	1	1	0	2	1	2	1	1	2	2	1	1	0	1	1	1	1	1	1	2	2	0	1	2	1	2	1	1	1	2	1	0	1	0	1	1
Bin6.058	1	2	1	1	0	1	1	1	0	1	1	0	1	1	1	0	2	1	2	1	1	2	2	1	1	0	1	1	1	1	1	1	2	2	0	1	2	1	2	1	1	1	2	1	0	1	0	1	1
Bin6.060	1	2	1	1	0	1	1	1	0	1	1	0	1	1	1	0	2	1	2	1	1	2	2	1	1	0	1	1	1	1	1	1	2	2	0	1	2	1	2	1	1	1	2	1	0	2	0	1	1
Bin6.064	0	0	0	0	0	0	0	0	0	0	0	0	0	2	2	0	2	0	2	0	0	2	2	2	2	0	0	0	2	0	2	0	2	2	0	0	2	0	0	0	0	0	2	0	0	0	0	0	0
Bin6.059	1	2	1	1	0	1	1	1	0	1	1	0	1	1	1	0	2	1	2	1	1	2	2	1	1	0	1	1	1	1	1	1	2	2	0	1	2	1	2	1	1	1	2	1	0	1	0	1	1
Bin6.061	2	2	2	2	0	2	2	2	0	2	2	0	2	2	2	0	2	2	2	2	2	2	2	2	2	0	2	2	2	2	2	2	2	2	0	2	2	2	2	2	2	2	2	2	0	2	0	2	2
Bin6.062	2	2	2	2	0	2	2	2	0	2	2	0	2	2	2	0	2	2	2	2	2	2	2	2	2	0	2	2	2	2	2	2	2	2	0	2	2	2	2	2	2	2	2	2	0	2	0	2	2
Bin6.063	2	2	2	2	0	2	2	2	0	2	2	0	2	2	2	0	2	2	2	2	2	2	2	2	2	0	2	2	2	2	2	2	2	2	0	2	2	2	2	2	2	2	2	2	0	2	0	2	2
Bin6.067	2	2	2	2	0	2	2	2	0	2	2	0	2	2	2	0	2	2	2	2	2	2	2	2	2	0	2	2	2	2	2	2	2	2	0	2	2	2	2	2	2	2	2	2	0	2	0	2	2
Bin6.065	2	2	2	2	0	2	2	2	0	2	2	0	2	2	2	0	2	2	2	2	2	2	2	2	2	0	2	2	2	2	2	2	2	2	0	2	2	2	2	2	2	2	2	2	0	2	0	2	2
Bin6.066	2	2	2	2	0	2	2	2	0	2	2	0	2	2	2	0	2	2	2	2	2	2	2	2	2	0	2	2	2	2	2	2	2	2	0	2	2	2	2	2	2	2	2	2	0	2	0	2	2
Bin6.070	1	0	1	1	0	0	1	1	0	0	1	0	1	2	2	0	2	1	2	0	0	2	2	2	2	0	1	1	2	1	2	1	2	2	0	1	2	1	0	0	1	0	2	0	0	1	0	1	0
Bin6.071	1	0	1	1	0	0	1	1	0	0	1	0	1	2	2	0	2	1	2	0	0	2	2	2	2	0	1	1	2	1	2	1	2	2	0	1	2	1	0	0	1	0	2	0	0	1	0	1	0
Bin6.069	0	0	0	0	0	0	0	0	0	0	0	0	0	2	2	0	2	0	2	0	0	2	2	2	2	0	0	0	2	0	2	0	2	2	0	0	2	0	0	0	0	0	2	0	0	0	0	0	0
Bin6.068	0	0	0	0	0	0	0	0	0	0	0	0	0	2	2	0	2	0	2	0	0	2	2	2	2	0	0	0	2	0	2	0	2	2	0	0	2	0	0	0	0	0	2	0	0	0	0	0	0
Bin6.073	0	0	0	0	2	0	0	0	2	0	0	2	0	2	2	2	2	0	2	0	0	2	2	2	2	2	0	0	2	0	2	0	2	2	2	0	2	0	0	0	0	0	2	0	2	0	2	0	0
Bin6.074	0	0	0	0	2	0	0	0	2	0	0	2	0	2	2	2	2	0	2	0	0	2	2	2	2	2	0	0	2	0	2	0	2	2	2	0	2	0	0	0	0	0	2	0	2	0	2	0	0
Bin6.075	0	0	0	0	2	0	0	0	2	0	0	2	0	2	2	2	2	0	2	0	0	2	2	2	2	2	0	0	2	0	2	0	2	2	2	0	2	0	0	0	0	0	2	0	2	0	2	0	0
Bin6.072	1	0	1	1	1	0	1	1	1	0	1	1	1	2	2	1	2	1	2	0	0	2	2	2	2	1	1	1	2	1	2	1	2	2	1	1	2	1	0	0	1	0	2	0	1	1	1	1	0
Bin6.076	1	1	1	1	0	1	1	1	0	1	1	0	1	2	2	0	2	1	2	1	1	2	2	2	2	0	1	1	2	1	2	1	2	2	0	1	2	1	1	1	1	1	2	1	0	1	0	1	1
Bin6.077	1	1	1	1	0	1	1	1	0	1	1	0	1	2	2	0	2	1	2	1	1	2	2	2	2	0	1	1	2	1	2	1	2	2	0	1	2	1	1	1	1	1	2	1	0	1	0	1	1
Bin6.078	1	1	1	1	0	1	1	1	0	1	1	0	1	2	2	0	2	1	2	1	1	2	2	2	2	0	1	1	2	1	2	1	2	2	0	1	2	1	1	1	1	1	2	1	0	1	0	1	1
Bin6.079	1	1	1	1	0	1	1	1	0	1	1	0	1	2	2	0	2	1	2	1	1	2	2	2	2	0	1	1	2	1	2	1	2	2	0	1	2	1	1	1	1	1	2	1	0	1	0	1	1
Bin6.080	1	1	1	1	1	1	1	1	1	1	1	1	1	2	2	1	2	1	2	1	1	2	2	2	2	1	1	1	2	1	2	1	2	2	1	1	2	1	1	1	1	1	2	1	1	1	1	1	1
Bin6.081	1	1	1	1	1	1	1	1	1	1	1	1	1	2	2	1	2	1	2	1	1	2	2	2	2	1	1	1	2	1	2	1	2	2	1	1	2	1	1	1	1	1	2	1	1	1	1	1	1
Bin6.082	1	1	1	1	1	1	1	1	1	1	1	1	1	2	2	1	2	1	2	1	1	2	2	2	2	1	1	1	2	1	2	1	2	2	1	1	2	1	1	1	1	1	2	1	1	1	1	1	1
Bin6.083	1	1	1	1	0	1	1	1	0	1	1	0	1	2	2	0	2	1	2	1	1	2	2	2	2	0	1	1	2	1	2	1	2	2	0	1	2	1	1	1	1	1	2	1	0	1	0	1	1
Bin6.084	1	1	1	1	0	1	1	1	0	1	1	0	1	2	2	0	2	1	2	1	1	2	2	2	2	0	1	1	2	1	2	1	2	2	0	1	2	1	1	1	1	1	2	1	0	1	0	1	1
Bin6.085	0	1	0	0	0	0	0	0	0	0	0	0	0	2	2	0	2	0	2	0	0	2	2	2	2	0	0	0	2	0	2	0	2	2	0	0	2	0	1	0	0	0	2	0	0	0	0	0	0
Bin6.086	0	1	0	0	0	0	0	0	0	0	0	0	0	2	2	0	2	0	2	0	0	2	2	2	2	0	0	0	2	0	2	0	2	2	0	0	2	0	1	0	0	0	2	0	0	0	0	0	0
Bin6.087	0	1	0	0	0	0	0	0	0	0	0	0	0	2	2	0	2	0	2	0	0	2	2	2	2	0	0	0	2	0	0	0	2	2	0	0	2	0	1	0	0	0	2	0	0	0	0	0	0
Bin6.088	0	2	0	0	0	0	0	0	0	0	0	0	0	2	2	0	2	0	2	0	0	2	2	2	0	0	0	0	2	0	0	0	2	2	0	0	2	0	2	0	0	0	2	0	0	0	0	0	0
Bin6.089	0	2	0	0	0	0	0	0	0	0	0	0	0	0	0	0	2	0	2	0	0	2	2	0	0	0	0	0	0	0	0	0	2	2	0	0	2	0	2	0	0	0	2	0	0	0	0	0	0
Bin6.090	0	2	0	0	0	0	0	0	0	0	0	0	0	0	0	0	2	0	2	0	0	2	2	0	0	0	0	0	0	0	0	0	2	2	0	0	2	0	2	0	0	0	2	0	0	0	0	0	0
Bin6.091	0	2	0	0	0	0	0	0	0	0	0	0	0	0	2	0	2	0	2	0	0	2	2	0	0	0	0	0	0	0	0	0	2	2	0	0	2	0	2	0	0	0	2	0	0	0	0	0	0
Bin6.092	0	2	0	0	0	0	0	0	0	0	0	0	0	0	2	0	2	0	2	0	0	2	2	0	0	0	0	0	0	0	0	0	2	2	0	0	2	0	2	0	0	0	2	0	0	0	0	0	0
Bin6.093	0	2	0	0	0	0	0	0	0	0	0	0	0	2	2	0	2	0	2	0	0	2	2	0	0	0	0	0	0	0	0	0	2	2	0	0	2	0	2	0	0	0	2	0	0	0	0	0	0
Bin6.094	0	2	0	0	0	0	0	0	0	0	0	0	0	2	2	0	2	0	2	0	0	2	2	0	0	0	0	0	0	0	0	0	2	2	0	0	2	0	2	0	0	0	2	0	0	0	0	0	0
Bin6.095	0	2	0	0	0	0	0	0	0	0	0	0	0	2	2	0	2	0	2	0	0	2	2	0	0	0	0	0	0	0	0	0	2	2	0	0	2	0	2	0	0	0	2	0	0	0	0	0	0
Bin6.096	0	2	0	0	0	0	0	0	0	0	0	0	0	2	2	0	2	0	2	0	0	2	2	2	0	0	0	0	2	0	0	0	2	2	0	0	2	0	2	0	0	0	2	0	0	0	0	0	0
Bin6.097	0	2	0	0	0	0	0	0	0	0	0	0	0	2	2	0	2	0	2	0	0	2	2	2	0	0	0	0	2	0	0	0	2	2	0	0	2	0	2	0	0	0	2	0	0	0	0	0	0
Bin6.098	0	2	0	0	0	0	0	0	0	0	0	0	0	2	2	0	2	0	2	0	0	2	2	2	0	0	0	0	2	0	0	0	2	2	0	0	2	0	2	0	0	0	2	0	0	0	0	0	0
Bin6.099	0	2	0	0	0	0	0	0	0	0	0	0	0	2	2	0	2	0	2	0	0	2	2	2	2	0	0	0	2	0	0	0	2	2	0	0	2	0	2	0	0	0	2	0	0	0	0	0	0
Bin6.100	0	2	0	0	0	0	0	0	0	0	0	0	0	2	2	0	2	0	2	0	0	2	2	2	2	0	0	0	2	0	0	0	2	2	0	0	2	0	2	0	0	0	2	0	0	0	0	0	0
Bin6.101	0	2	0	0	0	0	0	0	0	0	0	0	0	2	2	0	2	0	2	0	0	2	2	2	2	0	0	0	2	0	2	0	2	2	0	0	2	0	2	0	0	0	2	0	0	0	0	0	0
Bin6.102	0	2	0	0	0	0	0	0	0	0	0	0	0	2	2	0	2	0	2	0	0	2	2	2	2	0	0	0	2	0	2	0	2	2	0	0	2	0	2	0	0	0	2	0	0	0	0	0	0
Bin6.103	0	2	0	0	0	0	0	0	0	0	0	0	0	2	2	0	2	0	2	0	0	2	2	2	2	0	0	0	2	0	2	0	2	2	0	0	2	0	0	0	0	0	2	0	0	0	0	0	0
Bin6.104	0	0	0	0	0	0	0	0	0	0	0	0	0	2	2	0	2	0	2	0	0	2	2	2	2	0	0	0	2	0	2	0	2	2	0	0	2	0	0	0	0	0	2	0	0	0	0	0	0
Bin6.105	0	0	0	0	0	0	0	0	0	0	0	0	0	2	2	0	2	0	2	0	0	2	2	2	2	0	0	0	2	0	2	0	2	2	0	0	2	0	0	0	0	0	2	0	0	0	0	0	0
Bin6.108	0	0	0	0	0	0	0	0	0	0	0	0	0	2	2	0	2	0	2	0	0	2	2	2	2	0	0	0	2	0	2	0	2	2	0	0	2	0	0	0	0	0	2	0	0	0	0	0	0
Bin6.107	0	0	0	0	0	0	0	0	0	0	0	0	0	2	2	0	2	0	2	0	0	2	2	2	2	0	0	0	2	0	2	0	2	2	0	0	2	0	0	0	0	0	2	0	0	0	0	0	0
Bin6.106	0	0	0	0	0	0	0	0	0	0	0	0	0	2	2	0	2	0	2	0	0	2	2	2	2	0	0	0	2	0	2	0	2	2	0	0	2	0	0	0	0	0	2	0	0	0	0	0	0
Bin6.109	2	2	2	2	0	0	2	0	0	0	2	0	2	2	2	0	2	2	2	0	0	2	2	2	2	0	2	2	2	2	2	2	2	2	0	2	2	2	2	2	2	2	2	2	0	2	0	2	2
Bin6.110	2	2	2	2	0	2	2	2	0	0	2	0	2	2	2	0	2	2	2	0	0	2	2	2	2	0	2	2	2	2	2	2	2	2	0	2	2	2	2	2	2	2	2	2	0	2	0	2	2
Bin6.111	2	2	2	2	0	2	2	2	0	0	2	0	2	2	2	0	2	2	2	0	0	2	2	2	2	0	2	2	2	2	2	2	2	2	0	2	2	2	2	2	2	2	2	2	0	2	0	2	2
Bin6.112	2	2	2	2	0	2	2	2	0	0	2	0	2	2	2	0	2	2	2	0	0	2	2	2	2	0	2	2	2	2	2	2	2	2	0	2	2	2	2	2	2	2	2	2	0	2	0	2	2
Bin6.113	2	2	2	2	0	2	2	2	0	2	2	0	2	2	2	0	2	2	2	2	2	2	2	2	2	0	2	2	2	2	2	2	2	2	0	2	2	2	2	2	2	2	2	2	0	2	0	2	2
Bin6.114	2	2	2	2	0	2	2	2	0	2	2	0	2	2	2	0	2	2	2	2	2	2	2	2	2	0	2	2	2	2	2	2	2	2	0	2	2	2	2	2	2	2	2	2	0	2	0	2	2
Bin6.115	2	2	2	2	0	2	2	2	0	2	2	0	2	2	2	0	2	2	2	2	2	2	2	2	2	0	2	2	2	2	2	2	2	2	0	2	2	2	2	2	2	2	2	2	0	2	0	2	2
Bin6.116	2	2	2	2	0	2	2	2	0	2	2	0	2	2	2	0	2	2	2	2	2	2	2	2	2	0	2	2	2	2	2	2	2	2	0	2	2	2	2	2	2	2	2	2	0	2	0	2	2
Bin6.117	2	2	2	2	0	2	2	2	0	2	2	0	2	2	2	0	2	2	2	2	2	2	2	2	2	0	2	2	2	2	2	2	2	2	0	2	2	2	2	2	2	2	2	2	0	2	0	2	2
Bin6.118	2	2	2	2	0	2	2	2	0	2	2	0	2	2	2	0	2	2	2	2	2	2	2	2	2	0	2	2	2	2	2	2	2	2	0	2	2	2	2	2	2	2	2	2	0	2	0	2	2
Bin6.119	2	2	2	2	0	2	2	2	0	2	2	0	2	2	2	0	2	2	2	2	2	2	2	2	2	0	2	2	2	2	2	2	2	2	0	2	2	2	2	2	2	2	2	2	0	2	0	2	2
Bin6.120	2	2	2	2	0	2	2	2	0	2	2	0	2	2	2	0	2	2	2	2	2	2	2	2	2	0	2	2	2	2	2	2	2	2	0	2	2	2	2	2	2	2	2	2	0	2	0	2	2
Bin6.121	2	2	2	2	0	2	2	2	0	2	2	0	2	2	2	0	2	2	2	2	2	2	2	2	2	0	2	2	2	2	2	2	2	2	0	2	2	2	2	2	2	2	2	2	0	2	0	2	2
Bin6.122	2	2	2	2	0	2	2	2	0	2	2	0	2	2	2	0	2	2	2	2	2	2	2	2	2	0	2	2	2	2	2	2	2	2	0	2	2	2	2	2	2	2	2	2	0	2	0	2	2
Bin6.123	2	2	2	2	0	2	2	2	0	2	2	2	2	2	2	0	2	2	2	2	2	2	2	2	2	0	2	2	2	2	2	2	2	2	0	2	2	2	2	2	2	2	2	2	0	2	0	2	2
Bin6.124	2	2	2	2	0	2	2	2	0	2	2	2	2	2	2	0	2	2	2	2	2	2	2	2	2	0	2	2	2	2	2	2	2	2	0	2	2	2	2	2	2	2	2	2	0	2	0	2	2
Bin6.125	2	2	2	2	0	2	2	2	0	2	2	2	2	2	2	0	2	2	2	2	2	2	2	2	2	0	2	2	2	2	2	2	2	2	0	2	2	2	2	2	2	2	2	2	0	2	0	2	2
Bin6.126	2	2	2	2	0	2	2	2	0	2	2	2	2	2	2	0	2	2	2	2	2	2	2	2	2	0	2	2	2	2	2	2	2	2	0	2	2	2	2	2	2	2	2	2	0	2	0	2	2
Bin6.127	2	2	2	2	0	2	2	2	0	2	2	2	2	2	2	0	2	2	2	2	2	2	2	2	2	0	2	2	2	2	2	2	2	2	0	2	2	2	2	2	2	2	2	2	0	2	0	2	2
Bin6.128	2	2	2	2	0	2	2	2	0	2	2	2	2	2	2	0	2	2	2	2	2	2	2	2	2	0	2	2	2	2	2	2	2	2	0	2	2	2	2	2	2	2	2	2	0	2	0	2	2
Bin6.129	2	2	2	2	0	2	2	2	0	2	2	2	2	2	2	0	2	2	2	2	2	2	2	2	0	0	2	2	2	2	2	2	2	2	0	2	2	2	2	2	2	2	2	2	0	2	0	2	2
Bin6.130	2	2	2	2	0	2	2	2	0	0	2	2	2	2	2	0	2	2	2	0	0	2	2	2	0	0	2	2	2	2	2	2	2	2	0	2	2	2	2	2	2	2	2	2	0	2	0	2	2
Bin6.131	2	2	2	2	0	2	2	2	0	0	2	2	2	2	2	0	2	2	2	0	0	2	2	2	0	0	2	2	2	2	2	2	2	2	0	2	2	2	2	2	2	2	2	2	0	2	0	2	2
Bin6.132	2	2	2	2	0	2	2	2	0	0	2	2	2	2	2	0	2	2	2	0	0	2	2	2	0	0	2	2	2	2	2	2	2	2	0	2	2	2	2	2	2	2	2	2	0	2	0	2	2
Bin6.133	2	2	2	2	0	2	2	2	0	0	2	2	2	2	2	0	2	2	2	0	0	2	2	2	0	0	2	2	2	2	2	2	2	2	0	2	2	2	2	2	2	2	2	2	0	2	0	2	2
Bin6.134	2	2	2	2	0	2	2	2	0	0	2	2	2	2	2	0	2	2	2	0	0	2	2	2	2	0	2	2	2	2	2	2	2	2	0	2	2	2	2	2	2	2	2	2	0	2	0	2	2
Bin6.135	2	2	2	2	0	2	2	2	0	0	2	2	2	2	2	0	2	2	2	0	0	2	2	2	2	0	2	2	2	2	2	2	2	2	0	2	2	2	2	2	2	2	2	2	0	2	0	2	2
Bin6.136	2	2	2	2	0	2	2	2	0	0	2	2	2	2	2	0	2	2	2	0	0	2	2	2	2	0	2	2	2	2	2	2	2	2	0	2	2	2	2	2	2	2	2	2	0	2	0	2	2
Bin6.137	2	2	2	2	0	2	2	2	0	0	2	2	2	2	2	0	2	2	2	0	0	2	2	2	2	0	2	2	2	2	2	2	2	2	0	2	2	2	2	2	2	2	2	2	0	2	0	2	2
Bin6.138	2	2	2	2	0	2	2	2	0	0	2	2	2	2	2	0	2	2	2	0	0	2	2	2	2	0	2	2	2	2	2	2	2	2	0	2	2	2	2	2	2	2	2	2	0	2	0	2	2
Bin6.139	2	2	2	2	0	2	2	2	0	0	2	2	2	2	2	0	2	2	2	0	0	2	2	2	2	0	2	2	2	2	2	2	2	2	0	2	2	2	2	2	2	2	2	2	0	2	0	2	2
Bin6.140	2	2	2	2	2	2	2	2	2	0	2	2	2	2	2	0	2	2	2	0	0	2	2	2	2	2	2	2	2	2	2	2	2	2	0	2	2	2	2	2	2	2	2	2	0	2	0	2	2
Bin6.141	2	2	2	2	2	2	2	2	2	0	2	2	2	2	2	0	2	2	2	0	0	2	2	2	2	2	2	2	2	2	2	2	2	2	0	2	2	2	2	2	2	2	2	2	0	2	0	2	2
Bin6.142	2	2	2	2	2	2	2	2	2	0	2	2	2	2	2	0	2	2	2	0	0	2	2	2	2	2	2	2	2	2	2	2	2	2	0	2	2	2	2	2	2	2	2	2	0	2	0	2	2
Bin6.143	2	2	2	2	2	2	2	2	2	0	2	2	2	2	2	0	2	2	2	0	0	2	2	2	2	2	2	2	2	2	2	2	2	2	0	2	2	2	2	2	2	2	2	2	0	2	0	2	2
Bin6.144	2	2	2	2	2	2	2	2	2	0	2	2	2	2	2	0	2	2	2	0	0	2	2	2	2	2	2	2	2	2	2	2	2	2	0	2	2	2	2	2	2	2	2	2	0	2	0	2	2
Bin6.145	2	2	2	2	2	2	2	2	2	0	2	2	2	2	2	0	2	2	2	0	0	2	2	2	2	2	2	2	2	2	2	2	2	2	0	2	2	2	2	2	2	2	2	2	0	2	0	2	2
Bin6.146	2	2	2	2	2	2	2	2	2	0	2	2	2	2	2	0	2	2	2	0	0	2	2	2	2	2	2	2	2	2	2	2	2	2	0	2	2	2	2	2	2	2	2	2	0	2	0	2	2
Bin6.147	2	2	2	2	2	2	2	2	2	0	2	2	2	2	2	0	2	2	2	0	0	2	2	2	2	2	2	2	2	2	2	2	2	2	0	2	2	2	2	2	2	2	2	2	0	2	0	2	2
Bin6.148	2	2	2	2	2	2	2	2	2	0	2	2	2	2	2	0	2	2	2	0	0	2	2	2	2	2	2	2	2	2	2	2	2	2	0	2	2	2	2	2	2	2	2	2	0	2	0	2	2
Bin6.149	2	2	2	2	2	2	2	2	2	0	2	2	2	2	2	0	2	2	2	0	0	2	2	2	2	2	2	2	2	2	2	2	2	2	0	2	2	2	2	2	2	2	2	2	0	2	0	2	2
Bin6.150	2	2	2	2	2	2	2	2	2	0	2	2	2	2	2	0	2	2	2	0	0	2	2	2	2	2	2	2	2	2	2	2	2	2	0	2	2	2	2	2	2	2	2	2	0	2	0	2	2
Bin6.151	2	2	2	2	2	2	2	2	2	0	2	2	2	2	2	0	2	2	2	0	0	2	2	2	2	2	2	2	2	2	2	2	2	2	0	2	2	2	2	2	2	2	2	2	0	2	0	2	2
Bin6.152	2	2	2	2	2	2	2	2	2	0	2	2	2	2	2	0	2	2	2	0	0	2	2	2	2	2	2	2	2	2	2	2	2	2	0	2	2	2	2	2	2	1	2	2	0	2	0	2	2
Bin6.153	2	2	2	2	2	2	2	2	2	0	2	2	2	2	2	0	2	2	2	0	0	2	2	2	2	2	2	2	2	2	2	2	2	2	0	2	2	2	2	2	2	1	2	2	0	2	0	2	2
Bin6.154	2	2	2	2	2	2	2	2	2	0	2	2	2	2	2	0	2	2	2	0	0	2	2	2	2	2	2	2	2	2	2	2	2	2	0	2	2	2	2	2	2	1	2	2	0	2	0	2	2
Bin6.155	2	2	2	2	2	2	0	2	2	0	2	2	2	2	2	0	2	2	2	0	0	2	2	2	2	2	2	2	2	2	2	2	2	2	0	2	2	2	2	2	2	1	2	2	0	2	0	2	2
Bin6.156	2	2	2	2	2	2	0	2	2	0	2	2	2	2	2	0	2	2	2	0	0	2	2	2	2	2	2	2	2	2	2	2	2	2	0	2	2	2	2	2	2	2	2	2	0	2	0	2	2
Bin6.157	2	2	2	2	2	2	0	2	2	0	2	2	2	2	2	0	2	2	2	0	0	2	2	2	2	2	2	2	2	2	2	2	2	2	0	2	2	2	2	2	2	2	2	2	0	2	0	2	2
Bin6.158	2	2	2	2	2	2	0	2	2	0	2	2	2	2	2	0	2	2	2	0	0	2	2	2	2	2	2	2	2	2	2	2	2	2	0	2	2	2	2	2	2	2	2	2	0	2	0	2	2
Bin6.159	2	2	2	2	2	2	0	2	2	0	2	2	2	2	2	0	2	2	2	2	2	2	2	2	2	2	2	2	2	2	2	2	2	2	0	2	2	2	2	2	2	2	2	2	0	2	0	2	2
Bin6.160	2	2	2	2	2	2	0	2	2	0	2	2	2	2	2	0	2	2	2	2	2	2	2	2	2	2	2	2	2	2	2	2	2	2	0	2	2	2	2	2	2	2	2	2	0	2	0	2	2
Bin6.161	2	2	2	2	2	2	0	2	2	0	2	0	2	2	2	0	2	2	2	2	2	2	2	2	2	2	2	2	2	2	2	2	2	2	0	2	2	2	2	2	2	2	2	2	0	2	0	2	2
Bin6.162	2	2	2	2	2	2	0	2	2	0	2	0	2	2	2	0	2	2	2	2	2	2	2	2	2	2	2	2	2	2	2	2	2	2	0	2	2	2	2	2	2	2	2	2	0	2	0	2	2
Bin6.163	2	2	2	2	2	2	0	2	2	0	2	0	2	2	2	0	2	2	2	2	2	2	2	2	2	2	2	2	2	2	2	2	2	2	0	2	2	2	2	2	2	2	2	2	0	2	0	2	2
Bin6.164	2	2	2	2	2	2	0	2	2	0	2	0	2	2	2	0	2	2	2	2	2	2	2	2	2	2	2	2	2	2	2	2	2	2	0	2	2	2	2	2	2	2	2	2	0	2	0	2	2
Bin6.165	2	2	2	2	2	2	0	2	2	0	2	0	2	2	2	0	2	2	2	2	2	2	2	2	2	2	2	2	2	2	2	2	2	2	0	2	2	2	2	2	2	2	2	2	0	2	0	2	2
Bin6.166	2	2	2	2	2	2	0	2	2	0	2	0	2	2	2	0	2	2	2	2	2	2	2	2	2	2	2	2	2	2	2	2	2	2	0	2	2	2	2	2	2	2	2	2	0	2	0	2	2
Bin6.167	2	2	2	2	2	2	0	2	2	0	2	0	2	2	2	0	2	2	2	2	2	2	2	2	2	2	2	2	2	2	2	1	2	2	0	2	2	2	2	2	2	2	2	2	0	2	0	2	2
Bin6.168	2	2	2	2	2	2	0	2	2	2	2	0	2	2	2	0	2	2	2	2	2	2	2	2	2	2	2	2	2	2	2	1	2	2	0	2	2	2	2	2	2	2	2	2	0	2	0	2	2
Bin6.169	2	2	2	2	2	2	0	2	2	2	2	0	2	2	2	0	2	2	2	2	2	2	2	2	2	2	2	2	2	2	2	2	2	2	0	2	2	2	2	2	2	2	2	2	0	2	0	2	2
Bin6.170	2	2	2	2	2	2	0	2	2	2	2	0	2	2	2	0	2	2	2	2	2	2	2	2	2	2	2	2	2	2	2	2	2	2	0	2	2	2	2	2	2	2	2	2	0	2	0	2	2
Bin6.171	2	2	2	2	2	2	0	2	2	2	2	0	2	2	2	0	2	2	2	2	2	2	2	2	2	2	2	2	2	2	2	2	2	2	2	2	2	2	2	2	2	2	2	2	0	2	0	2	2
Bin6.172	2	2	2	2	2	2	0	2	2	2	2	0	2	2	2	0	2	2	2	2	2	2	2	2	2	2	2	2	2	2	2	2	2	2	2	2	2	2	2	2	2	2	2	2	0	2	0	2	2
Bin6.173	2	2	2	2	2	2	0	2	2	2	2	0	2	2	2	0	2	2	2	2	2	2	2	2	2	2	2	2	2	2	2	2	2	2	2	2	2	2	2	2	2	2	2	2	0	2	0	2	2
Bin6.174	2	2	2	2	2	2	0	2	2	2	2	0	2	2	2	0	2	2	2	2	2	2	2	2	2	2	2	2	2	2	2	2	2	2	2	2	2	2	2	2	2	2	2	2	0	2	0	2	2
Bin6.175	2	2	2	2	2	2	0	2	2	2	2	0	2	2	2	0	2	2	2	2	2	2	2	2	2	2	2	2	2	2	2	2	2	2	2	2	2	2	2	2	2	2	2	2	0	2	0	2	2
Bin6.176	2	2	2	2	2	2	0	2	2	2	2	0	2	2	2	0	2	2	2	2	2	2	2	2	2	2	2	2	2	2	2	2	2	2	2	2	2	2	2	2	2	2	2	2	0	2	0	2	2
Bin6.177	2	2	2	2	2	2	0	2	2	2	2	0	2	2	2	0	2	2	2	2	2	2	2	2	2	2	2	2	2	2	2	2	2	2	2	2	2	2	2	2	2	2	2	2	0	2	0	2	2
Bin6.178	2	2	2	2	2	2	0	2	2	2	2	0	2	2	2	0	2	2	2	2	2	2	2	2	2	2	2	2	2	2	2	2	2	2	2	2	2	2	2	2	2	2	2	2	0	2	0	2	2
Bin6.179	2	2	2	2	2	2	0	2	2	2	2	0	2	2	2	0	2	2	2	2	2	2	2	2	2	2	2	2	2	2	2	2	2	2	2	2	2	2	2	2	2	2	2	2	2	2	0	2	2
Bin6.180	2	2	2	2	2	2	0	2	2	2	2	0	2	2	2	0	2	2	2	2	2	2	2	2	2	2	2	2	2	2	2	2	2	2	2	2	2	2	2	2	2	2	2	2	2	2	0	2	2
Bin6.181	2	2	2	1	2	2	0	2	2	2	2	0	2	2	2	0	2	2	2	2	2	2	2	2	2	2	2	2	2	2	2	2	2	2	2	2	2	2	2	2	2	2	2	2	2	2	0	2	2
Bin6.182	2	2	2	1	2	2	0	2	2	2	2	0	2	2	2	0	2	2	2	2	2	2	2	2	2	2	2	2	2	2	2	2	2	2	2	2	2	2	2	2	2	1	2	2	2	2	0	2	2
Bin6.183	2	2	2	1	2	2	0	2	2	2	2	0	2	2	2	0	2	2	2	2	2	2	2	2	2	2	2	2	2	2	2	2	2	2	2	2	2	2	2	2	2	1	2	2	2	2	0	2	2
Bin6.184	2	2	2	1	2	2	0	2	2	2	2	0	2	2	2	0	2	2	2	2	2	2	2	2	2	2	2	2	2	2	2	2	2	2	2	2	2	2	2	2	2	1	2	2	2	2	0	2	2
Bin6.185	2	2	2	1	2	2	0	2	2	2	2	0	2	2	2	0	2	2	2	2	2	2	2	2	2	2	2	2	2	2	2	2	2	2	2	2	2	2	2	2	2	1	2	2	2	2	0	2	2
Bin6.186	2	2	2	1	2	2	0	2	2	2	2	0	2	2	2	0	2	2	2	2	2	2	2	2	2	2	2	2	2	2	2	2	2	2	2	2	2	2	2	2	2	1	2	2	2	2	0	2	2
Bin6.187	2	2	2	1	2	2	0	2	2	2	2	0	2	2	2	0	2	2	2	2	2	2	2	2	2	2	2	2	2	2	2	2	2	2	2	2	2	2	2	2	2	1	2	2	2	2	0	2	2
Bin6.188	2	2	2	1	2	2	2	2	2	2	2	0	2	2	2	0	2	2	2	2	2	2	2	2	2	2	2	2	2	2	2	2	2	2	2	2	2	2	2	2	2	1	2	2	2	2	0	2	2
Bin6.189	2	2	2	1	2	2	2	2	2	2	2	0	2	2	2	0	2	2	2	2	2	2	2	2	2	2	2	2	2	2	2	2	2	2	2	2	2	2	2	2	2	1	2	2	2	2	0	2	2
Bin6.190	2	2	2	1	2	2	2	2	2	2	2	0	2	2	2	0	2	2	2	2	2	2	2	2	2	2	2	2	2	2	2	2	2	2	2	2	2	2	2	2	2	1	2	2	2	2	0	2	2
Bin6.191	2	2	2	1	2	2	2	2	2	2	2	0	2	2	2	0	2	2	2	2	2	2	2	2	2	2	2	2	2	2	2	2	2	2	2	2	2	2	2	2	2	1	2	2	2	2	0	2	2
Bin6.192	2	2	2	1	2	2	2	2	2	2	2	0	2	2	2	0	2	2	2	2	2	2	2	2	2	2	2	2	2	2	2	2	2	2	2	2	0	2	2	2	2	1	2	2	2	2	0	2	2
Bin6.193	2	2	2	2	2	2	2	2	2	2	2	2	2	2	2	0	2	2	2	2	2	2	2	2	2	2	2	2	2	2	2	2	2	2	2	2	0	2	2	2	2	1	2	2	2	2	0	2	2
Bin6.194	2	2	2	2	2	2	2	2	2	2	2	2	2	2	2	0	2	2	2	2	2	2	2	2	2	2	2	2	2	2	2	2	2	2	2	2	0	2	2	2	2	1	2	2	2	2	0	2	2
Bin6.195	2	2	2	2	2	2	2	2	2	2	2	2	2	2	2	0	0	2	2	2	2	2	2	2	2	2	2	2	2	2	2	2	2	2	2	2	0	2	2	2	2	1	2	2	2	2	0	2	2
Bin6.196	2	2	2	2	2	2	2	2	2	2	2	2	2	2	2	0	0	2	2	2	2	2	2	2	2	2	2	2	2	2	2	2	2	2	2	2	0	2	2	2	2	1	2	2	2	2	0	2	2
Bin6.197	2	2	2	2	2	2	2	2	2	2	2	2	2	2	2	0	0	2	2	2	2	2	2	2	2	2	2	2	2	2	2	2	2	2	2	2	0	2	2	2	2	1	2	2	2	2	0	2	2
Bin6.198	2	2	2	2	2	2	2	2	2	2	2	2	2	2	2	0	0	2	2	2	2	2	2	2	2	2	2	2	2	2	2	2	2	2	2	2	0	2	2	2	2	1	2	0	2	2	0	2	2
Bin6.199	2	2	2	2	2	2	2	2	2	2	2	2	2	2	2	0	0	2	2	2	2	2	2	2	2	2	2	2	2	2	2	2	2	2	2	2	0	2	2	2	2	1	2	0	2	2	0	2	2
Bin6.200	2	2	2	2	2	2	2	2	2	2	2	2	2	2	2	0	0	2	2	2	2	2	2	2	2	2	2	2	2	2	2	2	2	2	2	2	0	2	2	2	2	1	2	0	2	2	0	2	2
Bin6.201	2	2	2	2	2	2	2	2	2	2	2	0	2	2	2	0	0	2	2	2	2	2	2	2	2	2	2	2	2	2	2	2	2	2	2	2	0	2	2	2	2	1	2	0	2	2	0	2	2
Bin6.202	2	2	2	2	2	2	2	2	2	2	2	0	2	2	2	0	0	2	2	2	2	2	2	2	2	2	2	2	2	2	2	2	2	2	2	2	0	2	2	2	2	1	2	0	2	2	0	2	2
Bin6.203	2	2	2	2	2	2	2	2	2	2	2	0	2	2	2	0	0	2	2	2	2	2	2	2	2	2	2	2	2	2	2	2	2	2	2	2	0	2	2	2	2	1	2	0	2	2	0	2	2
Bin6.204	2	2	2	2	2	2	2	2	2	2	2	0	2	2	2	0	0	2	2	2	2	2	2	2	2	2	2	2	2	2	2	2	2	2	2	2	0	2	2	2	2	1	2	0	2	2	0	2	2
Bin6.205	2	2	2	2	2	2	2	2	2	2	2	0	2	2	2	0	0	2	2	2	2	2	2	2	2	2	2	2	2	2	2	2	2	2	2	2	0	2	2	2	2	1	2	0	2	2	0	2	2
Bin6.206	2	2	2	2	2	2	2	2	2	2	2	0	2	2	2	0	0	2	2	2	2	2	2	2	2	2	2	2	2	2	2	2	2	2	2	2	0	2	2	2	2	1	2	0	2	2	0	2	2
Bin6.207	2	2	2	2	2	2	2	2	2	2	2	0	2	2	2	0	0	2	2	2	2	2	2	2	2	2	2	2	2	2	2	2	2	2	2	2	0	2	2	2	2	1	2	0	2	2	0	2	2
Bin6.208	2	2	2	2	2	2	2	2	2	2	2	0	2	2	2	0	0	2	2	2	2	2	2	2	2	2	2	2	2	2	2	2	2	2	2	2	0	2	2	2	2	1	2	0	2	2	0	2	2
Bin6.209	2	2	2	2	2	2	2	2	2	2	2	0	2	2	2	0	0	2	2	2	2	2	2	2	2	2	2	2	2	2	2	2	2	2	2	2	0	2	2	2	2	1	2	0	2	2	0	2	2
Bin6.210	2	2	2	2	2	2	2	2	2	2	2	0	2	2	2	0	0	2	2	2	2	2	2	2	2	2	2	2	2	2	0	2	2	2	2	2	0	2	2	2	2	1	2	0	2	2	0	2	2
Bin6.211	2	2	2	2	2	2	2	2	2	2	2	0	2	2	2	0	0	2	2	2	2	2	2	2	2	2	2	2	2	2	0	2	2	2	2	2	0	2	2	2	2	1	2	0	2	2	0	2	2
Bin6.212	2	2	2	2	2	2	2	2	2	2	2	0	2	2	2	0	0	2	2	2	2	2	2	2	2	2	2	2	2	2	0	2	2	2	2	2	0	2	2	2	2	1	2	0	2	2	0	2	2
Bin6.213	2	2	2	2	2	2	2	2	2	2	2	0	2	2	2	0	0	2	2	2	2	2	2	2	2	2	2	2	2	2	0	2	2	2	2	2	0	2	2	2	2	1	2	0	2	2	0	2	2
Bin6.214	2	2	2	2	2	2	2	2	2	2	2	0	2	2	2	0	0	2	2	2	2	2	2	2	2	2	2	2	2	2	0	2	2	2	2	2	0	2	2	2	2	1	2	0	2	2	0	2	2
Bin6.215	2	2	2	2	2	2	2	2	2	2	2	0	2	2	2	0	0	2	2	2	2	2	2	2	2	2	2	2	2	2	0	2	2	2	2	2	0	2	2	2	2	1	2	0	2	2	0	2	2
Bin6.216	2	2	2	2	2	2	2	2	2	2	2	0	2	2	2	0	0	2	2	2	2	2	2	2	2	2	2	2	2	2	0	2	2	2	2	2	0	2	2	2	2	1	2	0	2	2	0	2	2
Bin6.217	2	2	2	2	2	2	2	2	2	2	2	0	2	2	2	0	0	2	2	2	2	2	2	2	2	2	2	2	2	2	0	2	2	2	2	2	0	2	2	2	2	1	2	0	2	2	0	2	2
Bin6.218	2	2	2	2	2	2	2	2	2	2	2	0	2	2	2	0	0	2	2	2	2	2	2	2	2	2	2	2	2	2	0	2	2	2	2	2	0	2	2	2	2	1	2	0	2	2	0	2	2
Bin6.219	2	2	2	2	2	2	2	2	2	2	2	0	2	2	2	0	0	2	2	2	2	2	2	2	2	2	2	2	2	2	0	2	2	2	2	2	0	2	2	2	2	1	0	0	2	2	0	2	2
Bin6.220	2	2	2	2	2	2	2	2	2	2	2	0	2	2	2	0	0	2	2	2	2	2	2	2	2	2	2	2	2	2	0	2	2	2	2	2	0	2	2	2	2	1	0	0	2	2	0	2	2
Bin6.221	2	2	2	2	2	2	2	2	2	2	2	0	2	2	2	0	0	2	2	2	2	2	2	2	2	2	2	2	2	2	0	2	2	2	2	2	0	2	2	2	2	1	0	0	2	2	0	2	2
Bin6.222	2	2	2	2	2	2	2	2	2	2	2	0	2	2	2	0	0	2	2	2	2	2	2	2	2	2	2	2	2	2	0	2	2	2	2	2	0	2	2	2	2	0	0	0	2	2	0	2	2
Bin6.223	2	2	2	2	2	2	2	2	2	2	2	0	2	2	2	0	0	2	2	2	2	2	2	2	2	0	2	2	2	2	0	2	2	2	2	2	0	2	2	2	2	0	0	0	2	2	0	2	2
Bin6.224	2	2	2	2	2	2	2	2	2	2	2	0	2	2	2	0	0	2	2	2	2	2	2	2	2	0	2	2	2	2	0	2	2	2	2	2	0	2	2	2	2	0	0	0	2	2	0	2	2
Bin6.225	2	2	2	2	2	2	2	2	2	2	2	0	2	2	2	0	0	2	2	2	2	2	2	2	2	0	2	2	2	2	0	2	2	2	2	2	0	2	2	2	2	0	0	0	2	2	0	2	2
Bin6.226	2	2	2	2	2	2	2	2	2	2	2	0	2	2	2	0	0	2	2	2	2	2	2	2	2	0	2	2	2	2	0	2	2	2	2	2	0	2	2	2	2	0	0	0	2	2	0	2	2
Bin6.227	2	2	2	2	2	2	2	2	2	2	2	0	2	2	2	0	0	2	2	2	2	2	2	2	2	0	2	2	2	2	0	2	2	2	2	2	0	2	2	2	2	0	0	0	2	2	0	2	2
Bin6.228	2	2	2	2	2	2	2	2	2	2	2	0	2	2	2	0	0	2	2	2	2	2	2	2	2	0	2	2	2	2	0	2	2	2	2	2	0	2	2	2	2	0	0	0	2	2	0	2	2
Bin6.229	2	2	2	2	2	2	2	2	2	2	2	0	2	2	2	0	0	2	2	2	2	2	2	2	2	0	2	2	2	2	0	2	2	2	2	2	0	2	2	2	2	0	0	0	2	2	0	2	2
Bin6.230	2	2	2	2	2	2	2	2	2	2	2	0	2	2	2	0	0	2	2	2	2	2	2	2	2	0	2	2	2	2	0	2	2	2	2	2	0	2	2	2	2	0	0	0	2	2	0	2	2
Bin6.231	2	2	2	2	2	2	2	2	2	2	2	0	2	2	2	0	0	2	2	2	2	2	2	2	2	0	2	2	2	2	0	2	2	2	2	2	0	2	2	2	2	0	0	0	2	2	0	2	2
Bin6.232	2	2	2	2	2	2	2	2	2	2	2	0	2	2	2	0	0	2	2	2	2	2	2	2	2	0	2	2	2	2	0	2	2	2	2	2	0	2	2	2	2	0	0	0	2	2	0	2	0
Bin6.233	2	2	2	2	2	2	2	2	2	2	2	0	2	2	2	0	0	2	2	2	2	2	2	2	2	0	2	2	2	2	0	2	2	2	2	2	0	2	2	2	0	0	0	0	2	2	0	2	0
Bin6.234	2	2	2	2	2	2	2	2	2	2	2	0	2	2	2	0	0	2	2	2	2	2	2	2	2	0	2	2	2	2	0	2	2	2	2	2	0	2	2	2	0	0	0	0	2	2	0	2	0
Bin6.235	2	2	2	2	2	2	2	2	2	2	2	0	2	2	2	0	0	2	2	2	2	2	2	2	2	0	2	2	2	2	0	2	2	2	2	2	0	2	2	2	0	0	0	0	2	2	0	2	0
Bin6.236	2	2	2	2	2	2	2	2	2	2	2	0	2	2	2	0	0	2	2	2	2	2	2	2	2	0	2	2	2	2	0	2	2	2	2	2	2	2	2	2	0	0	0	0	2	2	0	2	0
Bin6.237	2	2	2	2	2	2	2	2	2	2	2	0	2	2	2	0	0	2	2	2	2	2	2	2	2	0	2	2	2	2	0	2	2	2	2	2	2	2	2	2	0	0	0	0	2	2	0	2	0
Bin6.238	2	2	2	2	2	2	2	2	2	2	2	0	2	2	2	0	0	2	2	2	2	2	2	2	2	0	2	2	2	2	0	2	2	2	2	2	2	2	2	2	0	0	0	0	2	2	0	2	0
Bin6.239	2	2	2	2	2	2	2	2	2	2	2	0	2	2	2	0	0	2	2	2	2	2	2	2	2	0	2	2	2	2	0	2	2	2	2	2	2	2	2	2	0	0	0	0	2	2	0	2	0
Bin6.240	2	2	2	2	2	2	2	2	2	2	2	0	2	2	2	0	0	2	2	2	2	2	2	2	2	0	2	2	2	2	0	2	2	2	2	2	2	2	2	2	0	0	0	0	2	2	0	2	0
Bin6.241	2	2	2	2	2	2	2	2	2	2	2	0	2	2	0	0	0	2	2	2	2	2	2	2	2	0	2	2	2	2	0	2	2	2	2	2	2	2	2	2	0	0	0	0	2	2	0	2	0
Bin6.242	2	2	2	2	2	2	2	2	2	2	2	0	2	2	0	0	0	2	2	2	2	2	2	2	2	0	2	2	2	2	0	2	2	2	2	2	2	2	2	2	0	0	0	0	2	2	0	2	0
Bin6.243	2	2	2	2	2	2	2	2	2	2	2	0	2	2	0	0	0	2	2	2	2	2	2	2	2	0	2	2	2	2	0	2	2	2	2	2	2	2	2	2	0	0	0	0	2	2	0	2	0
Bin6.244	2	2	2	2	2	2	2	2	2	2	2	0	2	2	0	0	0	2	2	2	2	2	2	2	2	0	2	2	2	2	2	2	2	2	2	2	2	2	2	2	0	0	0	0	2	2	0	2	0
Bin6.245	2	2	2	2	2	2	2	2	2	2	2	0	2	2	0	0	0	2	2	2	2	2	2	2	2	0	2	2	2	2	2	2	2	2	2	2	2	2	2	2	0	0	0	0	2	2	0	2	0
Bin6.246	2	2	2	2	2	2	2	2	2	2	2	0	2	2	0	0	0	2	2	2	2	2	2	2	2	0	2	2	2	2	2	2	2	2	2	2	2	2	2	2	0	0	0	0	2	2	0	2	0
Bin6.247	2	2	2	2	2	2	2	2	2	2	2	0	2	2	0	0	0	2	2	2	2	2	2	2	2	0	2	2	2	2	2	2	2	2	2	2	2	2	2	2	0	0	0	0	2	2	0	2	0
Bin6.248	2	2	2	2	2	2	2	2	2	2	2	0	2	2	0	2	0	2	2	2	2	2	2	2	2	0	2	2	2	2	2	2	2	2	2	2	2	2	2	2	0	0	0	0	2	2	0	2	0
Bin6.249	2	2	2	2	2	2	2	2	2	2	2	0	2	2	0	2	0	2	2	2	2	2	2	2	2	0	2	2	2	2	2	2	2	2	2	2	2	2	2	2	0	0	0	2	2	2	0	2	0
Bin6.250	2	2	2	2	2	2	2	2	2	2	2	0	2	2	0	2	0	2	2	2	2	2	2	2	2	0	2	2	2	2	2	2	2	2	2	2	2	2	2	2	0	0	0	2	2	2	0	2	0
Bin6.251	2	2	2	2	2	2	2	2	2	2	2	0	2	2	0	2	0	2	2	2	2	2	2	2	2	0	2	2	2	2	2	2	2	2	2	2	2	2	2	2	0	0	0	2	2	2	0	2	0
Bin6.252	2	2	2	2	2	2	2	2	2	2	2	0	2	2	0	2	0	2	2	2	2	2	2	2	2	0	2	2	2	2	2	2	2	2	2	2	2	2	2	2	0	0	0	2	2	2	0	2	0
Bin6.253	2	2	2	2	2	2	2	2	2	2	2	0	2	2	0	2	0	2	2	2	2	2	2	2	2	0	2	2	2	2	2	2	2	2	2	2	1	2	2	2	0	0	0	2	2	2	0	2	0
Bin6.254	2	2	2	2	2	2	2	2	2	2	2	0	2	2	0	2	0	2	2	2	2	2	2	2	2	0	2	2	2	2	2	2	2	2	2	2	1	2	2	2	0	0	0	2	2	2	0	2	0
Bin6.255	2	2	2	2	2	2	2	2	2	2	2	0	2	2	0	2	0	2	2	2	2	2	2	2	2	0	2	2	2	2	2	2	2	2	2	2	1	2	2	2	0	0	0	2	2	2	0	2	0
Bin6.256	2	2	2	2	2	2	2	2	2	2	2	0	2	2	0	2	0	2	2	2	2	2	2	2	2	0	2	2	2	2	2	2	2	2	2	2	1	2	2	2	0	0	0	2	2	2	0	2	0
Bin6.257	2	2	2	2	2	2	2	2	2	2	2	0	2	2	0	2	0	2	2	2	2	2	2	2	2	0	2	2	2	2	2	2	2	2	2	2	1	2	2	2	0	0	0	2	2	2	0	2	0
Bin6.258	2	2	2	2	2	2	2	2	2	2	2	0	2	2	0	2	0	2	2	2	2	2	2	2	2	0	2	2	2	2	2	2	2	2	2	2	2	2	2	2	0	0	0	2	2	2	0	2	0
Bin6.259	2	2	2	2	2	2	2	2	2	2	2	0	2	2	0	2	0	2	2	2	2	2	2	2	2	0	2	2	2	2	2	2	2	2	2	2	2	2	2	2	0	0	0	2	2	2	0	2	0
Bin6.260	2	2	2	2	2	2	2	2	2	2	2	0	2	2	0	2	0	2	2	2	2	2	2	2	2	0	2	2	2	2	2	2	2	2	2	2	2	2	2	2	0	0	0	2	2	2	0	2	0
Bin6.261	2	2	2	2	2	2	2	2	2	2	2	0	2	2	0	2	0	2	2	2	2	2	2	2	2	0	2	2	2	2	2	2	2	2	2	2	2	2	2	2	0	0	0	2	2	2	0	2	0
Bin6.262	2	2	2	2	2	2	2	2	2	2	2	0	2	2	0	2	0	2	2	2	2	2	2	2	2	0	2	2	2	2	2	2	2	2	2	2	2	2	2	2	0	0	0	2	2	2	0	2	0
Bin6.263	2	2	2	2	2	2	2	2	2	2	2	0	2	2	0	2	0	2	2	2	2	2	2	2	2	0	2	2	2	2	2	2	2	2	2	2	2	2	2	2	0	0	0	2	2	2	0	2	0
Bin6.264	2	2	2	2	2	2	2	2	2	2	2	0	2	2	0	2	0	2	2	2	2	2	2	2	2	0	2	2	2	2	2	2	2	2	2	2	2	2	2	2	0	2	0	2	2	2	0	2	0
Bin6.265	2	2	2	2	2	2	2	2	2	2	2	0	2	2	0	2	0	2	2	2	2	2	2	2	2	0	2	2	2	2	2	2	2	2	2	2	2	2	2	2	0	2	0	2	0	2	0	2	0
Bin6.266	2	2	2	2	2	2	2	2	2	2	2	0	2	2	0	2	0	2	2	2	2	2	2	2	2	0	2	2	2	2	2	2	2	2	2	2	2	2	2	2	2	2	0	2	0	2	0	2	0
Bin6.267	2	2	2	2	2	2	2	2	2	2	2	0	2	2	0	2	0	2	2	2	2	2	2	2	2	0	2	2	2	2	2	2	2	2	2	2	2	2	2	2	2	2	0	1	0	2	0	2	0
Bin6.268	2	2	0	2	2	2	2	2	0	2	2	0	2	2	0	2	0	2	2	0	0	0	2	2	2	0	2	2	2	2	0	2	2	2	2	2	2	0	2	2	2	2	2	1	0	2	0	2	2
Bin6.269	0	2	0	0	2	2	2	0	0	2	0	0	2	2	0	0	0	2	0	0	0	0	2	0	2	0	2	0	0	2	0	2	2	2	0	2	2	0	2	2	2	2	2	1	0	2	0	2	2
Bin6.270	0	2	0	0	2	2	2	0	0	2	0	0	2	2	0	0	0	2	0	0	0	0	2	0	2	0	2	0	0	2	0	2	2	2	0	0	2	0	2	2	2	2	2	1	0	2	0	2	2
Bin6.271	0	2	0	0	2	2	2	0	0	2	0	0	2	2	0	0	0	2	0	0	0	0	2	0	2	0	2	0	0	2	0	2	2	2	0	0	2	0	2	2	2	2	2	1	0	2	0	2	2
Bin6.272	0	2	0	0	2	2	2	0	0	2	0	0	2	2	0	0	0	2	0	0	0	0	2	0	2	0	2	0	0	2	0	2	2	2	0	0	2	0	2	2	2	2	2	1	0	2	0	2	2
Bin7.001	1	0	0	1	1	0	2	1	2	1	2	2	1	2	2	1	2	1	1	1	1	2	2	1	1	2	2	1	1	2	0	1	2	2	1	2	0	2	1	0	0	0	1	1	2	1	1	2	1
Bin7.002	1	0	2	1	1	0	2	1	2	1	2	2	1	2	2	1	2	1	1	1	1	2	2	1	1	2	2	1	1	2	0	1	2	2	1	2	0	2	1	0	0	0	1	1	2	1	1	2	1
Bin7.003	1	0	2	1	1	0	2	1	2	1	2	2	1	2	2	1	2	1	1	1	1	2	2	1	1	2	2	1	1	2	0	1	2	2	1	2	0	2	1	0	0	0	1	1	2	1	1	2	1
Bin7.004	1	0	2	1	1	0	2	1	2	1	2	2	1	2	2	1	2	1	1	1	1	2	2	1	1	2	2	1	1	2	0	1	2	2	1	2	2	2	1	0	0	0	1	1	2	1	1	2	1
Bin7.005	1	0	2	1	1	0	2	1	2	1	2	2	1	2	2	1	2	1	1	1	1	2	2	1	1	2	2	1	1	2	0	1	2	2	1	2	2	2	1	0	0	0	1	1	2	1	1	2	1
Bin7.006	1	0	2	1	1	0	2	1	2	1	2	2	1	2	2	1	2	1	1	1	1	2	2	1	1	2	2	1	1	2	0	1	2	2	1	2	2	2	1	0	0	0	1	1	2	1	1	2	1
Bin7.007	1	0	2	1	1	0	2	1	2	1	2	2	1	2	2	1	2	1	1	1	1	2	2	1	1	2	2	1	1	2	0	1	2	2	1	2	2	2	1	0	0	0	1	1	2	1	1	2	1
Bin7.008	1	0	2	1	2	0	2	1	2	1	2	2	1	2	2	1	2	1	1	1	1	2	2	1	1	2	2	1	1	2	0	1	2	2	1	2	2	2	1	0	0	0	1	1	2	1	1	2	1
Bin7.009	1	0	2	1	2	0	2	1	2	1	2	2	1	2	2	1	2	1	1	1	1	2	2	1	1	2	2	1	1	2	0	1	2	2	1	2	2	2	1	0	0	0	1	1	2	1	1	2	1
Bin7.010	1	0	2	1	2	0	2	1	2	1	2	2	1	2	2	1	2	1	1	1	1	2	2	1	1	2	2	1	1	2	2	1	2	2	1	2	2	2	1	0	0	0	1	1	2	1	1	2	1
Bin7.011	1	0	2	1	2	0	2	1	2	1	2	2	1	2	2	1	2	1	1	1	1	2	2	1	1	2	2	1	1	2	2	1	2	2	1	2	2	2	1	0	0	0	1	1	2	1	1	2	1
Bin7.012	1	0	2	1	2	0	2	1	2	1	2	2	1	2	2	1	2	1	1	1	1	2	2	1	1	2	2	1	1	2	2	1	2	2	1	2	2	2	1	0	0	0	1	1	2	1	1	2	1
Bin7.013	1	0	2	1	2	0	2	1	2	1	2	2	1	2	2	1	2	1	1	1	1	2	2	1	1	2	2	1	1	2	2	1	2	2	1	2	2	2	1	2	0	0	1	1	2	1	1	2	1
Bin7.014	1	0	2	1	2	0	2	1	2	1	2	2	1	2	2	1	2	1	1	1	1	2	2	1	1	2	2	1	1	2	2	1	2	2	1	2	2	2	1	2	0	2	1	1	2	1	1	2	1
Bin7.015	1	0	2	1	2	0	2	1	2	1	2	2	1	2	2	1	2	1	1	1	1	2	2	1	1	2	2	1	1	2	2	1	1	1	1	2	2	2	1	2	0	2	1	1	2	1	1	2	1
Bin7.016	1	0	2	1	2	0	2	1	2	1	2	2	1	1	2	1	2	1	1	1	1	2	2	1	1	2	2	1	1	2	2	1	1	1	1	2	2	2	1	2	0	2	1	1	2	1	1	2	1
Bin7.017	1	0	2	1	2	0	2	1	2	1	2	2	1	1	2	1	2	1	1	1	1	2	2	1	1	2	2	1	1	2	2	1	1	1	1	2	2	2	1	2	0	2	1	1	2	1	1	2	1
Bin7.018	1	0	2	1	2	0	2	1	2	1	2	2	1	1	2	1	2	1	1	1	1	2	2	1	1	2	2	1	1	1	2	1	1	1	1	2	2	2	1	2	0	2	1	1	2	1	1	2	1
Bin7.019	1	0	2	1	2	0	2	1	2	1	2	2	1	1	2	1	2	1	1	1	1	2	2	1	1	2	2	1	1	1	2	1	1	1	1	2	2	2	1	2	0	2	1	1	2	1	1	2	1
Bin7.020	1	0	2	1	2	2	2	1	2	1	2	2	1	1	2	1	2	1	1	1	1	2	2	1	1	2	2	1	1	1	2	1	1	1	1	2	2	2	1	2	2	2	1	1	2	1	1	2	1
Bin7.021	1	0	2	1	2	2	2	1	2	1	2	2	1	1	2	1	2	1	1	1	1	2	2	1	1	2	2	1	1	1	2	1	1	1	1	2	2	2	1	2	2	2	1	1	2	1	1	2	1
Bin7.022	1	0	2	1	2	2	2	1	2	1	2	2	1	1	2	1	2	1	1	1	1	2	2	1	1	2	2	1	1	1	2	1	1	1	1	2	2	2	1	2	2	2	1	1	2	1	1	2	1
Bin7.023	1	0	2	1	2	2	2	1	2	1	2	2	1	1	2	1	2	1	1	1	1	2	2	1	1	2	2	1	1	1	2	1	1	1	1	2	2	2	1	2	2	2	1	1	2	1	1	2	1
Bin7.024	1	0	2	1	2	2	2	1	2	1	2	2	1	1	2	1	2	1	1	1	1	2	2	1	1	2	2	1	1	1	2	1	1	1	1	2	2	2	1	2	2	2	1	1	2	1	1	2	1
Bin7.025	1	0	2	1	2	2	2	1	2	1	2	2	1	1	2	1	2	1	1	1	1	2	2	1	1	2	2	1	1	1	2	1	1	1	1	2	2	2	1	2	2	2	1	1	2	1	1	2	1
Bin7.026	1	0	2	1	2	2	2	1	2	1	2	2	1	1	2	1	2	1	1	1	1	2	2	1	1	2	2	1	1	1	2	1	1	1	1	2	2	2	1	2	2	2	1	1	2	1	1	2	1
Bin7.027	1	0	2	1	2	2	2	1	2	1	2	2	1	1	2	1	2	1	1	1	1	2	2	1	1	2	2	1	1	1	2	1	1	1	1	2	2	2	1	2	2	2	1	1	2	1	1	2	1
Bin7.028	1	0	2	1	2	2	2	1	2	1	2	2	1	1	2	1	2	1	1	1	1	2	2	1	1	2	2	1	1	1	2	1	1	1	1	2	2	2	1	2	2	2	1	1	2	1	1	2	1
Bin7.029	1	0	2	1	2	2	2	1	2	1	2	2	1	1	2	1	2	1	1	1	1	2	2	1	1	2	2	1	1	1	2	1	1	1	1	2	2	2	1	2	2	2	1	1	2	1	1	2	1
Bin7.030	1	0	2	1	2	2	2	1	2	1	2	2	1	1	2	1	2	1	1	1	1	2	2	1	1	2	2	1	1	1	2	1	1	1	1	2	2	2	1	2	2	2	1	1	2	1	1	2	1
Bin7.031	1	0	2	1	2	2	2	1	2	1	2	2	1	1	2	1	2	1	1	1	1	2	2	1	1	2	2	1	1	1	2	1	1	1	1	2	2	2	1	2	2	2	1	1	2	1	1	2	1
Bin7.032	1	0	2	1	2	2	2	1	2	1	2	2	1	1	2	1	2	1	1	1	1	2	2	1	1	2	2	1	1	1	2	1	1	1	1	2	2	2	1	2	2	2	1	1	2	1	1	2	1
Bin7.033	1	0	2	1	2	2	2	1	2	1	2	2	1	1	2	1	2	1	1	1	1	2	2	1	1	2	2	1	1	1	2	1	1	1	1	2	2	2	1	2	2	2	1	1	2	1	1	2	1
Bin7.034	1	0	2	1	2	2	2	1	2	1	2	2	1	1	2	1	2	1	1	1	1	2	2	1	1	2	2	1	1	1	2	1	1	1	1	2	2	2	1	2	2	2	1	1	2	1	1	2	1
Bin7.035	1	0	2	1	2	2	2	1	2	1	2	2	1	1	2	1	2	1	1	1	1	2	2	1	1	2	2	1	1	1	2	1	1	1	1	2	2	2	1	2	2	2	1	1	2	1	1	2	1
Bin7.036	0	0	2	1	2	2	2	0	2	1	2	2	1	1	2	1	2	1	1	1	1	2	2	1	1	2	2	1	0	1	2	1	1	1	1	2	2	2	1	2	2	2	1	1	2	1	0	2	1
Bin7.037	0	0	2	1	2	2	2	0	2	1	2	2	1	1	2	1	2	1	1	1	1	2	2	1	1	2	2	1	0	1	2	1	1	1	1	2	2	2	1	2	2	2	1	1	2	1	0	2	1
Bin7.038	0	0	2	1	2	2	2	0	2	1	2	2	1	1	2	1	2	1	1	1	1	2	2	1	1	2	2	1	0	1	2	1	1	1	1	2	1	2	1	2	2	2	1	1	2	1	0	2	1
Bin7.039	0	0	2	1	2	2	2	0	2	1	2	2	1	1	2	1	2	1	1	1	1	2	2	1	1	2	2	1	0	1	2	1	1	1	1	2	1	2	1	2	2	2	1	1	2	1	0	2	1
Bin7.040	0	0	2	1	2	2	2	0	2	1	2	2	1	1	2	1	2	1	1	1	1	2	2	1	1	2	2	1	0	1	2	1	1	1	1	2	1	2	2	2	2	2	1	1	2	1	0	2	1
Bin7.041	0	0	2	1	2	2	2	0	2	1	2	2	1	1	2	1	2	1	1	1	1	2	2	1	1	2	2	1	0	1	2	1	1	1	1	2	1	2	2	2	2	2	1	1	2	1	0	2	1
Bin7.042	0	0	2	1	2	2	2	0	2	1	2	2	1	1	2	1	2	1	1	1	1	2	2	1	1	2	2	1	0	1	2	1	1	1	1	2	1	2	2	2	2	2	1	1	2	1	0	2	1
Bin7.043	0	0	2	1	2	2	2	0	2	1	2	2	1	1	2	1	2	1	1	1	1	2	2	1	1	2	2	1	0	1	2	1	1	1	1	2	1	2	2	2	2	2	1	1	2	1	0	2	1
Bin7.044	0	2	2	1	2	2	2	0	2	1	2	2	1	1	2	1	2	1	1	1	1	2	2	1	1	2	2	1	0	1	2	1	1	1	1	2	1	2	2	2	2	2	1	1	2	1	0	2	1
Bin7.045	0	2	2	1	2	2	2	0	2	1	2	1	1	1	2	1	2	1	1	1	1	2	2	1	1	2	2	1	0	1	2	1	1	1	1	2	1	2	2	2	2	2	1	1	2	1	0	2	1
Bin7.046	0	2	2	1	2	2	2	0	2	1	2	1	1	1	2	1	2	1	1	1	1	2	2	1	1	2	2	1	0	1	2	1	1	1	1	2	1	2	2	2	2	2	1	1	2	1	0	2	1
Bin7.047	0	2	2	1	2	2	2	0	2	1	2	1	1	1	2	1	2	1	1	1	1	2	2	1	1	2	2	1	0	1	2	1	1	1	1	2	1	2	2	2	2	2	1	1	2	1	0	2	1
Bin7.048	0	2	2	1	2	2	2	0	2	1	2	1	1	1	2	1	2	1	1	1	1	2	2	1	1	2	2	1	0	1	2	1	1	1	1	2	1	2	2	2	2	2	1	1	2	1	0	2	1
Bin7.049	0	2	2	1	2	2	2	0	2	1	2	1	1	1	2	1	2	1	1	1	1	2	2	1	1	2	2	1	0	1	2	1	1	1	1	2	1	2	2	2	2	2	1	1	2	1	0	2	1
Bin7.050	0	2	2	1	2	2	2	0	2	1	2	1	1	1	2	1	2	1	1	1	1	2	2	1	1	2	2	1	0	1	2	1	1	1	1	2	1	2	2	2	2	2	1	1	2	1	0	2	1
Bin7.051	0	2	2	1	2	2	2	0	2	1	2	1	1	1	2	1	2	1	1	1	1	2	2	1	1	2	2	1	0	1	2	1	1	1	1	2	1	2	2	2	2	2	1	1	2	1	0	2	1
Bin7.052	0	2	2	1	2	2	2	0	2	1	2	1	1	1	2	1	2	1	1	1	1	2	2	2	1	2	2	1	0	1	2	1	1	1	1	2	1	2	2	2	2	2	1	1	2	1	0	2	1
Bin7.053	0	2	2	1	2	2	2	0	2	1	2	1	1	1	2	1	2	1	1	1	1	2	2	2	1	2	2	1	0	1	2	1	1	1	1	2	1	2	2	2	2	2	1	1	2	1	0	2	1
Bin7.054	0	2	2	1	2	2	2	0	2	1	2	1	1	1	2	1	2	1	1	1	1	2	2	2	1	2	1	1	0	1	2	1	1	1	1	2	1	2	2	2	2	2	1	1	2	1	0	2	1
Bin7.055	0	2	2	1	2	2	2	0	2	1	2	1	1	1	2	1	2	1	1	1	1	2	2	2	1	2	1	1	0	1	2	1	1	1	1	2	1	2	2	2	2	2	1	1	2	1	0	2	1
Bin7.056	0	2	2	1	2	2	2	0	2	1	2	1	1	1	2	1	2	1	1	1	1	2	2	2	1	2	1	1	0	1	2	1	1	1	1	2	1	2	2	2	2	2	1	1	2	1	0	2	1
Bin7.057	0	2	2	1	2	2	2	0	2	1	2	1	1	1	2	1	2	1	1	1	1	2	2	2	1	2	1	1	0	1	2	1	1	1	1	2	1	1	2	2	2	2	1	1	2	1	0	2	1
Bin7.058	0	2	2	1	2	2	2	0	2	1	2	1	1	1	2	1	2	1	1	1	2	2	2	2	1	2	1	1	0	1	2	1	1	1	1	2	1	1	2	2	2	2	1	1	2	1	0	2	1
Bin7.059	0	2	2	1	2	2	2	0	2	1	2	1	1	1	2	1	2	1	1	1	2	2	2	2	1	2	1	1	0	1	2	1	1	1	1	2	1	1	2	2	2	2	1	1	2	1	0	2	1
Bin7.060	0	2	2	1	2	2	2	0	2	1	2	1	1	1	2	1	2	1	1	1	2	2	2	2	1	2	1	1	0	1	2	1	1	1	1	2	1	1	2	2	2	2	1	1	2	1	0	2	1
Bin7.061	0	2	2	1	2	2	2	0	2	1	2	1	1	1	2	1	2	1	1	1	2	2	2	2	1	2	1	2	0	1	2	1	1	1	1	2	1	1	2	2	2	2	1	1	2	1	0	2	1
Bin7.062	0	2	2	1	2	2	2	0	2	1	2	1	1	1	2	1	2	1	1	1	2	2	2	2	2	2	1	2	0	1	2	1	1	1	1	2	1	1	2	2	2	2	1	1	2	1	0	2	1
Bin7.063	0	2	2	1	2	2	2	0	2	1	2	1	1	2	2	1	2	1	1	1	2	2	2	2	2	2	1	2	0	1	0	1	1	1	2	2	1	1	2	2	2	2	1	1	2	1	0	2	1
Bin7.064	0	2	2	1	1	2	2	0	2	1	2	1	1	2	2	1	2	1	1	1	2	2	0	2	2	2	1	2	0	1	0	1	1	1	2	2	1	1	2	2	2	2	1	1	2	1	0	2	1
Bin7.065	0	2	2	1	1	2	2	0	2	1	2	1	1	2	2	1	2	1	1	1	2	2	0	2	2	2	1	2	0	1	0	1	1	1	2	2	1	1	2	2	2	2	1	1	2	1	0	2	1
Bin7.066	0	2	2	1	1	2	2	0	2	1	2	1	1	2	2	1	2	1	1	1	2	2	0	2	2	2	1	2	0	1	0	1	1	1	2	2	1	1	2	2	2	2	1	1	2	1	0	2	1
Bin7.067	0	2	2	1	1	2	2	0	2	1	2	1	1	2	2	2	2	1	1	1	2	2	0	2	2	2	1	2	0	1	0	1	1	1	2	2	1	1	2	2	2	2	1	1	2	1	0	2	1
Bin7.068	0	2	2	1	1	2	2	0	2	0	2	1	0	2	2	2	2	1	1	1	2	2	2	2	2	2	1	2	0	0	0	1	0	0	2	2	1	1	2	2	2	0	0	1	0	1	0	2	1
Bin7.069	0	2	2	1	1	2	2	0	2	0	2	1	0	2	2	2	2	1	1	1	2	2	2	2	2	2	1	2	0	0	2	1	0	0	2	2	1	1	2	2	2	0	0	1	0	1	0	2	1
Bin7.070	0	2	2	1	1	2	2	0	2	0	1	1	0	2	2	2	2	1	1	1	2	2	2	2	2	2	1	2	0	0	2	1	0	0	2	2	1	1	2	2	2	0	0	1	0	1	0	2	1
Bin7.071	0	0	2	1	1	2	2	0	2	0	1	1	0	2	2	2	2	1	1	1	2	2	2	2	2	2	1	2	0	0	2	1	0	0	2	2	1	1	2	2	2	0	0	1	0	1	0	2	1
Bin7.072	0	0	2	1	1	2	2	0	2	0	1	1	0	2	2	2	2	1	1	1	2	2	2	2	2	2	1	2	0	0	2	1	0	0	2	2	1	1	2	2	2	0	0	1	0	1	0	2	1
Bin7.073	0	0	2	1	1	2	2	0	2	0	1	1	0	2	2	2	2	1	1	1	2	2	2	2	2	2	1	2	0	0	2	1	0	0	2	2	1	1	2	2	2	0	0	1	0	1	0	2	1
Bin7.074	0	0	2	1	1	2	2	0	2	0	1	1	0	2	2	2	2	1	1	1	2	2	2	2	2	2	1	2	0	0	2	1	0	0	2	2	1	1	2	2	2	0	0	1	0	1	0	2	1
Bin7.075	0	0	0	1	1	2	2	0	2	0	1	1	0	2	2	2	2	1	1	1	2	2	2	2	2	2	1	2	0	0	2	1	0	0	2	2	1	1	2	2	2	0	0	1	0	1	0	2	1
Bin7.076	0	0	0	1	1	2	2	0	2	0	1	1	0	2	2	2	2	1	1	1	2	2	2	2	2	2	1	2	0	0	2	1	0	0	2	2	1	1	2	2	2	0	0	1	0	1	0	2	1
Bin7.077	0	0	0	1	1	2	2	0	2	0	1	1	0	2	2	2	2	1	1	1	2	2	2	2	2	2	1	2	0	0	2	1	0	0	2	2	1	1	2	2	2	0	0	1	0	1	0	2	1
Bin7.078	0	0	0	1	1	2	2	0	2	0	1	1	0	2	2	2	2	1	1	1	2	2	2	2	2	2	1	2	0	0	2	1	0	0	2	2	1	1	2	2	2	0	0	1	0	1	0	2	1
Bin7.079	0	0	0	1	1	2	2	0	1	0	1	1	0	2	2	2	2	1	1	1	2	2	2	2	2	2	1	2	0	0	2	1	0	0	2	2	1	1	2	2	2	0	0	1	0	1	0	2	1
Bin7.080	0	0	0	1	1	2	2	0	1	0	1	1	0	2	2	2	2	1	1	1	1	2	2	2	2	2	1	2	0	0	2	1	0	0	2	2	1	1	2	2	2	0	0	1	0	1	0	2	1
Bin7.081	0	0	0	1	1	2	2	0	1	0	1	1	0	2	2	2	2	1	1	1	1	2	2	2	2	2	1	2	0	0	2	1	0	0	2	2	1	1	2	2	2	0	0	1	0	1	0	2	1
Bin7.082	0	0	0	1	1	2	2	0	1	0	1	1	0	2	0	2	2	1	1	1	1	2	2	2	2	2	1	2	0	0	2	1	0	0	2	2	1	1	2	2	2	0	0	1	0	1	0	2	1
Bin7.083	0	0	0	1	1	2	2	0	1	0	1	1	0	2	0	2	2	1	1	1	1	2	2	2	2	0	1	2	0	0	2	1	0	0	2	2	1	1	2	2	2	0	0	1	0	2	0	2	1
Bin7.084	0	0	0	1	1	2	2	0	1	0	1	1	0	2	0	2	2	1	1	1	1	2	2	2	2	0	1	2	0	0	2	1	0	0	2	2	1	1	2	2	2	0	0	1	0	2	0	2	1
Bin7.085	0	0	0	1	1	2	2	0	1	0	1	1	0	2	0	2	2	1	1	1	1	2	2	2	2	0	1	2	0	0	2	1	0	0	2	2	1	1	2	2	2	0	0	1	0	2	0	2	1
Bin7.086	0	0	0	1	1	2	2	0	1	0	1	1	0	2	0	2	2	1	1	1	1	2	2	2	2	0	1	2	0	0	2	1	0	0	2	2	1	1	2	2	2	0	0	1	2	2	0	2	1
Bin7.087	0	0	0	1	1	2	2	0	1	0	1	1	0	2	0	2	2	1	1	1	1	2	2	2	2	0	1	2	0	0	2	1	0	0	2	2	1	1	2	2	2	0	0	1	2	2	0	2	1
Bin7.088	0	2	0	1	1	2	2	0	1	0	1	1	0	2	0	2	2	1	1	1	1	2	2	2	2	0	1	2	0	0	2	1	0	0	2	2	1	1	2	2	2	0	0	1	2	2	0	2	1
Bin7.089	0	2	0	1	1	2	2	0	1	0	1	1	0	2	0	2	2	1	1	1	1	2	2	2	2	0	1	2	0	0	2	1	0	0	2	2	1	1	2	2	2	0	0	1	2	2	0	2	1
Bin7.090	0	2	0	1	1	2	2	0	1	2	1	1	0	2	0	2	2	1	1	1	1	2	2	2	2	0	1	2	0	2	2	1	2	2	2	2	1	1	2	2	2	0	0	1	2	2	0	2	1
Bin7.091	0	2	0	1	1	2	2	0	1	2	1	1	0	2	0	2	1	1	1	1	1	2	2	2	2	0	1	2	0	2	2	1	2	2	2	2	1	1	2	2	1	0	0	1	2	2	0	2	1
Bin7.092	0	2	0	1	1	2	2	0	1	2	1	1	0	2	0	2	1	1	1	1	1	2	2	2	2	0	1	2	0	2	2	1	2	2	0	2	1	1	2	2	1	0	0	1	2	2	0	2	1
Bin7.093	0	2	0	1	1	2	2	0	1	2	1	1	0	2	0	1	1	1	1	1	1	2	2	2	2	0	1	2	0	2	2	1	2	2	0	2	1	1	2	2	1	0	0	1	2	2	0	2	1
Bin7.094	0	2	0	1	1	2	2	0	1	2	1	1	0	2	0	1	1	1	1	1	1	2	2	2	2	0	1	2	0	2	2	1	2	2	0	2	1	1	2	2	1	0	0	1	2	2	0	2	1
Bin7.095	0	2	0	1	1	2	2	0	1	2	1	1	0	2	0	1	1	1	1	1	1	2	2	2	2	0	1	2	0	2	1	1	2	2	0	2	1	1	2	2	1	0	0	1	2	2	0	2	1
Bin7.096	0	2	0	1	1	2	2	0	1	2	1	1	0	2	0	1	1	1	1	1	1	2	2	2	2	0	1	2	0	2	1	1	2	2	0	2	1	1	1	2	1	0	0	1	2	2	0	2	1
Bin7.097	0	2	0	1	1	2	2	0	1	2	1	1	0	2	0	1	1	1	1	1	1	2	2	2	2	0	1	2	0	2	1	1	2	2	0	2	1	1	1	2	1	0	2	1	2	2	0	2	1
Bin7.098	0	2	0	1	1	2	2	2	1	2	1	1	0	2	0	1	1	1	1	1	1	2	2	2	2	0	1	2	0	2	1	1	2	2	0	2	1	1	1	2	1	0	2	1	2	2	0	2	1
Bin7.099	0	2	0	1	1	2	2	2	1	2	1	1	0	2	2	1	1	1	1	1	1	2	2	2	2	0	1	2	0	2	1	1	2	2	0	2	1	1	1	2	1	0	2	1	2	2	1	2	1
Bin7.100	0	2	0	1	1	2	2	2	1	2	1	1	0	2	2	1	1	1	1	1	1	2	2	2	2	0	1	2	2	2	1	1	2	2	0	2	1	1	1	2	1	0	2	1	2	2	1	2	1
Bin7.101	0	2	0	1	1	2	2	2	1	2	1	1	0	2	2	1	1	1	1	1	1	2	2	2	2	0	1	2	2	2	1	1	2	2	0	2	1	1	1	2	1	0	2	1	2	2	1	2	1
Bin7.102	0	2	0	1	1	2	2	2	1	2	1	1	0	2	2	1	1	1	1	1	1	2	2	2	2	0	1	2	2	2	1	1	2	2	0	2	1	1	1	2	1	0	2	1	2	2	1	2	1
Bin7.103	0	2	0	1	1	2	2	2	1	2	1	1	0	2	2	1	1	1	1	1	1	2	2	2	2	0	1	2	2	2	1	1	2	2	0	2	1	1	1	2	1	2	2	1	2	2	1	2	1
Bin8.001	0	2	2	2	2	2	2	2	2	2	2	1	2	2	2	2	2	1	2	0	0	2	2	2	2	0	2	1	2	2	0	2	0	0	2	2	0	2	2	2	2	2	2	2	2	2	2	2	2
Bin8.002	0	2	2	2	2	2	2	2	2	2	2	1	2	2	2	2	2	1	2	0	0	2	2	2	2	0	2	1	2	2	0	2	0	0	2	2	0	2	2	2	2	2	2	2	2	2	2	2	2
Bin8.003	0	2	2	2	2	2	2	2	2	2	2	1	2	2	2	2	2	1	2	0	0	2	2	2	2	0	2	1	2	2	0	2	0	0	2	2	0	2	2	2	0	0	2	0	2	2	0	2	2
Bin8.004	0	2	2	2	2	2	2	2	2	2	2	1	2	2	2	2	2	1	2	0	0	2	2	2	2	0	2	1	2	2	0	2	2	2	2	2	0	2	2	2	0	0	2	0	2	2	0	2	2
Bin8.005	0	2	2	2	2	2	2	2	2	2	2	1	2	2	2	2	2	2	2	0	0	2	2	2	2	0	2	1	2	2	0	2	2	2	2	2	0	2	2	2	0	0	2	0	2	2	0	2	2
Bin8.006	0	2	2	2	2	2	2	2	2	2	2	1	2	2	2	2	2	2	2	0	0	2	2	2	2	0	2	2	2	2	0	2	2	2	2	2	0	2	2	2	0	0	2	0	2	2	0	2	2
Bin8.007	2	0	2	0	0	2	2	2	2	2	2	2	2	2	0	2	2	2	2	2	2	2	2	0	0	2	2	2	2	2	0	0	2	2	2	0	2	2	2	2	2	2	0	2	0	2	2	2	2
Bin8.008	2	0	2	0	0	2	2	2	2	2	2	2	2	2	2	2	2	2	2	2	2	2	2	0	0	2	2	2	2	2	0	0	2	2	2	0	2	2	2	2	2	2	0	2	0	2	2	2	2
Bin8.009	2	0	2	0	0	2	2	2	2	2	2	2	2	2	2	2	2	2	2	2	2	2	2	0	0	2	2	2	2	2	0	0	2	2	2	0	2	2	2	2	2	2	0	2	0	2	2	2	2
Bin8.010	2	0	2	0	0	2	2	2	2	2	2	2	2	2	2	2	2	2	2	2	2	2	2	0	0	2	2	2	2	2	0	0	2	2	2	0	2	2	2	2	2	2	0	2	0	2	2	2	2
Bin8.011	2	0	2	0	0	2	2	2	2	2	2	2	2	2	2	2	2	2	2	2	2	2	2	0	0	2	2	2	2	2	0	0	2	2	2	0	2	2	2	2	2	2	0	2	0	2	2	2	2
Bin8.012	2	0	2	0	0	2	2	2	2	2	2	2	2	2	2	2	2	2	2	2	2	2	2	0	0	2	2	2	2	2	0	0	2	2	2	0	2	2	2	2	2	2	0	2	0	2	2	2	2
Bin8.013	2	0	2	0	0	2	2	2	2	2	2	2	2	2	2	2	2	2	2	2	2	2	2	0	0	2	2	2	2	2	1	0	2	2	2	0	2	2	2	2	2	2	0	2	0	2	2	2	2
Bin8.014	2	0	2	0	0	2	2	2	2	2	2	2	2	2	2	2	2	2	2	2	2	2	2	0	0	2	2	2	2	2	1	0	2	2	2	0	2	2	2	2	2	2	0	2	2	2	2	2	2
Bin8.015	2	0	2	2	0	2	2	2	2	2	2	2	2	2	2	2	2	2	2	2	2	2	0	0	0	2	2	2	2	2	1	0	2	2	2	0	2	2	2	2	2	2	0	2	2	2	2	2	2
Bin8.016	2	0	2	2	0	2	2	2	2	2	2	2	2	2	2	2	2	2	2	2	2	2	0	0	0	2	2	2	2	2	1	0	2	2	2	0	2	2	2	2	2	2	0	2	2	2	2	2	2
Bin8.017	2	0	2	2	0	2	2	2	2	2	2	2	2	2	2	2	2	2	2	2	2	2	0	0	0	2	2	2	2	2	1	0	2	2	2	0	2	2	2	2	2	2	0	2	2	2	2	2	2
Bin8.018	2	0	2	2	0	2	2	2	2	2	2	2	2	2	2	2	2	2	2	2	2	2	0	0	0	2	2	2	2	2	1	0	2	2	2	0	2	2	2	2	2	2	0	2	2	2	2	2	2
Bin8.019	2	0	2	2	0	2	2	2	2	2	2	2	2	2	2	2	2	2	2	2	2	2	0	0	0	2	2	2	2	2	1	0	2	2	2	0	2	2	2	2	2	2	0	2	2	2	2	2	2
Bin8.020	2	0	2	2	0	2	2	2	2	2	2	2	2	2	2	2	2	2	2	2	2	2	0	0	0	2	2	2	2	2	1	0	2	2	2	0	2	2	2	2	2	2	0	2	2	2	2	2	2
Bin8.021	2	0	2	2	0	2	2	2	2	2	2	2	2	2	2	2	2	2	2	2	2	2	0	0	0	2	2	2	2	2	1	0	2	2	2	0	2	2	2	2	2	2	0	2	2	2	2	2	2
Bin8.022	2	0	2	2	0	2	2	2	2	2	2	2	2	2	2	2	2	2	2	2	2	2	0	0	0	2	2	2	2	2	2	0	2	2	2	0	2	2	2	2	2	2	2	2	2	2	2	2	2
Bin8.023	2	0	2	2	0	2	2	2	2	2	2	2	2	2	2	2	2	2	2	2	2	2	0	0	0	2	2	2	2	2	2	0	2	2	2	0	2	2	2	2	2	2	2	2	2	2	2	2	2
Bin8.024	2	0	2	2	0	2	2	2	2	2	2	2	2	2	2	2	2	2	2	2	2	2	0	0	0	2	2	2	2	2	2	0	2	2	2	0	2	2	2	2	2	2	2	2	2	2	2	2	2
Bin8.025	2	0	2	2	0	2	2	2	2	2	2	2	2	2	2	2	2	2	2	2	2	2	0	0	0	2	2	2	2	2	2	0	2	2	2	0	2	2	2	2	2	2	2	2	2	2	2	2	2
Bin8.026	2	0	2	2	0	2	2	2	2	2	2	2	2	2	2	2	2	2	2	2	2	2	0	0	0	2	2	2	2	2	2	0	2	2	2	0	2	2	2	2	2	2	2	2	2	2	2	2	2
Bin8.027	2	0	2	2	0	2	2	2	2	2	2	2	2	2	2	2	2	2	2	2	2	2	0	0	0	2	2	2	2	2	2	0	2	2	2	0	2	2	2	2	2	2	2	2	2	2	2	2	2
Bin8.028	2	2	2	2	0	2	2	2	2	2	2	2	2	2	2	2	2	2	2	2	2	2	0	0	0	2	2	2	2	2	2	0	2	2	2	0	2	2	2	2	2	2	2	2	2	2	2	2	2
Bin8.029	2	2	2	2	0	2	2	2	2	2	2	2	2	2	2	2	2	2	2	2	2	2	0	0	2	2	2	2	2	2	2	0	2	2	2	0	2	2	2	2	2	2	2	2	2	2	2	2	2
Bin8.030	2	2	2	2	0	2	2	2	2	2	2	2	2	2	2	2	2	2	2	2	2	2	0	0	2	2	2	2	2	2	2	0	2	2	2	0	2	2	2	2	2	2	2	2	2	2	2	2	2
Bin8.031	2	2	2	2	0	2	2	2	2	2	2	2	2	2	2	2	2	2	2	2	2	2	0	0	2	2	2	2	2	2	2	0	2	2	2	0	2	2	2	2	2	2	2	2	2	2	2	2	2
Bin8.032	2	2	2	2	0	2	2	2	2	2	2	2	2	2	2	2	2	2	2	2	2	2	0	0	2	2	2	2	2	2	2	0	2	2	2	0	2	2	2	2	2	2	2	2	2	2	2	2	2
Bin8.033	2	2	2	2	0	2	2	2	2	2	2	2	2	2	2	2	2	2	2	2	2	2	0	0	2	2	2	2	2	2	2	0	2	2	2	0	2	2	2	2	2	2	2	2	2	2	2	2	2
Bin8.034	2	2	2	2	0	2	2	2	2	2	2	2	2	2	2	2	2	2	2	2	2	2	0	0	2	2	2	2	2	2	2	0	2	2	2	0	2	2	2	2	2	2	2	2	2	2	2	2	2
Bin8.035	2	2	2	2	0	2	2	2	2	2	2	2	2	2	2	2	2	2	2	2	2	2	0	0	2	2	2	2	2	2	2	0	2	2	2	0	2	2	2	2	2	2	2	2	2	2	2	2	2
Bin8.036	2	2	2	2	0	2	2	2	2	2	2	2	2	2	2	2	2	2	2	2	2	2	0	0	2	2	2	2	2	2	2	0	2	2	2	0	2	2	2	2	2	2	2	2	2	2	2	2	2
Bin8.037	2	2	2	2	0	2	2	2	2	2	2	2	2	2	2	2	2	2	2	2	2	2	0	0	2	2	2	2	2	2	2	0	2	2	2	0	2	2	2	2	2	2	2	2	2	2	2	2	2
Bin8.038	2	2	2	2	0	2	2	2	2	2	2	2	2	2	2	2	2	2	2	2	2	2	0	0	2	2	2	2	2	2	2	0	2	2	2	0	2	2	2	2	2	2	2	2	2	2	2	2	2
Bin8.039	2	2	2	2	0	2	2	2	2	2	2	2	2	2	2	2	2	2	2	2	2	2	0	0	2	2	2	2	2	2	2	0	2	2	2	0	2	2	2	2	2	2	2	2	2	2	2	2	2
Bin8.040	2	2	2	2	0	2	2	2	2	2	2	2	2	2	2	2	2	2	2	2	2	2	0	0	2	2	2	2	2	2	2	0	2	2	2	0	2	2	2	2	2	2	2	2	2	2	2	2	2
Bin8.041	2	2	2	2	0	2	2	2	2	2	2	2	2	2	2	2	2	2	2	2	2	2	0	2	2	2	2	2	2	2	2	0	2	2	2	2	2	2	2	2	2	2	2	2	2	2	2	2	2
Bin8.042	2	2	2	2	0	2	2	2	2	2	2	2	2	2	2	2	2	2	2	2	2	2	0	2	2	2	2	2	2	2	2	0	2	2	2	2	2	2	2	2	2	2	2	2	2	2	2	2	2
Bin8.043	2	2	2	2	0	2	2	2	2	2	2	2	2	2	2	2	2	2	2	2	2	2	0	2	2	2	2	2	2	2	2	0	2	2	2	2	2	2	2	2	2	2	2	2	2	2	2	2	2
Bin8.044	2	2	2	2	0	2	2	2	2	2	2	2	2	2	2	2	2	2	2	2	2	2	0	2	2	2	2	2	2	2	2	0	2	2	2	2	2	2	2	2	2	2	2	2	2	2	2	2	2
Bin8.045	2	2	2	2	0	2	2	2	2	2	2	2	2	2	2	2	2	2	2	2	2	2	0	2	2	2	2	2	2	2	2	0	2	2	2	2	2	2	2	2	2	2	2	2	2	2	2	2	2
Bin8.046	2	2	2	2	0	2	2	2	2	2	2	2	2	2	2	2	2	2	2	2	2	2	0	2	2	2	2	2	2	2	2	0	2	2	2	2	2	2	2	2	2	2	2	2	2	2	0	2	2
Bin8.047	2	2	2	2	0	2	2	2	2	2	2	2	2	2	2	2	2	2	2	2	2	2	0	2	2	2	2	2	2	2	2	0	2	2	2	2	2	2	2	2	2	2	2	2	2	2	0	2	2
Bin8.048	2	2	2	2	0	2	2	2	2	2	2	2	2	2	2	2	2	2	2	2	2	2	0	2	2	2	2	2	2	2	2	0	2	2	2	2	2	2	2	2	2	2	2	2	2	2	0	2	2
Bin8.049	2	2	2	2	0	2	2	2	2	2	2	2	2	2	2	2	2	2	2	2	2	2	0	2	2	2	2	2	2	2	0	0	2	2	2	2	2	2	2	2	2	2	2	2	2	2	0	2	2
Bin8.050	2	2	2	2	0	2	2	2	2	2	2	2	2	2	2	2	2	2	2	2	2	2	0	2	2	2	2	2	2	2	0	0	2	2	2	2	2	2	2	2	2	2	2	2	2	2	0	2	2
Bin8.051	2	2	2	2	0	2	2	2	2	2	2	2	2	2	2	2	2	2	2	2	2	2	0	2	2	2	2	2	2	2	0	0	2	2	2	2	2	2	2	2	2	2	2	2	2	2	0	2	2
Bin8.052	2	2	2	2	0	2	2	2	2	2	2	2	2	2	2	2	2	2	2	2	2	2	0	2	2	2	2	2	2	2	0	0	2	2	2	2	2	2	2	2	2	2	2	2	2	2	0	2	2
Bin8.053	2	2	2	2	0	2	2	2	2	2	2	2	2	2	2	2	2	2	2	2	2	2	0	2	2	2	2	2	2	2	0	0	2	2	2	2	2	2	2	2	2	2	2	2	2	2	0	2	2
Bin8.054	2	2	2	2	0	2	2	2	2	2	2	2	2	2	2	2	2	2	2	2	2	2	0	2	2	2	2	2	2	2	0	0	2	2	2	2	2	2	2	2	2	2	2	2	2	2	0	2	2
Bin8.055	2	2	2	2	0	2	2	2	2	2	2	2	2	2	2	2	2	2	2	2	2	2	0	2	2	2	2	2	2	2	0	0	2	2	2	2	2	2	2	2	2	2	2	2	2	2	0	2	2
Bin8.056	2	2	2	2	0	2	2	2	2	2	2	2	2	2	2	2	2	2	2	2	2	2	0	2	2	2	2	2	2	2	0	0	2	2	2	2	2	2	2	2	2	2	2	2	2	2	2	2	2
Bin8.057	2	2	2	2	0	2	2	2	2	2	2	2	2	2	2	2	2	2	2	2	2	2	0	2	2	2	2	2	2	2	0	0	2	2	2	2	2	2	2	2	2	2	2	2	2	2	2	2	2
Bin8.058	2	2	2	2	0	2	2	2	2	2	2	2	2	2	2	2	2	2	2	2	2	2	0	2	2	2	2	2	2	2	0	0	2	2	2	2	2	2	2	2	2	2	2	2	2	2	2	2	2
Bin8.059	2	2	2	2	0	2	2	2	2	2	2	2	2	2	2	2	2	2	2	2	2	2	2	2	2	2	2	2	2	2	0	0	2	2	2	2	2	2	2	2	2	2	2	2	2	2	2	2	2
Bin8.060	2	2	2	2	0	2	2	2	2	2	2	2	2	2	2	2	2	2	2	2	2	2	2	2	2	2	2	2	2	2	0	0	2	2	2	2	2	2	2	2	2	2	2	2	2	2	2	2	2
Bin8.061	2	2	2	2	0	2	2	2	2	2	2	2	2	2	2	2	2	2	2	2	2	2	2	2	2	2	2	2	2	2	0	0	2	2	2	2	2	2	2	2	2	2	2	2	2	2	2	2	2
Bin8.062	2	2	2	2	0	2	2	2	2	2	2	2	2	2	2	2	2	2	2	2	2	2	2	2	2	2	2	2	2	2	0	0	2	2	2	2	2	2	2	2	2	2	2	2	2	2	2	2	2
Bin8.063	2	2	2	2	0	2	2	2	2	2	2	2	2	2	2	2	2	2	2	2	2	2	2	2	2	2	2	2	2	2	0	0	2	2	2	2	2	2	2	2	2	2	2	2	2	2	2	2	2
Bin8.064	2	2	2	2	0	2	2	2	2	2	2	2	2	2	2	2	2	2	2	2	2	2	2	2	2	2	2	2	2	2	0	0	2	2	2	2	2	2	2	2	2	2	2	2	2	2	2	2	2
Bin8.065	2	2	2	2	0	2	2	2	2	2	2	2	2	2	2	2	2	2	2	2	2	2	2	2	2	2	2	2	2	2	0	0	2	2	2	2	2	2	2	2	2	2	2	2	2	2	2	2	2
Bin8.066	2	2	2	2	0	2	2	2	2	2	2	2	2	2	2	2	2	2	2	2	2	2	2	2	2	2	2	2	2	2	0	0	2	2	2	2	2	2	2	2	2	2	2	2	2	2	2	2	2
Bin8.067	2	2	2	2	0	2	2	2	2	2	2	2	2	2	2	2	2	2	2	2	2	2	2	2	2	2	2	2	2	2	0	0	2	2	2	2	2	2	2	2	2	2	2	2	2	2	2	2	2
Bin8.068	2	2	2	2	0	2	2	2	2	2	2	2	2	2	2	2	2	2	2	2	2	2	2	2	2	2	2	2	2	2	0	0	2	2	2	2	2	2	2	2	2	2	2	2	2	2	2	2	2
Bin8.069	2	2	2	2	0	2	2	2	2	2	2	2	2	2	2	2	2	2	2	2	2	2	2	2	2	2	2	2	2	2	0	0	2	2	2	2	2	2	2	2	2	2	2	2	2	2	2	2	2
Bin8.070	2	2	2	2	0	2	2	2	2	2	2	2	2	2	2	2	2	2	2	2	2	2	2	2	2	2	2	2	2	2	0	0	2	2	2	2	2	2	2	2	2	2	2	2	2	2	2	2	2
Bin8.071	2	2	2	2	0	2	2	2	2	2	2	2	2	2	2	2	2	2	2	2	2	2	2	2	2	2	2	2	2	2	0	0	2	2	2	2	2	2	2	2	2	2	2	2	2	2	2	2	2
Bin8.072	2	2	2	2	0	2	2	2	2	2	2	2	2	2	2	2	2	2	2	2	2	2	2	2	2	2	2	2	2	2	0	0	2	2	2	2	2	2	2	2	2	2	2	2	2	2	2	2	2
Bin8.073	2	2	2	2	0	2	2	2	2	2	2	2	2	2	2	2	2	2	2	2	2	2	2	2	2	2	2	2	2	2	0	0	2	2	2	2	2	2	2	2	2	2	2	2	2	2	2	2	2
Bin8.074	2	2	2	2	0	2	2	2	2	2	2	2	2	2	2	2	2	2	2	2	2	2	2	2	2	2	2	2	2	2	0	0	2	2	2	2	2	2	2	2	2	2	2	2	2	2	2	2	2
Bin8.075	2	2	2	2	0	2	2	2	2	2	2	2	2	2	2	2	2	2	2	2	2	2	2	2	2	2	2	2	2	2	0	0	2	2	2	2	2	2	2	2	2	2	2	2	2	2	2	2	2
Bin8.076	2	2	2	2	0	2	2	2	2	2	2	2	2	2	2	2	2	2	2	2	2	2	2	2	2	2	2	2	2	2	0	0	2	2	2	2	2	2	2	2	2	2	2	2	2	2	2	2	2
Bin8.077	2	2	2	2	0	2	2	2	2	2	2	2	2	2	2	2	2	2	2	2	2	2	2	2	2	2	2	2	2	2	0	0	2	2	2	2	2	2	2	2	2	2	2	2	2	2	2	2	2
Bin8.078	2	2	2	2	0	2	2	2	2	2	2	2	2	2	2	2	2	2	2	2	2	2	2	2	2	2	2	2	2	2	0	0	2	2	2	2	2	2	2	2	2	2	2	2	2	0	2	2	2
Bin8.079	2	2	2	2	0	2	2	2	2	0	2	2	2	2	2	2	2	2	2	2	2	2	2	2	2	2	2	2	2	2	0	0	2	2	2	2	2	2	2	2	2	2	2	2	2	0	2	2	2
Bin8.080	2	2	2	2	0	2	2	2	2	0	2	2	2	2	2	2	2	2	2	2	2	2	2	2	2	2	2	2	2	2	0	0	2	2	2	2	2	2	2	2	2	2	2	2	2	0	2	2	2
Bin8.081	2	2	2	2	0	2	2	2	2	0	2	2	2	2	2	2	2	2	2	2	2	2	2	2	2	2	2	2	2	2	0	0	2	2	2	2	2	2	2	2	2	2	2	2	2	0	2	2	2
Bin8.082	2	2	2	2	0	2	2	2	2	0	2	2	2	2	2	2	2	2	2	2	2	2	2	2	2	2	2	2	2	2	0	0	2	2	2	2	2	2	2	2	2	2	2	2	2	0	2	2	2
Bin8.083	2	2	2	2	0	2	2	2	2	0	2	2	2	2	2	2	2	2	2	2	2	2	2	2	2	2	2	2	2	2	0	0	2	2	2	2	2	2	2	2	2	2	2	2	2	0	2	2	2
Bin8.084	2	2	2	2	0	2	2	2	2	0	2	2	2	2	2	2	2	2	2	2	2	2	2	2	2	2	2	2	2	2	0	0	2	2	2	2	2	2	2	2	2	2	2	2	2	0	2	2	2
Bin8.085	2	2	2	2	0	2	2	2	2	0	2	2	2	2	2	2	2	2	2	2	2	0	2	2	2	2	2	2	2	2	0	0	2	2	2	2	2	2	2	2	2	2	2	2	2	0	2	2	2
Bin8.086	2	2	2	2	0	2	2	2	2	0	2	2	2	2	2	2	2	2	2	2	2	0	2	2	2	2	2	2	2	2	0	0	2	2	2	2	2	2	2	2	2	2	2	2	2	0	2	2	2
Bin8.087	2	2	2	2	0	2	2	2	2	0	2	2	2	2	2	2	2	2	2	2	2	0	2	2	2	2	2	2	2	2	0	0	2	2	2	2	2	2	2	2	2	2	2	2	2	0	2	2	2
Bin8.088	2	2	2	2	0	2	2	2	2	0	2	2	2	2	2	2	2	2	2	0	0	0	2	2	2	2	2	2	2	2	0	0	2	2	2	2	2	2	2	2	2	2	2	2	2	0	2	2	2
Bin8.089	2	2	2	2	0	2	2	2	2	0	2	2	2	2	2	2	2	2	2	0	0	0	2	2	2	2	2	2	2	2	0	0	2	2	2	2	2	2	2	2	2	2	2	2	2	0	2	2	2
Bin8.090	2	2	2	2	0	2	2	2	2	0	2	2	2	2	2	2	2	2	2	0	0	0	2	2	2	2	2	2	2	2	0	0	2	2	2	2	2	2	2	2	2	2	2	2	2	0	2	2	2
Bin8.091	2	2	2	2	0	2	2	2	2	0	2	2	2	2	2	2	2	2	2	0	0	0	2	2	2	2	2	2	2	2	0	2	2	2	2	2	2	2	2	2	2	2	2	2	2	0	2	2	2
Bin8.092	2	2	2	2	2	2	2	2	2	0	2	2	2	2	2	2	2	2	2	0	0	0	2	2	2	2	2	2	2	2	0	2	2	2	2	2	2	2	2	2	2	2	2	2	2	0	2	2	2
Bin8.093	2	2	2	2	2	2	2	2	2	0	2	2	2	2	2	2	2	2	2	0	0	0	2	2	2	2	2	2	2	2	0	2	2	2	2	2	2	2	2	2	2	2	2	2	2	0	2	2	2
Bin8.094	2	2	2	2	2	2	2	2	2	0	2	2	2	2	2	2	2	2	2	0	0	0	2	2	2	2	2	2	2	2	0	2	2	2	2	2	2	2	2	2	2	2	2	2	2	0	2	2	2
Bin8.095	2	2	2	2	2	2	0	2	2	0	2	2	2	2	2	2	2	2	2	0	0	0	2	2	2	2	2	2	2	2	0	2	2	2	2	2	2	2	2	2	2	2	2	2	2	0	2	2	2
Bin8.096	2	2	2	2	2	2	0	2	2	0	2	2	2	2	2	2	2	2	2	0	0	0	2	2	2	2	2	2	2	2	0	2	2	2	2	2	2	2	2	2	2	2	2	0	2	0	2	2	2
Bin8.097	2	2	2	2	2	2	0	2	2	0	2	2	2	2	2	2	2	2	2	0	0	0	2	2	2	2	2	2	2	2	0	2	2	2	2	2	2	2	2	2	2	2	2	0	2	0	2	2	2
Bin8.098	2	2	2	2	2	2	0	2	2	0	2	2	2	2	2	2	2	2	2	0	0	0	2	2	2	2	2	2	2	2	0	2	2	2	2	2	2	2	2	2	2	2	2	0	2	0	2	2	2
Bin8.099	2	2	2	2	2	2	0	2	2	0	2	2	2	2	2	2	2	2	2	0	0	0	2	2	2	2	2	2	2	2	0	2	2	2	2	2	2	2	2	2	2	2	2	0	2	0	2	2	2
Bin8.100	2	2	2	2	2	2	0	2	2	0	2	2	2	2	2	2	2	2	2	0	0	0	2	2	2	2	2	2	2	2	0	2	2	2	2	2	2	2	2	2	2	2	2	0	2	0	2	2	2
Bin8.101	2	2	2	2	2	2	0	2	2	2	2	2	2	2	2	2	2	2	2	0	0	0	2	2	2	2	2	2	2	2	0	2	2	2	2	2	2	2	2	2	2	2	2	0	2	0	2	2	2
Bin8.102	2	2	2	2	2	2	0	2	2	2	2	2	2	2	2	2	2	2	2	0	0	0	2	2	2	2	2	2	2	2	0	2	2	2	2	2	2	2	2	2	2	2	2	0	2	0	2	2	2
Bin8.103	2	2	2	2	2	2	0	2	2	2	2	2	2	2	2	2	2	2	2	0	0	0	2	2	2	2	2	2	2	2	0	2	2	2	2	2	2	2	2	2	2	2	2	0	2	0	2	2	2
Bin8.104	2	2	2	2	2	2	0	2	2	2	2	2	2	2	2	2	2	2	2	0	0	0	2	2	2	2	2	2	2	2	0	2	2	2	2	2	2	0	2	2	2	2	2	0	2	0	2	2	2
Bin8.105	2	2	2	2	2	2	0	2	2	2	2	2	2	2	2	2	2	2	2	0	0	0	2	2	2	2	2	2	2	2	0	2	2	2	2	2	2	0	2	2	2	2	2	0	2	0	2	2	2
Bin8.106	0	2	2	2	2	2	0	2	2	2	2	2	2	2	2	2	2	2	2	0	0	0	2	2	2	2	2	2	2	2	0	2	2	2	2	2	2	0	2	2	2	2	2	0	2	0	2	2	2
Bin8.107	0	2	2	2	2	2	0	2	2	2	2	2	2	2	2	2	2	2	2	0	0	0	2	2	2	2	2	2	2	2	0	2	2	2	2	2	2	0	2	2	2	2	2	0	2	1	2	2	2
Bin8.108	0	2	2	2	2	2	0	2	2	2	2	2	2	2	2	2	2	2	2	0	0	0	2	2	2	2	2	2	2	2	0	2	2	2	2	2	2	0	2	2	2	2	2	0	2	1	2	2	2
Bin8.109	0	2	2	2	2	2	0	2	2	2	2	2	2	2	2	2	2	2	2	0	0	0	2	2	2	0	2	2	2	2	0	2	2	2	2	2	2	0	2	2	2	2	2	0	2	1	2	2	2
Bin8.110	0	2	2	2	2	2	0	2	2	2	2	2	2	2	2	2	2	2	2	0	0	0	2	2	2	0	2	2	2	2	1	2	2	2	2	2	2	0	2	2	2	2	2	0	2	1	2	2	2
Bin8.111	0	2	2	2	2	2	0	2	2	2	2	2	2	2	2	2	2	2	2	0	0	0	2	2	2	0	2	2	2	2	1	2	0	0	2	2	2	0	2	2	2	2	2	0	2	1	2	2	2
Bin8.112	0	2	2	2	2	2	0	2	2	2	2	2	2	2	2	2	2	2	2	0	0	0	2	2	2	0	2	2	2	2	1	2	0	0	2	2	2	0	2	2	2	2	2	0	2	1	2	2	2
Bin8.113	0	2	2	2	2	2	0	2	2	2	2	2	2	2	2	2	2	2	2	0	0	0	2	2	2	0	2	2	2	2	1	2	0	0	2	2	2	0	2	2	2	2	2	0	2	1	2	2	2
Bin8.114	0	2	2	2	2	2	0	2	2	2	2	2	2	2	2	2	2	2	2	0	0	0	2	2	2	0	2	2	2	2	1	2	0	0	2	2	2	0	2	2	2	2	2	0	2	1	2	2	2
Bin8.115	0	2	2	2	2	2	0	2	2	2	2	2	2	2	2	2	2	2	2	0	0	0	2	2	2	0	2	2	2	2	1	2	0	0	2	2	2	0	2	2	2	2	2	0	2	1	2	2	2
Bin8.117	0	2	2	2	2	2	0	2	2	2	2	2	2	2	2	2	2	2	2	0	0	0	2	2	2	0	2	2	2	2	1	2	0	0	2	2	2	0	2	2	2	2	2	0	2	1	2	2	2
Bin8.118	0	2	2	2	2	2	0	2	2	2	2	2	2	2	2	2	2	2	2	0	0	0	2	2	2	0	2	2	2	2	1	2	0	0	2	2	2	0	2	2	2	2	2	0	2	1	2	2	2
Bin8.120	0	2	2	2	2	2	0	2	2	2	2	2	2	2	2	2	2	2	2	0	0	0	2	2	2	0	2	2	2	2	1	2	0	0	2	2	2	0	2	2	2	2	2	0	2	2	2	2	2
Bin8.119	0	2	2	2	2	2	0	2	2	2	2	2	2	2	2	2	2	2	2	0	0	0	2	2	2	0	2	2	2	2	1	2	0	0	2	2	2	0	2	2	2	2	2	0	2	2	2	2	2
Bin8.116	0	2	2	2	2	2	0	2	2	2	2	2	2	2	2	2	2	2	2	0	0	0	2	2	2	0	2	2	2	2	1	2	0	0	2	2	2	0	2	2	2	2	2	0	2	1	2	2	2
Bin8.121	2	2	2	2	2	2	2	2	2	2	2	2	2	2	2	2	2	2	2	2	2	2	0	2	2	2	2	2	2	2	1	2	2	2	2	2	2	2	2	2	2	2	2	2	2	2	0	2	2
Bin8.122	2	2	2	2	2	2	2	2	2	2	2	2	2	2	2	2	2	2	2	2	2	2	0	2	2	2	2	2	2	2	1	2	2	2	2	2	2	2	2	2	2	2	2	2	2	2	0	2	2
Bin8.123	2	2	2	2	2	2	2	2	2	2	2	2	2	2	2	2	2	2	2	2	2	2	0	0	2	2	2	2	2	2	1	2	2	2	2	2	2	2	2	2	2	2	0	2	2	0	0	2	2
Bin8.124	2	2	0	2	2	2	2	2	2	2	2	2	2	2	2	2	2	2	2	2	2	2	0	0	2	2	2	2	2	2	1	2	2	2	2	2	2	2	2	2	2	2	0	2	2	0	0	2	2
Bin8.125	2	2	0	2	2	2	2	2	2	2	2	2	2	2	2	0	0	2	2	2	2	2	0	0	2	2	2	2	2	2	1	2	2	2	2	2	2	2	2	2	2	2	0	2	2	0	0	2	2
Bin8.126	2	2	0	2	2	2	2	2	2	2	2	2	2	2	2	0	0	2	2	2	2	2	0	0	2	2	2	2	2	2	1	2	2	2	2	2	2	2	2	2	2	2	0	2	2	0	0	2	2
Bin8.127	2	2	0	2	2	2	2	2	2	2	2	2	2	2	2	0	0	2	2	2	2	2	0	0	2	2	2	2	2	2	1	2	2	2	2	2	2	2	2	2	2	2	0	2	2	0	0	2	2
Bin8.128	2	2	0	2	2	2	2	2	2	2	2	2	2	2	2	0	0	2	2	2	2	2	0	0	2	2	2	2	2	2	1	2	2	2	2	2	2	2	2	2	2	2	0	2	2	0	0	2	2
Bin8.129	2	2	0	2	2	2	2	2	2	2	2	2	2	2	2	0	0	2	2	2	2	2	0	0	2	2	2	2	2	2	2	2	2	2	2	2	2	2	2	2	2	2	0	2	2	0	0	2	2
Bin8.130	2	2	0	2	2	2	2	0	2	2	2	2	2	2	2	0	0	2	2	2	2	2	0	0	2	2	2	2	2	2	2	2	2	2	2	2	2	2	2	2	2	2	0	2	2	0	0	2	2
Bin8.131	2	2	0	2	2	2	2	0	2	2	2	2	2	2	2	0	0	1	2	2	2	2	2	0	2	2	2	2	2	2	2	2	2	2	2	2	2	2	2	2	2	2	0	2	2	0	0	2	2
Bin8.132	2	2	2	2	2	2	2	0	2	2	2	1	2	2	2	0	0	1	2	2	2	2	2	0	2	2	2	2	2	2	2	2	0	2	2	2	0	2	2	2	2	2	2	2	2	0	0	2	2
Bin8.133	2	2	2	2	2	2	2	0	2	2	2	1	2	2	2	0	0	1	2	2	2	2	2	0	2	2	2	2	2	2	2	2	0	0	2	2	0	2	2	2	2	2	2	2	2	0	0	2	2
Bin8.134	2	2	2	2	2	2	2	0	2	2	2	1	2	2	2	0	0	1	2	2	2	2	2	0	2	2	2	2	2	2	2	2	0	0	2	2	0	2	2	2	2	2	2	2	2	0	0	2	2
Bin8.135	2	2	2	2	2	2	2	0	2	2	2	1	2	2	2	0	0	1	2	2	2	2	2	0	2	2	2	2	2	2	2	2	0	0	2	2	0	2	2	2	2	2	2	2	2	0	0	2	2
Bin8.136	2	2	2	2	2	2	2	0	2	2	2	1	2	2	2	0	0	1	2	2	2	2	2	0	2	2	2	2	2	2	2	2	0	0	2	2	0	2	2	2	2	2	2	2	2	0	0	2	2
Bin8.137	0	2	2	2	2	2	2	2	2	2	2	1	2	2	2	2	2	1	2	0	0	2	2	2	2	0	2	2	2	2	0	2	0	0	2	2	0	2	2	2	2	2	2	2	2	2	2	2	2
Bin8.138	0	2	2	2	2	2	2	2	2	2	2	1	2	2	2	2	2	1	2	0	0	2	2	2	2	0	2	2	2	2	0	2	0	0	2	2	0	2	2	2	2	2	2	2	2	2	2	2	2
Bin8.139	0	2	2	2	2	2	2	2	2	2	2	1	2	2	2	2	2	1	2	0	0	2	2	2	2	0	2	2	2	2	0	2	0	0	2	2	0	2	2	2	2	2	2	2	2	2	2	2	2
Bin8.140	0	2	2	2	2	2	2	2	2	2	2	1	2	2	2	2	2	1	2	0	0	2	2	2	2	0	2	1	2	2	0	2	0	0	2	2	0	2	2	2	2	2	2	2	2	2	2	2	2
Bin8.141	0	2	2	2	2	2	2	2	2	2	2	1	2	2	2	2	2	1	2	0	0	2	2	2	2	0	2	1	2	2	0	2	0	0	2	2	0	2	2	2	2	2	2	2	2	2	2	2	2
Bin8.142	0	2	2	2	2	2	2	2	2	2	2	1	2	2	2	2	2	1	2	0	0	2	2	2	2	0	2	1	2	2	0	2	0	0	2	2	0	2	2	2	2	2	2	2	2	2	2	2	2
Bin8.143	0	2	2	2	2	2	2	2	2	2	2	1	2	2	2	2	2	1	2	0	0	2	2	2	2	0	2	1	2	2	0	2	0	0	2	2	0	2	2	2	2	2	2	2	2	2	2	2	2
Bin8.144	0	2	2	2	2	2	2	2	2	2	2	1	2	2	2	2	2	1	2	0	0	2	2	2	2	0	2	1	2	2	0	2	0	0	2	2	0	2	2	2	2	2	2	2	2	2	2	2	2
Bin8.145	0	2	2	2	2	2	2	2	2	2	2	1	2	2	2	2	2	1	2	0	0	2	2	2	2	0	2	1	2	2	0	2	0	0	2	2	0	2	2	2	2	2	2	2	2	2	2	2	2
Bin8.146	0	2	2	2	2	2	2	2	2	2	2	1	2	2	2	2	2	1	2	0	0	2	2	2	2	0	2	1	2	2	0	2	0	0	2	2	0	2	2	2	2	2	2	2	2	2	2	2	2
Bin8.147	0	2	2	2	2	2	2	2	2	2	2	1	2	2	2	2	2	1	2	0	0	2	2	2	2	0	2	1	2	2	0	2	0	0	2	2	0	2	2	2	2	2	2	2	2	2	2	2	2
Bin8.148	0	2	2	2	2	2	2	2	2	2	2	1	2	2	2	2	2	1	2	0	0	2	2	2	2	0	2	1	2	2	0	2	0	0	2	2	0	2	2	2	2	2	2	2	2	2	2	2	2
Bin8.149	0	2	2	2	2	2	2	2	2	2	2	1	2	2	2	2	2	1	2	0	0	2	2	2	2	0	2	1	2	2	0	2	0	0	2	2	0	2	2	2	2	2	2	2	2	2	2	2	2
Bin8.150	0	2	2	2	2	2	2	2	2	2	2	1	2	2	2	2	2	1	2	0	0	2	2	2	2	0	2	1	2	2	0	2	0	0	2	2	0	2	2	2	2	2	2	2	2	2	2	2	2
Bin8.151	0	2	2	2	2	2	2	2	2	2	2	2	2	2	2	2	2	1	2	0	0	2	2	2	2	0	1	1	2	2	0	2	0	0	2	2	0	2	2	2	2	2	2	2	2	2	2	2	2
Bin8.152	0	2	2	2	2	2	2	2	2	2	2	2	0	2	2	2	2	1	2	0	0	2	2	2	2	0	1	1	2	2	0	2	0	0	2	2	0	2	2	2	2	2	2	2	2	2	2	2	2
Bin8.153	0	2	2	2	2	2	2	2	2	2	2	2	0	2	2	2	2	1	2	0	0	2	2	2	2	0	1	1	2	2	0	2	0	0	2	2	0	2	2	2	2	2	2	2	2	2	2	2	2
Bin8.154	0	2	2	2	2	2	2	2	2	2	2	2	0	2	2	2	2	2	2	0	0	2	2	2	2	0	1	1	2	2	0	2	0	0	2	2	0	2	2	2	2	2	2	2	2	2	2	2	2
Bin8.155	0	2	2	2	2	2	2	2	2	2	2	2	0	2	2	2	2	2	2	0	0	2	2	2	2	0	1	1	2	2	0	2	0	0	2	2	0	2	2	2	2	2	2	2	2	2	2	2	2
Bin8.156	0	2	2	2	2	2	2	2	2	2	2	2	0	2	2	2	2	2	2	0	0	2	2	2	2	0	1	1	0	2	0	2	0	0	2	2	0	2	2	2	2	2	2	2	2	2	2	2	2
Bin8.157	0	2	2	2	2	2	2	2	2	2	0	2	0	2	2	2	2	2	2	0	0	2	2	2	2	0	1	1	0	0	0	2	0	0	2	2	0	2	2	2	2	2	2	2	2	2	2	2	2
Bin8.158	0	2	2	2	2	2	2	2	2	2	0	2	0	2	2	2	2	2	2	0	0	2	2	2	2	0	1	1	0	0	0	2	0	0	2	2	0	2	2	2	2	2	2	2	2	2	2	2	2
Bin8.159	0	2	2	2	2	2	2	2	2	2	0	2	0	2	2	2	2	2	2	0	0	2	2	2	2	0	1	1	0	0	0	2	0	0	2	2	0	2	2	2	2	2	2	2	2	2	2	2	2
Bin8.160	0	2	2	2	2	2	2	2	2	2	0	2	0	2	2	2	2	2	2	0	0	2	2	2	2	0	1	1	0	0	0	2	0	0	2	2	0	2	2	2	2	2	2	2	2	2	2	2	2
Bin8.161	0	2	2	2	2	2	2	2	2	2	0	2	0	2	2	2	2	2	2	0	0	2	2	2	2	0	1	1	0	0	2	2	0	0	2	2	0	2	2	2	2	2	2	2	2	2	2	2	2
Bin8.162	0	2	2	2	2	2	2	2	2	2	0	2	0	2	2	2	2	2	2	0	0	2	2	2	2	0	1	1	0	0	2	2	0	0	2	2	0	2	2	2	2	2	2	2	2	2	2	2	2
Bin8.163	0	2	2	2	2	2	2	2	2	2	0	2	0	2	2	2	2	2	2	0	0	2	0	2	2	0	1	1	0	0	2	2	0	0	2	2	0	2	2	2	2	2	2	2	2	2	2	2	2
Bin8.164	0	2	2	2	2	2	2	2	2	2	0	2	0	2	2	2	2	2	2	0	0	2	0	2	2	0	1	1	0	0	2	2	0	0	2	0	0	2	2	2	2	2	2	2	2	2	2	2	2
Bin8.165	0	2	2	2	2	2	2	2	2	2	0	2	0	2	2	2	2	2	2	0	0	2	0	0	2	0	1	1	0	0	2	2	0	0	2	0	0	2	2	2	2	2	2	2	2	2	2	2	2
Bin8.166	0	2	2	2	2	2	2	2	2	2	0	2	0	2	2	2	2	2	2	0	0	2	0	0	2	0	1	1	0	0	2	2	0	0	2	0	0	2	2	2	2	2	2	2	2	2	2	2	2
[truncated: 306 more rows]
[truncated: 166 more columns]

## Sheet: Phenotype
EARROT	2.43312	2.36891	3.10627	2.65864	2.77203	3.92403	2.41041	2.0707	2.08852	4.09087	5.05576	2.44723	2.99193	2.87703	4.05609	2.21189	2.14548	3.27231	2.81157	2.88512	3.09939	3.1151	3.52856	3.02623	5.52392	4.25261	2.11661	4.88973	2.40759	2.99152	2.95777	2.04592	3.57866	3.55029	2.79505	3.02477	2.61023	3.30187	5.01596	3.10023	4.24598	2.8483	2.66781	2.43471	2.53171	2.52649	2.71053	2.03805	3.984
[truncated: 166 more columns]
