# Supplementary material for: Identification of Fusarium verticillioides Resistance Alleles in Three Maize Populations With Teosinte Gene Introgression
Source: Front Plant Sci. 2022 Jul 14;13:942397. doi: 10.3389/fpls.2022.942397 (PMC9331921; doi:10.3389/fpls.2022.942397)
Supplement: Supplementary file 4 [file Table_3.XLS]

## Sheet: GeneralInfo
1	Indicator: 1 for mapping; 2 for simulation
11	Mapping Population Type
1	Mapping Function (1 for Kosambi; 2 for Haldane; 3 for Morgan)
2	Marker Space Type (1 for intervals; 2 for positions)
1	Marker Space Unit(1 for centiMorgan; 2 for Morgan)
10	Number of Chromosomes (or Linkage Groups)
113	Size of the mapping population
1	Number of traits

## Sheet: Chromosome
Ch1	190
Ch2	355
Ch3	182
Ch4	33
Ch5	78
Ch6	108
Ch7	4
Ch8	138
Ch9	35
Ch10	144

## Sheet: LinkageMap
Bin1.001	1	0
Bin1.002	1	0.8008
Bin1.003	1	2.4521
Bin1.004	1	3.2758
Bin1.005	1	4.0996
Bin1.006	1	4.0996
Bin1.007	1	4.8968
Bin1.008	1	6.4941
Bin1.009	1	7.2663
Bin1.010	1	8.9027
Bin1.011	1	9.7189
Bin1.012	1	10.5161
Bin1.013	1	11.2917
Bin1.014	1	12.0674
Bin1.015	1	12.8645
Bin1.016	1	13.6845
Bin1.017	1	14.5286
Bin1.018	1	14.5286
Bin1.019	1	15.3941
Bin1.020	1	16.2596
Bin1.021	1	17.0996
Bin1.022	1	17.0996
Bin1.023	1	17.9196
Bin1.024	1	18.7396
Bin1.025	1	18.7396
Bin1.026	1	20.376
Bin1.027	1	20.376
Bin1.028	1	21.1731
Bin1.029	1	21.9703
Bin1.030	1	22.7459
Bin1.031	1	23.5215
Bin1.032	1	24.2972
Bin1.033	1	25.0524
Bin1.034	1	25.8077
Bin1.035	1	26.5833
Bin1.036	1	27.3805
Bin1.037	1	28.1776
Bin1.038	1	28.9533
Bin1.039	1	29.7289
Bin1.040	1	30.5261
Bin1.041	1	31.3232
Bin1.042	1	32.1204
Bin1.043	1	32.9404
Bin1.044	1	33.7844
Bin1.045	1	34.6542
Bin1.046	1	35.5512
Bin1.047	1	36.4482
Bin1.048	1	37.3179
Bin1.049	1	38.162
Bin1.050	1	39.006
Bin1.051	1	39.8501
Bin1.052	1	40.6942
Bin1.053	1	42.3874
Bin1.054	1	43.2074
Bin1.055	1	44.0514
Bin1.056	1	44.8955
Bin1.057	1	45.7396
Bin1.058	1	46.5837
Bin1.059	1	47.4278
Bin1.060	1	48.2975
Bin1.061	1	49.1672
Bin1.062	1	50.037
Bin1.063	1	50.934
Bin1.064	1	51.8309
Bin1.065	1	52.7007
Bin1.066	1	53.5704
Bin1.067	1	54.4401
Bin1.068	1	54.4401
Bin1.069	1	55.2802
Bin1.070	1	56.1203
Bin1.071	1	56.9858
Bin1.072	1	57.8783
Bin1.073	1	59.794
Bin1.074	1	61.7097
Bin1.075	1	64.5015
Bin1.076	1	65.394
Bin1.077	1	66.3152
Bin1.078	1	67.2673
Bin1.079	1	68.2522
Bin1.080	1	69.2725
Bin1.081	1	69.2725
Bin1.082	1	69.2725
Bin1.083	1	70.2928
Bin1.084	1	71.3131
Bin1.085	1	72.3334
Bin1.086	1	73.3917
Bin1.087	1	74.45
Bin1.088	1	75.5084
Bin1.089	1	76.5667
Bin1.090	1	77.587
Bin1.091	1	78.6073
Bin1.092	1	78.6073
Bin1.093	1	79.672
Bin1.094	1	80.7366
Bin1.095	1	81.8013
Bin1.096	1	82.9075
Bin1.097	1	84.0138
Bin1.098	1	85.1201
Bin1.099	1	86.2714
Bin1.100	1	87.4227
Bin1.101	1	88.529
Bin1.102	1	88.529
Bin1.103	1	89.6001
Bin1.104	1	89.6001
Bin1.105	1	90.7203
Bin1.106	1	91.8868
Bin1.107	1	93.0533
Bin1.108	1	94.1735
Bin1.109	1	95.2511
Bin1.110	1	96.3287
Bin1.111	1	97.4063
Bin1.112	1	97.4063
Bin1.113	1	98.4905
Bin1.114	1	99.5747
Bin1.115	1	99.5747
Bin1.116	1	100.613
Bin1.117	1	101.615
Bin1.118	1	101.615
Bin1.119	1	102.587
Bin1.120	1	103.56
Bin1.121	1	104.567
Bin1.122	1	104.567
Bin1.123	1	104.567
Bin1.124	1	104.567
Bin1.125	1	105.606
Bin1.126	1	106.644
Bin1.127	1	106.644
Bin1.128	1	106.644
Bin1.129	1	107.682
Bin1.130	1	108.72
Bin1.131	1	109.758
Bin1.132	1	110.76
Bin1.133	1	111.762
Bin1.134	1	112.8
Bin1.135	1	113.877
Bin1.136	1	114.955
Bin1.137	1	114.955
Bin1.138	1	115.987
Bin1.139	1	116.983
Bin1.140	1	117.979
Bin1.141	1	118.975
Bin1.142	1	119.937
Bin1.143	1	119.937
Bin1.144	1	120.834
Bin1.145	1	121.704
Bin1.146	1	122.548
Bin1.147	1	123.368
Bin1.148	1	124.188
Bin1.149	1	124.188
Bin1.150	1	125.036
Bin1.151	1	125.884
Bin1.152	1	128.611
Bin1.153	1	129.542
Bin1.154	1	130.505
Bin1.155	1	131.501
Bin1.156	1	132.497
Bin1.157	1	134.503
Bin1.158	1	135.499
Bin1.159	1	135.499
Bin1.160	1	136.537
Bin1.161	1	137.614
Bin1.162	1	138.735
Bin1.163	1	138.735
Bin1.164	1	139.862
Bin1.165	1	140.989
Bin1.166	1	142.163
Bin1.167	1	143.389
Bin1.168	1	144.614
Bin1.169	1	145.788
Bin1.170	1	146.963
Bin1.171	1	148.188
Bin1.172	1	149.469
Bin1.173	1	149.469
Bin1.174	1	149.469
Bin1.175	1	152.058
Bin1.176	1	153.224
Bin1.177	1	153.224
Bin1.178	1	153.224
Bin1.179	1	154.289
Bin1.180	1	155.315
Bin1.181	1	156.305
Bin1.182	1	157.263
Bin1.183	1	159.257
Bin1.184	1	160.248
Bin1.185	1	180.176
Bin1.190	1	180.176
Bin1.186	1	184.205
Bin1.187	1	184.205
Bin1.188	1	184.205
Bin1.189	1	185.891
Bin2.001	2	0
Bin2.002	2	1.6116
Bin2.003	2	2.4392
Bin2.004	2	2.4392
Bin2.005	2	4.0905
Bin2.006	2	4.8913
Bin2.007	2	4.8913
Bin2.008	2	5.7112
Bin2.009	2	6.5312
Bin2.010	2	7.3283
Bin2.011	2	8.104
Bin2.012	2	8.8592
Bin2.013	2	9.5951
Bin2.014	2	10.3127
Bin2.015	2	11.0128
Bin2.016	2	11.6964
Bin2.017	2	13.0311
Bin2.018	2	13.6837
Bin2.019	2	14.3363
Bin2.020	2	14.9744
Bin2.021	2	15.6126
Bin2.022	2	16.2652
Bin2.023	2	16.9178
Bin2.024	2	17.556
Bin2.025	2	18.8311
Bin2.026	2	19.4554
Bin2.027	2	20.0798
Bin2.028	2	20.7042
Bin2.029	2	21.3153
Bin2.030	2	21.9138
Bin2.031	2	22.5123
Bin2.032	2	22.5123
Bin2.033	2	23.1256
Bin2.034	2	23.7389
Bin2.035	2	24.9637
Bin2.036	2	26.1885
Bin2.037	2	26.8018
Bin2.038	2	27.4151
Bin2.039	2	28.0394
Bin2.040	2	28.6638
Bin2.041	2	29.275
Bin2.042	2	29.8861
Bin2.043	2	30.4973
Bin2.044	2	31.0958
Bin2.045	2	31.6822
Bin2.046	2	32.2569
Bin2.047	2	32.2569
Bin2.048	2	32.8297
Bin2.049	2	33.4026
Bin2.050	2	33.4026
Bin2.051	2	33.9661
Bin2.052	2	34.5296
Bin2.053	2	35.1043
Bin2.054	2	35.6791
Bin2.055	2	36.2426
Bin2.056	2	36.7953
Bin2.057	2	38.4897
Bin2.058	2	39.0587
Bin2.059	2	40.2171
Bin2.060	2	40.7861
Bin2.061	2	41.355
Bin2.062	2	42.4906
Bin2.063	2	43.038
Bin2.064	2	44.6727
Bin2.065	2	45.2002
Bin2.066	2	45.7182
Bin2.067	2	46.2271
Bin2.068	2	46.7273
Bin2.069	2	47.219
Bin2.070	2	47.7024
Bin2.071	2	48.178
Bin2.072	2	48.6459
Bin2.073	2	49.1075
Bin2.074	2	49.5692
Bin2.075	2	50.0308
Bin2.076	2	50.4925
Bin2.077	2	50.4925
Bin2.078	2	50.9529
Bin2.079	2	51.3981
Bin2.080	2	52.7433
Bin2.081	2	53.1874
Bin2.082	2	53.6247
Bin2.083	2	53.6247
Bin2.084	2	54.0632
Bin2.085	2	54.5016
Bin2.086	2	54.5016
Bin2.087	2	54.9479
Bin2.088	2	55.4012
Bin2.089	2	56.3195
Bin2.090	2	56.7727
Bin2.091	2	56.7727
Bin2.092	2	57.6789
Bin2.093	2	57.6789
Bin2.094	2	58.1345
Bin2.095	2	58.5901
Bin2.096	2	59.0387
Bin2.097	2	59.0387
Bin2.098	2	59.4884
Bin2.099	2	59.4884
Bin2.100	2	59.4884
Bin2.101	2	59.9245
Bin2.102	2	59.9245
Bin2.103	2	60.3532
Bin2.104	2	60.7757
Bin2.105	2	61.193
Bin2.106	2	61.6045
Bin2.107	2	62.0102
Bin2.108	2	62.4103
Bin2.109	2	62.4103
Bin2.110	2	62.4103
Bin2.111	2	62.8104
Bin2.112	2	63.2105
Bin2.113	2	63.6107
Bin2.114	2	64.8549
Bin2.115	2	65.2784
Bin2.116	2	66.1481
Bin2.117	2	66.5909
Bin2.118	2	66.5909
Bin2.119	2	67.0326
Bin2.120	2	67.4677
Bin2.121	2	67.4677
Bin2.122	2	67.9117
Bin2.123	2	68.3625
Bin2.124	2	68.8204
Bin2.125	2	69.2784
Bin2.126	2	69.7363
Bin2.127	2	70.2016
Bin2.128	2	70.2016
Bin2.129	2	70.6732
Bin2.130	2	71.162
Bin2.131	2	71.162
Bin2.132	2	71.162
Bin2.133	2	71.162
Bin2.134	2	71.6679
Bin2.135	2	72.1827
Bin2.136	2	72.7069
Bin2.137	2	72.7069
Bin2.138	2	73.2407
Bin2.139	2	73.2407
Bin2.140	2	73.7713
Bin2.141	2	73.7713
Bin2.142	2	73.7713
Bin2.143	2	74.3102
Bin2.144	2	74.8491
Bin2.145	2	75.388
Bin2.146	2	75.388
Bin2.147	2	75.388
Bin2.148	2	75.388
Bin2.149	2	75.9354
Bin2.150	2	76.4828
Bin2.151	2	77.0302
Bin2.152	2	77.5882
Bin2.153	2	78.1461
Bin2.154	2	78.7041
Bin2.155	2	79.273
Bin2.156	2	79.273
Bin2.157	2	79.273
Bin2.158	2	79.8534
Bin2.159	2	80.4337
Bin2.160	2	80.4337
Bin2.161	2	81.0122
Bin2.162	2	81.0122
Bin2.163	2	81.0122
Bin2.164	2	81.0122
Bin2.165	2	81.0122
Bin2.166	2	81.0122
Bin2.167	2	81.0122
Bin2.168	2	81.0122
Bin2.169	2	81.0122
Bin2.170	2	81.0122
Bin2.171	2	81.0122
Bin2.172	2	81.0122
Bin2.173	2	81.0122
Bin2.174	2	81.0122
Bin2.175	2	81.0122
Bin2.176	2	81.0122
Bin2.177	2	81.0122
Bin2.178	2	81.0122
Bin2.179	2	81.0122
Bin2.180	2	81.0122
Bin2.181	2	81.0122
Bin2.182	2	81.0122
Bin2.183	2	81.0122
Bin2.184	2	81.0122
Bin2.185	2	81.0122
Bin2.186	2	81.0122
Bin2.187	2	81.6044
Bin2.188	2	81.6044
Bin2.189	2	81.6044
Bin2.190	2	81.6044
Bin2.191	2	81.6044
Bin2.192	2	81.6044
Bin2.193	2	81.6044
Bin2.194	2	82.1967
Bin2.195	2	82.1967
Bin2.196	2	82.1967
Bin2.197	2	82.7992
Bin2.198	2	82.7992
Bin2.199	2	83.4167
Bin2.200	2	83.4167
Bin2.201	2	83.4167
Bin2.202	2	84.0455
Bin2.203	2	84.6743
Bin2.204	2	84.6743
Bin2.205	2	84.6743
Bin2.206	2	84.6743
Bin2.207	2	84.6743
Bin2.208	2	84.6743
Bin2.209	2	84.6743
Bin2.210	2	85.3054
Bin2.211	2	85.9505
Bin2.212	2	85.9505
Bin2.213	2	85.9505
Bin2.214	2	85.9505
Bin2.215	2	85.9505
Bin2.216	2	85.9505
Bin2.217	2	85.9505
Bin2.218	2	85.9505
Bin2.219	2	85.9505
Bin2.220	2	85.9505
Bin2.221	2	85.9505
Bin2.222	2	85.9505
Bin2.223	2	85.9505
Bin2.224	2	86.5956
Bin2.225	2	87.2554
Bin2.226	2	87.2554
Bin2.227	2	87.2554
Bin2.228	2	87.2554
Bin2.229	2	87.2554
Bin2.230	2	87.2554
Bin2.231	2	87.9282
Bin2.232	2	87.9282
Bin2.233	2	88.6035
Bin2.234	2	88.6035
Bin2.235	2	89.2814
Bin2.236	2	89.9756
Bin2.237	2	90.6698
Bin2.238	2	90.6698
Bin2.239	2	90.6698
Bin2.240	2	90.6698
Bin2.241	2	91.3667
Bin2.242	2	91.3667
Bin2.243	2	92.789
Bin2.244	2	92.789
Bin2.245	2	94.2537
Bin2.246	2	94.2537
Bin2.247	2	94.9801
Bin2.248	2	95.7064
Bin2.249	2	96.4516
Bin2.250	2	97.2133
Bin2.251	2	97.9958
Bin2.252	2	98.8002
Bin2.253	2	99.6045
Bin2.254	2	100.387
Bin2.255	2	101.149
Bin2.256	2	101.91
Bin2.257	2	103.522
Bin2.258	2	104.35
Bin2.259	2	105.202
Bin2.260	2	106.054
Bin2.261	2	106.054
Bin2.262	2	106.855
Bin2.263	2	106.855
Bin2.264	2	107.659
Bin2.265	2	108.442
Bin2.266	2	108.442
Bin2.267	2	109.221
Bin2.268	2	109.221
Bin2.269	2	110.025
Bin2.270	2	110.829
Bin2.271	2	110.829
Bin2.272	2	111.653
Bin2.273	2	113.304
Bin2.274	2	114.105
Bin2.275	2	114.906
Bin2.276	2	115.685
Bin2.277	2	116.464
Bin2.278	2	116.464
Bin2.279	2	116.464
Bin2.280	2	116.464
Bin2.282	2	117.295
Bin2.281	2	118.127
Bin2.283	2	118.983
Bin2.284	2	118.983
Bin2.285	2	120.803
Bin2.286	2	121.734
Bin2.287	2	121.734
Bin2.288	2	122.66
Bin2.289	2	123.586
Bin2.290	2	124.549
Bin2.291	2	124.549
Bin2.292	2	125.506
Bin2.293	2	126.496
Bin2.294	2	127.522
Bin2.295	2	127.522
Bin2.296	2	128.593
Bin2.297	2	128.593
Bin2.298	2	129.7
Bin2.299	2	129.7
Bin2.300	2	130.858
Bin2.301	2	133.429
Bin2.302	2	133.429
Bin2.303	2	134.683
Bin2.304	2	137.362
Bin2.305	2	138.674
Bin2.306	2	138.674
Bin2.307	2	140.063
Bin2.308	2	143.253
Bin2.309	2	144.796
Bin2.310	2	146.258
Bin2.311	2	146.258
Bin2.312	2	147.57
Bin2.313	2	148.824
Bin2.314	2	151.376
Bin2.315	2	152.577
Bin2.316	2	154.909
Bin2.317	2	155.974
Bin2.318	2	155.974
Bin2.319	2	157.006
Bin2.320	2	162.558
Bin2.321	2	163.521
Bin2.322	2	163.521
Bin2.323	2	164.418
Bin2.324	2	166.163
Bin2.325	2	167.007
Bin2.326	2	167.851
Bin2.327	2	168.672
Bin2.328	2	168.672
Bin2.329	2	169.465
Bin2.330	2	170.237
Bin2.331	2	171.01
Bin2.332	2	171.782
Bin2.333	2	172.554
Bin2.334	2	172.554
Bin2.335	2	173.33
Bin2.336	2	174.105
Bin2.337	2	174.903
Bin2.338	2	175.722
Bin2.339	2	177.366
Bin2.340	2	178.163
Bin2.341	2	179.761
Bin2.342	2	180.536
Bin2.343	2	181.334
Bin2.344	2	182.131
Bin2.345	2	182.928
Bin2.346	2	183.725
Bin2.347	2	184.522
Bin2.348	2	185.319
Bin2.353	2	185.319
Bin2.354	2	185.319
Bin2.352	2	186.12
Bin2.351	2	186.12
Bin2.350	2	186.12
Bin2.349	2	186.917
Bin2.355	2	189.388
Bin3.001	3	0
Bin3.002	3	6.208
Bin3.003	3	12.343
Bin3.004	3	17.2255
Bin3.005	3	46.1774
Bin3.006	3	46.9321
Bin3.007	3	46.9321
Bin3.008	3	46.9321
Bin3.009	3	46.9321
Bin3.010	3	47.6584
Bin3.011	3	47.6584
Bin3.012	3	48.3641
Bin3.013	3	49.0698
Bin3.014	3	49.7755
Bin3.015	3	51.1867
Bin3.016	3	51.8924
Bin3.017	3	52.6158
Bin3.018	3	52.6158
Bin3.019	3	53.3808
Bin3.020	3	54.9996
Bin3.021	3	54.9996
Bin3.022	3	54.9996
Bin3.023	3	54.9996
Bin3.024	3	54.9996
Bin3.025	3	55.7968
Bin3.026	3	55.7968
Bin3.027	3	55.7968
Bin3.028	3	55.7968
Bin3.029	3	55.7968
Bin3.030	3	56.5792
Bin3.031	3	56.5792
Bin3.032	3	56.5792
Bin3.033	3	57.3377
Bin3.034	3	57.3377
Bin3.035	3	58.1421
Bin3.036	3	58.1421
Bin3.037	3	58.9984
Bin3.038	3	59.881
Bin3.039	3	59.881
Bin3.040	3	60.7594
Bin3.041	3	61.6377
Bin3.042	3	62.4899
Bin3.043	3	63.3175
Bin3.044	3	64.1218
Bin3.045	3	64.9262
Bin3.046	3	66.5378
Bin3.047	3	67.2995
Bin3.048	3	68.0416
Bin3.049	3	68.7836
Bin3.050	3	68.7836
Bin3.051	3	69.5041
Bin3.052	3	70.9099
Bin3.053	3	72.2495
Bin3.054	3	72.2495
Bin3.055	3	72.8739
Bin3.056	3	73.485
Bin3.057	3	74.0835
Bin3.059	3	75.3042
Bin3.061	3	76.5249
Bin3.058	3	77.1113
Bin3.060	3	77.1113
Bin3.062	3	77.6996
Bin3.063	3	78.3001
Bin3.064	3	78.9155
Bin3.065	3	79.5309
Bin3.066	3	79.5309
Bin3.067	3	79.5309
Bin3.068	3	80.176
Bin3.069	3	80.8359
Bin3.070	3	81.5112
Bin3.071	3	82.1865
Bin3.072	3	82.8464
Bin3.073	3	83.4915
Bin3.074	3	84.1225
Bin3.075	3	84.74
Bin3.076	3	85.3426
Bin3.077	3	86.5716
Bin3.078	3	87.2004
Bin3.079	3	87.8432
Bin3.080	3	88.486
Bin3.081	3	89.7997
Bin3.082	3	90.4724
Bin3.083	3	91.1612
Bin3.084	3	91.8669
Bin3.085	3	92.5903
Bin3.086	3	92.5903
Bin3.087	3	93.3167
Bin3.088	3	94.0431
Bin3.089	3	94.7883
Bin3.090	3	95.5334
Bin3.091	3	95.5334
Bin3.092	3	96.3017
Bin3.093	3	96.3017
Bin3.094	3	97.0667
Bin3.095	3	97.0667
Bin3.096	3	97.8088
Bin3.097	3	99.3336
Bin3.098	3	99.3336
Bin3.099	3	99.3336
Bin3.100	3	100.887
Bin3.101	3	101.684
Bin3.102	3	102.481
Bin3.103	3	103.257
Bin3.104	3	104.033
Bin3.105	3	104.83
Bin3.106	3	105.65
Bin3.107	3	107.395
Bin3.108	3	108.293
Bin3.109	3	109.219
Bin3.110	3	110.145
Bin3.112	3	110.145
Bin3.111	3	111.042
Bin3.113	3	111.042
Bin3.114	3	111.939
Bin3.115	3	112.865
Bin3.116	3	113.822
Bin3.117	3	114.779
Bin3.118	3	114.779
Bin3.119	3	115.7
Bin3.120	3	116.622
Bin3.121	3	117.514
Bin3.122	3	118.38
Bin3.123	3	120.117
Bin3.124	3	120.982
Bin3.125	3	121.848
Bin3.126	3	122.713
Bin3.127	3	123.606
Bin3.128	3	124.532
Bin3.129	3	125.458
Bin3.130	3	126.355
Bin3.131	3	127.225
Bin3.132	3	128.095
Bin3.133	3	128.992
Bin3.134	3	128.992
Bin3.135	3	129.918
Bin3.136	3	131.844
Bin3.137	3	132.801
Bin3.138	3	133.727
Bin3.139	3	134.624
Bin3.140	3	136.486
Bin3.141	3	137.443
Bin3.142	3	138.4
Bin3.143	3	138.4
Bin3.144	3	139.331
Bin3.145	3	139.331
Bin3.146	3	140.228
Bin3.147	3	141.125
Bin3.148	3	142.022
Bin3.149	3	142.919
Bin3.150	3	144.72
Bin3.151	3	145.59
Bin3.152	3	146.434
Bin3.153	3	148.18
Bin3.154	3	149.077
Bin3.155	3	149.974
Bin3.156	3	150.839
Bin3.157	3	151.68
Bin3.158	3	154.139
Bin3.159	3	154.912
Bin3.160	3	155.705
Bin3.161	3	156.522
Bin3.162	3	157.362
Bin3.163	3	158.202
Bin3.164	3	161.699
Bin3.165	3	162.515
Bin3.166	3	163.331
Bin3.167	3	164.148
Bin3.168	3	164.941
Bin3.169	3	165.735
Bin3.170	3	166.551
Bin3.171	3	167.367
Bin3.172	3	168.161
Bin3.173	3	168.933
Bin3.174	3	169.685
Bin3.175	3	170.418
Bin3.176	3	171.151
Bin3.177	3	171.884
Bin3.178	3	172.598
Bin3.179	3	173.313
Bin3.180	3	174.046
Bin3.181	3	174.046
Bin3.182	3	174.782
Bin4.005	4	0
Bin4.004	4	6.2514
Bin4.003	4	9.0852
Bin4.006	4	13.9678
Bin4.007	4	17.9478
Bin4.009	4	20.7098
Bin4.008	4	22.0627
Bin4.001	4	22.0627
Bin4.002	4	22.0627
Bin4.010	4	23.8226
Bin4.011	4	30.3709
Bin4.012	4	34.3803
Bin4.013	4	44.1064
Bin4.014	4	47.573
Bin4.015	4	54.1689
Bin4.016	4	56.0218
Bin4.017	4	61.2341
Bin4.018	4	67.7863
Bin4.019	4	72.2959
Bin4.020	4	72.2959
Bin4.021	4	72.2959
Bin4.022	4	72.2959
Bin4.023	4	72.2959
Bin4.024	4	72.2959
Bin4.025	4	72.2959
Bin4.026	4	72.2959
Bin4.027	4	72.2959
Bin4.028	4	78.7341
Bin4.029	4	83.7986
Bin4.030	4	86.8944
Bin4.031	4	90.4056
Bin4.032	4	94.4823
Bin4.033	4	94.4823
Bin5.001	5	0
Bin5.002	5	1.0262
Bin5.003	5	2.0523
Bin5.004	5	3.0785
Bin5.005	5	4.1432
Bin5.006	5	4.1432
Bin5.007	5	5.2564
Bin5.008	5	7.7099
Bin5.009	5	8.9728
Bin5.010	5	8.9728
Bin5.011	5	10.2268
Bin5.012	5	11.5395
Bin5.013	5	12.8523
Bin5.014	5	14.1062
Bin5.015	5	15.3066
Bin5.016	5	15.3066
Bin5.017	5	16.4505
Bin5.018	5	16.4505
Bin5.019	5	17.5568
Bin5.020	5	18.6214
Bin5.021	5	19.6861
Bin5.022	5	20.7924
Bin5.023	5	21.8986
Bin5.024	5	23.0049
Bin5.025	5	24.1112
Bin5.026	5	25.2174
Bin5.027	5	26.3688
Bin5.028	5	27.5691
Bin5.029	5	30.0061
Bin5.030	5	30.0061
Bin5.031	5	31.0644
Bin5.032	5	32.1227
Bin5.033	5	33.1811
Bin5.034	5	34.2013
Bin5.035	5	34.2013
Bin5.036	5	34.2013
Bin5.037	5	35.2335
Bin5.038	5	36.2656
Bin5.039	5	37.2978
Bin5.040	5	37.2978
Bin5.041	5	38.3239
Bin5.042	5	39.3501
Bin5.043	5	40.3405
Bin5.044	5	41.331
Bin5.045	5	43.3259
Bin5.046	5	45.1876
Bin5.047	5	47.8149
Bin5.048	5	48.612
Bin5.049	5	50.2094
Bin5.050	5	51.0065
Bin5.051	5	51.8265
Bin5.052	5	52.6464
Bin5.053	5	52.6464
Bin5.054	5	52.6464
Bin5.055	5	53.4986
Bin5.056	5	54.3508
Bin5.057	5	55.1784
Bin5.058	5	55.9828
Bin5.059	5	55.9828
Bin5.060	5	55.9828
Bin5.061	5	56.7412
Bin5.062	5	57.4802
Bin5.063	5	58.2007
Bin5.064	5	58.9036
Bin5.065	5	60.2807
Bin5.066	5	60.9381
Bin5.067	5	61.5956
Bin5.068	5	62.253
Bin5.069	5	62.8958
Bin5.070	5	62.8958
Bin5.071	5	63.5362
Bin5.072	5	64.1767
Bin5.073	5	65.4563
Bin5.074	5	66.0829
Bin5.075	5	66.7094
Bin5.076	5	67.9891
Bin5.077	5	68.6156
Bin5.078	5	69.2289
Bin6.001	6	0
Bin6.002	6	0
Bin6.003	6	0
Bin6.004	6	0
Bin6.005	6	0
Bin6.006	6	0
Bin6.007	6	0
Bin6.008	6	0
Bin6.009	6	1.7156
Bin6.014	6	29.6323
Bin6.012	6	31.4341
Bin6.011	6	32.2782
Bin6.010	6	32.2782
Bin6.013	6	34.0155
Bin6.015	6	35.8083
Bin6.016	6	37.6012
Bin6.017	6	38.4667
Bin6.018	6	41.2584
Bin6.019	6	42.2105
Bin6.020	6	42.2105
Bin6.021	6	42.2105
Bin6.022	6	43.1954
Bin6.023	6	44.1804
Bin6.024	6	44.1804
Bin6.025	6	45.1375
Bin6.026	6	45.1375
Bin6.027	6	46.0999
Bin6.028	6	47.0959
Bin6.029	6	48.128
Bin6.030	6	49.1601
Bin6.031	6	49.1601
Bin6.032	6	50.1617
Bin6.033	6	50.1617
Bin6.034	6	51.1577
Bin6.035	6	52.1899
Bin6.036	6	54.3526
Bin6.037	6	54.3526
Bin6.038	6	56.5284
Bin6.039	6	57.5666
Bin6.040	6	58.5682
Bin6.041	6	59.5698
Bin6.042	6	60.6079
Bin6.043	6	61.6855
Bin6.044	6	61.6855
Bin6.045	6	62.7566
Bin6.046	6	63.7887
Bin6.047	6	64.7847
Bin6.048	6	64.7847
Bin6.049	6	64.7847
Bin6.050	6	65.7419
Bin6.051	6	66.668
Bin6.052	6	67.565
Bin6.053	6	69.3107
Bin6.054	6	70.1588
Bin6.055	6	71.0328
Bin6.056	6	71.0328
Bin6.057	6	71.8769
Bin6.058	6	72.721
Bin6.059	6	73.5651
Bin6.060	6	74.385
Bin6.061	6	74.385
Bin6.062	6	75.2088
Bin6.063	6	76.0569
Bin6.064	6	76.9309
Bin6.065	6	77.8049
Bin6.066	6	78.653
Bin6.067	6	79.5011
Bin6.068	6	80.3709
Bin6.069	6	81.2406
Bin6.070	6	82.0847
Bin6.071	6	82.9046
Bin6.072	6	85.5319
Bin6.073	6	86.4289
Bin6.074	6	87.3259
Bin6.075	6	87.3259
Bin6.076	6	88.1914
Bin6.077	6	88.1914
Bin6.078	6	89.0611
Bin6.079	6	89.9581
Bin6.080	6	90.8551
Bin6.081	6	91.7248
Bin6.082	6	95.1285
Bin6.083	6	95.8837
Bin6.084	6	96.639
Bin6.085	6	97.4146
Bin6.086	6	99.0119
Bin6.087	6	99.0119
Bin6.088	6	99.0119
Bin6.089	6	99.7876
Bin6.090	6	100.543
Bin6.091	6	100.543
Bin6.092	6	101.322
Bin6.093	6	102.926
Bin6.094	6	104.531
Bin6.095	6	105.331
Bin6.096	6	106.132
Bin6.097	6	106.911
Bin6.098	6	106.911
Bin6.099	6	107.673
Bin6.100	6	108.415
Bin6.101	6	109.157
Bin6.102	6	109.157
Bin6.103	6	109.878
Bin6.104	6	111.319
Bin6.105	6	112.019
Bin6.106	6	112.7
Bin6.107	6	113.381
Bin6.108	6	114.078
Bin7.001	7	0
Bin7.002	7	0
Bin7.003	7	0
Bin7.004	7	0
Bin8.001	8	0
Bin8.002	8	0.655
Bin8.003	8	1.31
Bin8.004	8	3.3667
Bin8.005	8	4.037
Bin8.006	8	4.7072
Bin8.007	8	6.1129
Bin8.008	8	6.8158
Bin8.009	8	7.502
Bin8.010	8	8.1881
Bin8.011	8	8.891
Bin8.012	8	9.6115
Bin8.013	8	10.3505
Bin8.014	8	11.0895
Bin8.015	8	11.8285
Bin8.016	8	11.8285
Bin8.017	8	11.8285
Bin8.018	8	12.5675
Bin8.019	8	13.3064
Bin8.020	8	14.8248
Bin8.021	8	15.5833
Bin8.022	8	17.1368
Bin8.023	8	17.9124
Bin8.024	8	20.3124
Bin8.025	8	21.0676
Bin8.026	8	22.5404
Bin8.027	8	23.2405
Bin8.028	8	23.9406
Bin8.029	8	25.3409
Bin8.030	8	26.7412
Bin8.031	8	27.4413
Bin8.032	8	28.1414
Bin8.033	8	28.1414
Bin8.034	8	28.1414
Bin8.035	8	28.1414
Bin8.036	8	28.1414
Bin8.037	8	28.8561
Bin8.038	8	29.589
Bin8.039	8	30.3411
Bin8.040	8	31.1133
Bin8.041	8	31.9069
Bin8.042	8	32.7006
Bin8.043	8	34.2909
Bin8.044	8	35.0631
Bin8.045	8	35.8354
Bin8.046	8	36.629
Bin8.047	8	37.4226
Bin8.048	8	38.2162
Bin8.049	8	39.0324
Bin8.050	8	39.0324
Bin8.051	8	39.8523
Bin8.052	8	40.6723
Bin8.053	8	41.4922
Bin8.054	8	42.3122
Bin8.055	8	43.1322
Bin8.056	8	43.1322
Bin8.057	8	43.9559
Bin8.058	8	44.7567
Bin8.059	8	45.5574
Bin8.060	8	46.3582
Bin8.061	8	47.159
Bin8.062	8	48.8601
Bin8.063	8	48.8601
Bin8.064	8	48.8601
Bin8.065	8	49.7256
Bin8.066	8	50.6181
Bin8.067	8	51.5394
Bin8.068	8	52.4914
Bin8.069	8	53.4764
Bin8.070	8	53.4764
Bin8.071	8	54.5025
Bin8.072	8	54.5025
Bin8.073	8	54.5025
Bin8.074	8	55.5287
Bin8.075	8	55.5287
Bin8.076	8	56.5609
Bin8.077	8	56.5609
Bin8.078	8	57.587
Bin8.079	8	58.6517
Bin8.080	8	59.7579
Bin8.081	8	60.8642
Bin8.082	8	61.9705
Bin8.083	8	63.1218
Bin8.084	8	64.3222
Bin8.085	8	65.5761
Bin8.087	8	66.8213
Bin8.086	8	68.0664
Bin8.088	8	68.0664
Bin8.089	8	70.6002
Bin8.090	8	71.7925
Bin8.091	8	72.9364
Bin8.092	8	74.0877
Bin8.093	8	75.2881
Bin8.094	8	76.4885
Bin8.095	8	77.6399
Bin8.096	8	78.7987
Bin8.097	8	79.9576
Bin8.098	8	81.0708
Bin8.099	8	82.1419
Bin8.100	8	83.174
Bin8.101	8	84.2062
Bin8.102	8	85.2383
Bin8.103	8	85.2383
Bin8.104	8	85.2383
Bin8.105	8	86.2343
Bin8.106	8	86.2343
Bin8.107	8	89.1397
Bin8.108	8	90.0094
Bin8.109	8	90.8792
Bin8.110	8	90.8792
Bin8.111	8	91.7447
Bin8.112	8	92.6102
Bin8.113	8	94.3475
Bin8.114	8	95.1637
Bin8.115	8	95.1637
Bin8.116	8	96.0078
Bin8.117	8	96.8519
Bin8.118	8	97.6959
Bin8.119	8	101.21
Bin8.120	8	102.029
Bin8.121	8	102.85
Bin8.122	8	103.669
Bin8.123	8	104.513
Bin8.124	8	107.06
Bin8.125	8	107.836
Bin8.126	8	107.836
Bin8.127	8	108.588
Bin8.128	8	110.789
Bin8.129	8	112.151
Bin8.130	8	112.151
Bin8.131	8	112.803
Bin8.132	8	113.456
Bin8.133	8	114.124
Bin8.134	8	117.62
Bin8.135	8	118.273
Bin8.136	8	118.911
Bin8.137	8	119.535
Bin8.138	8	119.535
Bin9.001	9	0
Bin9.002	9	0
Bin9.003	9	0
Bin9.004	9	0
Bin9.005	9	0
Bin9.006	9	0
Bin9.007	9	0
Bin9.008	9	0
Bin9.009	9	0
Bin9.010	9	0
Bin9.011	9	0
Bin9.012	9	3.6503
Bin9.013	9	16.9211
Bin9.014	9	18.6223
Bin9.015	9	19.423
Bin9.016	9	20.2021
Bin9.017	9	20.9573
Bin9.018	9	21.7126
Bin9.019	9	22.4848
Bin9.020	9	24.1212
Bin9.021	9	26.6561
Bin9.022	9	27.4497
Bin9.023	9	28.2433
Bin9.024	9	29.0369
Bin9.025	9	31.4265
Bin9.026	9	32.1785
Bin9.027	9	32.9306
Bin9.028	9	33.7028
Bin9.029	9	34.4784
Bin9.030	9	35.2337
Bin9.031	9	35.9696
Bin9.032	9	36.6872
Bin9.033	9	38.0874
Bin9.034	9	38.7552
Bin9.035	9	38.7552
Bin10.001	10	0
Bin10.002	10	0.655
Bin10.003	10	0.655
Bin10.004	10	1.3278
Bin10.005	10	4.2986
Bin10.006	10	5.8724
Bin10.007	10	7.4462
Bin10.008	10	8.2286
Bin10.009	10	15.382
Bin10.010	10	16.1864
Bin10.011	10	17.0178
Bin10.012	10	17.8741
Bin10.013	10	18.7304
Bin10.014	10	19.5867
Bin10.015	10	20.4389
Bin10.016	10	21.2396
Bin10.017	10	22.0187
Bin10.018	10	22.7771
Bin10.019	10	23.5161
Bin10.020	10	24.2366
Bin10.021	10	25.7154
Bin10.022	10	27.1943
Bin10.023	10	27.8778
Bin10.024	10	28.5455
Bin10.025	10	29.2132
Bin10.026	10	29.8968
Bin10.027	10	30.5942
Bin10.028	10	31.3089
Bin10.029	10	32.0236
Bin10.030	10	32.7383
Bin10.031	10	33.4712
Bin10.032	10	35.018
Bin10.033	10	35.8116
Bin10.034	10	36.6278
Bin10.035	10	37.4719
Bin10.036	10	38.3416
Bin10.037	10	39.2113
Bin10.038	10	40.0811
Bin10.039	10	40.9781
Bin10.040	10	41.9042
Bin10.041	10	42.8302
Bin10.042	10	43.7272
Bin10.043	10	44.597
Bin10.044	10	45.4667
Bin10.045	10	46.3364
Bin10.046	10	47.2062
Bin10.047	10	48.1032
Bin10.048	10	49.0001
Bin10.049	10	49.9017
Bin10.050	10	50.8032
Bin10.051	10	51.7048
Bin10.052	10	52.6357
Bin10.053	10	52.6357
Bin10.054	10	53.5715
Bin10.055	10	54.4731
Bin10.056	10	55.3746
Bin10.057	10	56.2762
Bin10.058	10	56.2762
Bin10.059	10	57.1732
Bin10.060	10	58.975
Bin10.061	10	59.819
Bin10.062	10	60.6631
Bin10.063	10	61.5072
Bin10.064	10	62.3812
Bin10.065	10	63.2552
Bin10.066	10	64.1033
Bin10.067	10	64.9005
Bin10.068	10	65.6976
Bin10.069	10	66.5176
Bin10.070	10	67.3376
Bin10.071	10	68.1575
Bin10.072	10	68.9775
Bin10.073	10	69.7746
Bin10.074	10	70.5503
Bin10.075	10	71.3055
Bin10.076	10	72.0414
Bin10.077	10	72.759
Bin10.078	10	73.4591
Bin10.079	10	73.4591
Bin10.080	10	74.1565
Bin10.081	10	74.8539
Bin10.082	10	74.8539
Bin10.083	10	75.554
Bin10.084	10	76.2716
Bin10.085	10	77.0075
Bin10.086	10	77.0075
Bin10.087	10	77.7628
Bin10.088	10	79.3163
Bin10.089	10	80.0919
Bin10.090	10	81.6454
Bin10.091	10	82.3813
Bin10.092	10	83.1172
Bin10.093	10	83.8724
Bin10.094	10	84.6277
Bin10.095	10	85.3829
Bin10.096	10	86.1382
Bin10.097	10	86.8741
Bin10.098	10	86.8741
Bin10.099	10	88.304
Bin10.100	10	89.0014
Bin10.101	10	89.6988
Bin10.102	10	90.3797
Bin10.103	10	91.0606
Bin10.104	10	92.4555
Bin10.105	10	93.817
Bin10.106	10	94.4822
Bin10.107	10	95.1474
Bin10.108	10	95.1474
Bin10.109	10	95.8151
Bin10.110	10	95.8151
Bin10.111	10	95.8151
Bin10.112	10	96.4987
Bin10.113	10	97.1822
Bin10.114	10	97.8657
Bin10.115	10	98.5493
Bin10.116	10	98.5493
Bin10.117	10	99.2145
Bin10.118	10	99.8797
Bin10.119	10	100.545
Bin10.120	10	100.545
Bin10.121	10	101.945
Bin10.122	10	102.645
Bin10.123	10	103.363
Bin10.124	10	104.08
Bin10.125	10	104.798
Bin10.126	10	105.534
Bin10.127	10	106.27
Bin10.128	10	106.27
Bin10.129	10	106.967
Bin10.130	10	107.648
Bin10.131	10	108.978
Bin10.132	10	110.308
Bin10.133	10	111.637
Bin10.134	10	112.908
Bin10.135	10	113.519
Bin10.136	10	114.714
Bin10.137	10	114.714
Bin10.138	10	115.287
Bin10.139	10	115.849
Bin10.140	10	116.411
Bin10.141	10	116.984
Bin10.142	10	117.556
Bin10.143	10	117.556
Bin10.144	10	118.704

## Sheet: Genotype
Bin1.001	0	2	0	2	2	2	2	2	2	0	2	2	0	2	2	2	2	2	2	1	2	2	0	2	0	2	2	2	2	2	2	2	2	0	2	2	2	2	2	2	2	0	2	2	2	2	2	2	2
Bin1.002	2	2	0	2	2	2	2	2	2	0	2	2	0	2	2	2	2	2	2	1	2	2	0	2	0	2	2	2	2	2	2	2	2	0	2	2	2	2	2	2	2	0	2	2	2	2	2	2	2
Bin1.003	2	2	0	2	2	2	2	2	2	0	2	2	0	2	2	2	2	2	2	1	2	2	0	2	2	2	2	2	2	2	2	2	2	0	2	2	2	2	2	2	2	0	2	2	2	2	2	2	2
Bin1.004	2	2	0	2	2	2	2	2	2	0	2	2	0	2	2	2	2	2	2	1	2	2	0	2	2	2	2	2	2	2	2	2	2	0	2	2	2	2	2	2	2	0	2	2	2	2	2	2	2
Bin1.005	2	2	0	2	2	2	2	2	2	0	2	2	0	2	2	2	2	2	2	1	2	2	0	2	2	2	2	2	2	2	2	2	2	0	2	2	2	2	0	2	2	0	2	2	2	2	2	2	2
Bin1.006	2	2	0	2	2	2	2	2	2	0	2	2	0	2	2	2	2	2	2	2	2	2	0	2	2	2	2	2	2	2	2	2	2	0	2	2	2	2	0	2	2	0	2	2	2	2	2	2	2
Bin1.007	2	2	0	2	2	2	2	2	2	0	2	2	0	2	2	2	2	2	2	2	2	2	0	2	2	2	2	2	2	2	2	2	2	0	2	2	2	2	0	2	2	0	2	2	2	2	2	2	2
Bin1.008	2	2	0	2	2	2	2	2	2	0	2	2	2	2	2	2	2	2	2	2	2	2	0	2	2	2	2	2	2	2	2	2	2	0	2	2	2	2	0	2	2	0	2	2	2	2	2	2	2
Bin1.009	2	2	0	2	2	2	2	2	2	0	2	2	2	2	2	2	2	2	2	2	2	2	0	2	2	2	2	2	2	2	2	2	2	0	2	2	2	2	0	2	2	2	2	2	2	2	2	2	2
Bin1.010	2	2	0	2	2	2	2	2	2	0	2	2	2	2	2	2	2	2	2	2	2	2	0	2	2	2	2	2	2	2	2	2	2	0	2	2	2	2	2	2	2	2	2	2	2	2	2	2	2
Bin1.011	2	2	0	2	2	2	2	2	2	0	2	2	2	2	2	2	2	2	2	2	2	2	0	2	2	2	2	2	0	2	2	2	2	0	2	2	2	2	2	2	2	2	2	2	2	2	2	2	2
Bin1.012	2	2	0	2	2	2	2	2	2	0	2	2	2	2	2	2	2	2	2	2	2	2	0	2	2	2	2	0	0	2	2	2	1	0	2	2	2	2	2	2	2	2	2	2	2	2	2	2	2
Bin1.013	2	2	0	2	2	2	2	2	2	0	2	2	2	2	2	2	2	2	2	2	2	2	0	2	2	2	2	0	0	2	2	2	1	0	2	2	2	2	2	2	2	2	2	2	2	2	2	2	2
Bin1.014	2	2	0	2	2	2	2	2	2	0	2	2	2	2	2	2	2	2	2	2	2	2	0	2	2	2	2	0	0	2	2	2	1	0	2	2	2	2	2	2	2	2	2	2	2	2	2	2	2
Bin1.015	2	2	0	2	2	2	2	2	2	0	2	2	2	2	2	2	2	2	2	2	2	2	0	2	2	2	2	0	0	2	2	2	1	0	2	2	2	2	2	2	2	2	2	2	2	2	2	2	2
Bin1.016	2	2	0	2	2	2	2	2	2	2	2	2	2	2	2	2	2	2	2	2	2	2	0	2	2	2	2	0	0	2	2	2	1	0	2	2	2	2	2	2	2	2	2	2	2	2	2	2	2
Bin1.017	2	2	0	2	2	2	2	2	2	2	2	2	2	2	2	2	2	2	2	2	2	2	0	2	2	2	2	0	2	2	2	2	1	0	2	2	2	2	2	2	2	2	2	2	2	2	2	2	2
Bin1.018	2	2	0	2	2	2	2	2	2	2	2	2	2	2	2	2	2	2	2	2	2	2	0	2	2	2	2	0	2	2	2	2	2	0	2	2	2	2	2	2	2	2	2	2	2	2	2	2	2
Bin1.019	2	2	0	2	2	2	2	2	2	2	2	2	2	2	2	2	2	2	2	2	2	2	0	2	2	2	2	2	2	2	2	2	2	0	2	2	2	2	2	2	2	2	2	2	2	2	2	2	2
Bin1.020	2	2	0	0	2	2	2	2	2	2	2	2	2	2	2	2	2	2	2	2	2	2	0	2	2	2	2	2	2	2	2	2	2	0	2	2	2	2	2	2	2	2	2	2	2	2	2	2	2
Bin1.021	2	2	0	0	2	2	2	2	2	2	2	2	2	2	2	2	2	2	2	2	2	2	0	2	2	2	2	2	2	2	2	2	2	0	2	2	2	2	2	2	2	2	2	2	2	2	2	2	2
Bin1.022	2	2	0	0	2	2	2	2	2	2	2	2	2	2	2	2	2	2	2	2	2	2	0	2	2	2	2	2	2	2	2	2	2	0	2	2	2	2	2	1	2	2	2	2	2	2	2	2	2
Bin1.023	2	2	0	0	2	2	2	2	2	2	2	2	2	2	2	2	2	2	2	2	2	2	0	2	2	2	2	2	2	2	2	2	2	0	2	2	2	2	2	1	2	2	2	2	2	2	2	2	2
Bin1.024	2	2	0	0	2	2	2	2	2	2	2	2	2	2	2	2	2	2	2	2	2	2	0	2	2	2	2	2	2	2	2	2	2	0	2	2	2	2	2	1	2	2	2	2	2	2	2	2	2
Bin1.025	2	2	0	0	2	2	2	2	2	2	2	2	2	2	2	2	2	2	2	2	2	2	0	2	2	2	2	2	2	2	2	2	2	0	2	2	2	2	2	2	2	2	2	2	2	2	2	2	2
Bin1.026	2	2	0	0	2	2	2	2	2	2	2	2	2	2	2	2	2	2	0	2	2	2	0	2	2	2	2	2	2	2	2	2	2	0	2	2	2	2	2	2	2	2	2	2	2	2	2	2	2
Bin1.027	2	2	0	0	2	2	2	2	2	2	2	2	2	2	2	2	2	2	0	2	2	2	0	2	2	2	2	2	2	2	2	2	2	0	2	2	2	2	2	2	2	2	2	2	2	2	2	2	2
Bin1.028	2	2	0	0	2	2	2	2	2	2	2	2	2	2	2	2	2	2	0	2	2	2	0	2	2	2	2	2	2	2	2	2	2	0	2	2	2	2	2	2	2	2	2	2	2	2	2	2	2
Bin1.029	2	2	0	0	2	2	2	2	2	2	2	2	2	2	2	2	2	2	0	2	2	2	0	2	2	2	2	2	2	2	2	2	2	0	2	2	2	2	2	2	0	2	2	2	2	2	2	2	2
Bin1.030	2	2	0	0	2	2	2	2	2	2	2	2	2	2	2	2	2	2	0	2	2	2	0	2	2	2	2	2	2	2	2	2	2	0	2	2	2	2	2	2	0	2	2	2	2	2	2	2	2
Bin1.031	2	2	0	0	2	2	2	2	2	2	2	2	2	2	2	2	2	2	0	2	2	2	0	2	2	2	2	2	2	2	2	2	2	0	2	2	2	2	2	2	0	2	2	2	2	2	2	2	2
Bin1.032	2	2	0	0	2	2	2	2	2	2	2	2	2	2	2	2	2	2	0	2	2	2	0	2	2	2	2	2	2	2	2	2	2	0	2	2	2	2	2	2	0	2	2	2	2	2	2	2	2
Bin1.033	2	2	0	0	2	2	2	2	2	2	2	2	2	2	2	2	2	2	0	2	2	2	0	2	2	2	2	2	2	2	2	2	2	0	2	2	2	2	2	2	0	2	2	2	2	2	2	2	2
Bin1.034	2	2	0	0	2	2	2	2	2	2	2	2	2	2	2	2	2	2	0	2	2	2	0	2	2	2	2	2	2	2	2	2	2	0	2	2	2	2	2	2	0	2	2	2	2	2	2	2	2
Bin1.035	2	2	2	0	2	2	2	2	2	2	2	2	2	2	2	2	2	2	0	2	2	2	0	2	2	2	2	2	2	2	2	2	2	0	2	2	2	2	2	2	0	2	2	2	2	2	2	2	2
Bin1.036	2	2	2	0	2	2	2	2	2	2	2	2	2	2	2	2	2	2	0	2	2	2	0	2	2	2	2	2	2	2	2	2	2	0	2	2	2	2	2	2	0	2	2	2	2	2	2	2	2
Bin1.037	2	2	2	0	2	2	2	2	2	2	2	2	2	2	2	2	2	2	0	2	2	2	0	2	2	2	2	2	2	2	2	2	2	0	2	2	2	2	2	2	0	2	2	2	2	2	2	2	2
Bin1.038	2	2	0	0	2	2	2	2	2	2	2	2	2	2	2	2	2	2	0	2	2	2	0	2	2	2	2	2	2	2	2	2	2	0	2	2	2	2	2	2	0	2	2	2	2	2	2	2	2
Bin1.039	2	2	0	0	2	2	2	2	2	2	2	2	2	2	2	2	2	2	0	2	2	2	0	2	2	2	2	2	2	2	2	2	2	0	2	2	2	2	2	2	0	2	2	2	2	2	2	2	2
Bin1.040	2	2	0	0	2	2	2	2	2	2	2	2	2	2	2	2	2	2	0	2	2	2	0	2	2	2	2	2	2	2	2	2	2	0	2	2	2	2	2	2	0	2	2	2	2	2	2	2	2
Bin1.041	2	2	0	0	2	2	2	2	2	2	2	2	2	2	2	2	2	2	0	2	0	2	0	2	2	2	2	2	2	2	2	2	2	0	2	2	2	2	2	2	0	2	2	2	2	2	2	2	2
Bin1.042	2	2	0	0	2	2	2	2	2	2	2	2	2	2	2	2	2	2	2	2	0	2	0	2	2	2	2	2	2	2	2	2	2	0	2	2	2	2	2	2	0	2	2	2	2	2	2	2	2
Bin1.043	2	2	0	0	2	2	2	2	2	2	2	2	2	2	2	2	2	2	2	2	0	2	0	2	2	2	2	2	2	2	2	2	2	0	2	2	2	2	2	2	0	2	2	2	2	2	2	2	2
Bin1.044	2	2	0	0	2	2	2	2	2	2	2	2	2	2	2	2	2	2	2	2	0	2	0	2	2	2	2	2	2	2	2	2	2	2	2	2	2	2	2	2	0	2	2	2	2	2	2	2	2
Bin1.045	2	2	0	0	2	2	2	2	2	2	2	2	2	2	2	2	2	2	2	2	0	2	2	2	2	2	2	2	2	2	2	2	2	2	2	2	2	2	2	2	0	2	2	2	2	2	2	2	2
Bin1.046	2	2	0	2	2	2	2	2	2	2	2	2	2	2	2	2	2	2	2	2	0	2	2	2	2	2	2	2	2	2	2	2	2	2	2	2	2	2	2	2	0	2	2	2	2	2	2	2	2
Bin1.047	2	2	0	2	2	2	2	2	2	2	2	2	2	2	2	2	2	2	2	2	0	2	2	2	2	2	2	2	2	2	0	2	2	2	2	2	2	2	2	2	0	2	2	2	2	2	2	2	2
Bin1.048	2	2	0	2	2	2	2	2	2	2	2	2	2	2	2	2	2	2	2	2	0	2	2	2	2	2	2	2	2	2	0	2	2	2	2	2	2	2	2	2	0	2	2	2	2	2	2	2	2
Bin1.049	2	2	0	2	2	2	2	2	2	2	2	2	2	2	2	2	2	2	2	2	0	2	2	2	2	2	2	2	2	2	0	2	2	2	2	2	2	2	2	2	0	2	2	2	2	2	2	2	2
Bin1.050	2	2	2	2	2	2	2	2	2	2	2	2	2	2	2	2	2	2	2	2	0	2	2	2	2	2	2	2	2	2	0	2	2	2	2	2	2	2	2	2	0	2	2	2	2	2	2	2	2
Bin1.051	2	2	2	2	2	2	2	2	2	2	2	2	2	2	2	2	2	2	2	2	0	2	2	2	2	2	2	2	2	0	0	2	2	2	2	2	2	2	2	2	0	2	2	2	2	2	2	2	2
Bin1.052	2	2	2	2	2	2	2	2	2	2	2	2	2	2	2	2	2	2	2	2	0	2	2	2	2	2	2	2	2	0	0	2	2	2	2	2	2	2	2	2	0	2	2	2	2	2	2	2	2
Bin1.053	2	2	2	2	2	2	2	2	2	2	2	2	2	2	2	2	2	2	2	2	0	2	2	2	2	2	0	2	2	0	0	2	2	2	2	2	2	2	2	2	0	2	2	2	2	2	2	2	2
Bin1.054	2	2	2	2	2	2	2	2	2	2	2	2	2	2	2	2	2	2	2	2	0	2	2	2	2	2	0	2	2	0	2	2	2	2	2	2	2	2	2	2	0	2	2	2	2	2	2	2	2
Bin1.055	2	2	2	2	2	2	2	2	2	2	2	2	2	2	2	2	2	2	2	2	0	2	2	2	2	2	0	2	2	0	2	2	2	2	2	2	2	2	2	2	0	2	2	2	2	2	2	2	2
Bin1.056	2	2	2	2	2	2	2	2	2	2	2	2	2	2	2	2	2	2	2	2	0	2	2	2	2	2	0	2	2	0	2	2	2	2	2	2	2	2	2	2	0	2	2	2	2	2	2	2	2
Bin1.057	2	2	2	2	2	2	2	2	2	2	2	2	2	2	2	2	2	2	2	2	0	2	2	2	2	2	0	2	2	0	2	2	2	2	2	2	2	2	2	2	0	2	2	2	2	2	2	2	2
Bin1.058	2	2	2	2	2	2	2	0	2	2	2	2	2	2	2	2	2	2	2	2	0	2	2	2	2	2	0	2	2	0	2	2	2	2	2	2	2	2	2	2	0	2	2	2	2	2	2	2	2
Bin1.059	2	2	2	2	2	2	2	0	2	2	2	2	2	2	2	2	2	2	2	2	0	2	2	2	2	2	0	2	2	2	2	2	2	2	2	2	2	2	2	2	0	2	2	2	2	2	2	2	2
Bin1.060	2	2	2	2	2	2	2	0	2	2	2	2	2	2	2	2	2	2	2	2	0	2	2	2	2	2	0	2	2	2	2	2	2	2	2	2	2	2	2	2	0	2	2	2	2	2	2	2	2
Bin1.061	2	2	2	2	2	2	2	0	2	2	2	2	2	2	2	2	2	2	2	2	0	2	2	2	2	2	0	2	2	2	2	2	2	2	2	2	2	2	2	2	0	2	2	2	2	2	2	2	2
Bin1.062	2	2	2	2	2	2	2	0	2	2	2	2	2	2	2	2	2	2	2	2	0	2	2	2	2	2	0	2	2	2	2	2	2	2	2	2	2	2	2	2	0	2	2	2	2	2	2	2	2
Bin1.063	2	2	2	2	2	2	2	0	2	2	2	2	2	2	2	2	2	2	2	2	0	2	2	2	2	2	2	2	2	2	2	2	2	2	2	2	2	2	2	2	0	2	2	2	2	2	2	2	2
Bin1.064	2	2	2	2	2	2	2	0	2	2	2	2	2	2	2	2	2	2	2	2	0	2	2	2	2	2	2	2	2	2	2	2	2	2	2	2	2	2	2	2	0	2	2	2	2	2	2	2	2
Bin1.065	2	2	2	2	2	2	2	0	2	2	2	2	2	2	2	2	2	2	2	2	0	2	2	2	2	2	2	2	2	2	2	2	2	2	2	2	2	2	2	2	0	2	2	2	2	2	2	2	2
Bin1.066	2	2	2	2	2	2	2	0	2	2	2	2	2	2	2	2	2	2	2	2	0	2	2	2	2	2	2	2	2	2	2	2	2	2	2	2	2	2	2	2	0	2	2	2	2	2	2	2	2
Bin1.067	2	2	2	2	2	2	2	0	2	2	2	2	2	2	2	2	2	2	2	2	0	2	2	2	2	2	2	2	2	2	2	2	2	2	2	2	2	2	2	2	0	2	2	2	2	2	2	2	2
Bin1.068	2	2	2	2	2	2	2	0	2	2	2	2	2	2	2	2	2	2	2	2	0	2	2	2	2	2	2	2	2	2	2	2	2	2	2	2	2	2	2	2	0	2	2	2	2	2	2	2	2
Bin1.069	2	2	2	2	2	2	2	0	2	2	2	2	2	2	2	2	2	2	2	2	0	2	2	2	2	2	2	2	2	2	2	2	2	2	2	2	2	2	2	2	0	2	2	2	2	2	2	2	2
Bin1.070	2	2	2	2	2	2	2	0	2	2	2	2	2	2	2	2	2	2	2	2	0	2	2	2	2	2	2	2	2	2	2	2	2	2	2	2	2	2	2	2	0	2	2	2	2	2	2	2	2
Bin1.071	2	2	2	2	2	2	2	0	2	2	2	2	2	2	2	2	2	2	2	2	0	2	2	2	2	2	2	2	2	2	2	2	2	2	2	2	2	2	2	2	0	2	2	2	2	2	2	2	2
Bin1.072	2	2	2	2	2	2	2	2	2	2	2	2	2	2	2	2	2	2	2	2	0	2	2	2	2	2	2	2	2	2	2	2	2	2	2	2	2	2	2	2	0	2	2	2	2	2	2	2	2
Bin1.073	2	2	2	2	2	2	2	2	2	2	2	2	2	2	2	2	2	2	2	2	0	2	2	2	2	2	2	2	2	2	2	2	2	2	2	2	2	2	2	2	2	2	2	2	2	2	2	2	2
Bin1.074	2	2	2	2	2	2	2	2	2	2	2	2	2	2	2	2	2	2	2	2	0	2	2	2	2	2	2	2	2	2	2	2	2	2	2	2	2	2	2	2	2	2	2	2	2	2	2	2	2
Bin1.075	2	2	2	2	2	2	2	2	0	2	2	2	2	2	2	2	2	2	2	2	2	2	2	2	2	2	2	2	2	2	2	2	2	2	2	2	2	2	2	2	2	2	2	2	2	2	2	2	2
Bin1.076	2	2	2	2	2	2	2	2	0	2	2	2	2	2	2	2	2	2	2	2	2	2	2	2	2	2	2	2	2	2	2	2	2	2	2	2	2	2	2	2	2	2	2	2	2	2	2	2	2
Bin1.077	2	2	2	2	2	2	2	2	0	2	2	2	2	2	2	2	2	2	2	2	2	2	2	2	2	2	2	2	2	2	2	2	2	2	2	2	2	2	2	2	2	2	2	2	2	2	2	2	2
Bin1.078	2	2	2	2	2	2	2	2	0	2	2	2	2	2	2	2	2	2	2	2	2	2	2	2	2	2	2	2	2	2	2	2	2	2	2	2	2	2	2	2	2	2	2	2	2	2	2	2	2
Bin1.079	2	2	2	2	2	2	2	2	2	2	2	2	2	2	2	2	2	2	2	2	2	2	2	2	2	2	2	2	2	2	2	2	2	2	2	2	2	2	2	2	2	2	2	2	2	2	2	2	2
Bin1.080	2	2	2	2	2	2	2	2	2	2	2	2	2	2	2	2	2	2	2	2	2	2	2	2	2	2	2	2	2	2	2	2	2	2	2	2	2	2	2	2	2	2	2	2	2	2	2	2	2
Bin1.081	2	2	2	2	2	2	2	2	2	2	2	2	2	2	2	2	2	2	2	2	2	2	2	2	2	2	2	2	2	2	2	2	2	2	2	2	2	2	2	2	2	2	2	2	2	2	2	2	2
Bin1.082	2	2	2	2	2	2	2	2	2	2	2	2	2	2	2	2	2	2	2	2	2	2	2	2	2	2	2	2	2	2	2	2	2	2	2	2	2	2	2	2	2	2	2	2	2	2	2	2	2
Bin1.083	2	2	2	2	2	2	2	2	2	2	2	2	2	2	2	2	2	2	2	2	2	2	2	2	2	2	2	2	2	2	2	2	2	2	2	2	2	2	2	2	2	2	2	2	2	2	2	2	2
Bin1.084	2	2	2	2	2	2	2	2	2	2	2	2	2	2	2	2	2	2	2	2	2	2	2	2	2	2	2	2	2	2	2	2	2	2	2	2	2	2	2	2	2	2	2	2	2	2	0	2	2
Bin1.085	2	2	2	2	2	2	2	2	2	2	2	2	2	2	2	2	2	2	2	2	2	2	2	2	2	2	2	2	2	2	2	2	2	2	2	2	2	2	2	2	2	2	2	2	2	2	0	2	2
Bin1.086	2	2	2	2	2	2	2	2	2	2	2	2	2	2	2	2	2	2	2	2	2	2	2	2	2	2	2	2	2	2	2	2	2	2	2	2	2	2	2	2	2	2	2	2	2	2	0	2	2
Bin1.087	2	2	2	2	2	2	2	2	2	2	2	2	2	2	2	2	2	2	0	2	2	2	2	2	2	2	2	2	2	2	2	2	2	2	2	2	2	2	2	2	2	2	2	2	2	2	0	2	2
Bin1.088	2	2	2	2	2	2	2	2	2	2	2	2	2	2	2	2	2	2	0	2	2	2	2	2	2	2	2	2	2	2	2	2	2	2	2	2	2	2	2	2	2	2	2	2	2	2	0	2	2
Bin1.089	2	2	2	2	2	2	2	2	2	2	2	2	0	2	2	2	2	2	0	2	2	2	2	2	2	2	2	2	2	2	2	2	2	2	2	2	2	2	2	2	2	2	2	2	2	2	0	2	2
Bin1.090	2	2	2	2	2	2	2	2	2	2	2	2	0	2	0	2	2	2	0	2	2	2	2	2	2	2	2	2	2	2	2	2	2	2	2	2	2	2	2	2	2	2	2	2	2	2	0	2	2
Bin1.091	2	2	2	2	2	2	2	2	2	2	2	2	0	2	0	2	2	2	0	2	2	2	2	2	2	2	2	2	2	2	2	2	2	2	2	2	2	2	2	2	2	2	2	2	2	2	0	2	2
Bin1.092	2	2	2	2	2	2	2	2	2	2	2	2	0	2	0	2	2	2	0	2	2	2	2	2	2	2	2	2	2	2	2	2	2	2	2	2	2	2	2	2	2	2	2	2	2	2	0	2	2
Bin1.093	2	2	2	2	2	2	2	2	2	2	2	2	0	2	0	2	2	2	0	2	2	2	2	2	2	2	2	2	2	2	2	2	2	2	2	2	2	2	2	2	2	2	2	2	2	2	0	2	2
Bin1.094	2	2	2	2	2	2	2	2	2	2	2	2	0	2	0	2	2	2	0	0	2	2	2	2	2	2	2	2	2	2	2	2	2	2	2	2	2	2	2	2	2	2	2	2	2	2	0	2	2
Bin1.095	2	2	2	2	2	2	2	2	2	2	2	2	0	2	0	2	2	2	0	0	2	2	2	2	2	2	2	2	2	2	2	2	2	2	2	2	2	2	2	2	2	2	2	2	2	2	0	2	2
Bin1.096	2	2	2	2	2	2	2	2	2	2	2	2	0	2	0	2	2	2	0	0	2	2	2	2	2	2	2	2	2	2	2	2	2	2	2	2	2	2	2	2	2	2	2	2	2	2	0	2	2
Bin1.097	2	2	2	2	2	2	2	2	2	2	2	2	0	2	0	2	2	2	0	0	2	2	2	2	2	2	2	2	2	2	2	2	2	2	2	2	2	2	2	2	2	2	2	2	2	2	0	2	2
Bin1.098	2	2	2	2	2	2	2	2	2	2	2	2	0	2	0	2	2	2	0	2	2	2	2	2	2	2	2	2	2	2	2	2	2	2	2	2	2	2	2	2	2	2	2	2	2	2	0	2	2
Bin1.099	2	2	2	2	2	2	2	2	2	2	2	2	2	2	0	2	2	2	0	2	2	2	2	2	2	2	2	2	2	2	2	2	2	2	2	2	2	2	2	2	2	2	2	2	2	2	0	2	2
Bin1.100	2	2	2	2	2	2	2	2	2	2	2	2	2	2	0	2	2	2	0	2	2	2	2	2	2	2	2	2	2	2	2	2	2	2	2	2	2	2	2	2	2	2	2	2	2	2	0	2	2
Bin1.101	2	2	2	2	2	2	2	2	2	2	2	2	2	2	0	2	2	2	0	2	2	2	2	2	2	2	2	2	2	2	2	2	2	2	2	2	2	2	2	2	2	2	2	2	2	2	0	2	2
Bin1.102	2	2	2	2	2	2	2	2	2	2	2	2	2	2	0	2	2	2	0	2	2	2	2	2	2	2	2	2	2	2	2	2	2	2	2	2	2	2	2	2	2	2	2	2	2	2	0	2	2
Bin1.103	2	2	2	2	2	2	2	2	2	2	2	2	2	2	0	2	2	2	0	2	2	2	2	2	2	2	2	2	2	2	2	2	2	2	2	2	2	2	2	2	2	2	2	2	2	2	0	2	2
Bin1.104	2	2	2	2	2	2	2	2	2	2	2	2	2	2	0	2	2	2	0	2	2	2	2	2	2	2	2	2	2	2	2	2	2	2	2	2	2	2	2	2	2	2	2	2	2	2	0	2	2
Bin1.105	2	2	2	2	2	2	2	2	2	2	2	2	2	2	0	2	2	2	0	2	2	2	2	2	2	2	2	2	2	2	2	2	2	2	2	2	2	2	2	2	2	2	2	2	2	2	0	2	2
Bin1.106	2	2	2	2	2	2	2	2	2	2	2	2	2	2	0	2	2	2	0	2	2	2	2	2	2	2	2	2	2	2	2	2	2	2	2	2	2	2	2	2	2	2	2	2	2	2	2	2	2
Bin1.107	2	2	2	2	2	2	2	2	2	2	2	2	2	2	0	2	2	2	0	2	2	2	2	2	2	2	2	2	2	2	2	2	2	2	2	2	2	2	2	2	2	2	2	2	2	2	2	2	2
Bin1.108	2	2	2	2	2	2	2	2	2	2	2	2	2	2	0	2	2	2	0	2	2	2	2	2	2	2	2	2	2	2	2	2	2	2	2	2	2	2	2	2	2	2	2	2	2	2	2	2	2
Bin1.109	2	2	2	2	2	2	2	2	2	2	2	2	2	2	0	2	2	2	0	2	2	2	2	2	2	2	2	2	2	2	2	2	2	2	2	2	2	2	2	2	2	2	2	2	2	2	2	2	2
Bin1.110	2	2	2	2	2	2	2	2	2	2	2	2	2	2	2	2	2	2	0	2	2	2	2	2	2	2	2	2	2	2	2	2	2	2	2	2	2	2	2	2	2	2	2	2	2	2	2	2	2
Bin1.111	2	2	2	2	2	2	2	2	2	2	2	2	2	2	2	2	2	2	0	2	2	0	2	2	2	2	2	2	2	2	2	2	2	2	2	2	2	2	2	2	2	2	2	2	2	2	2	2	2
Bin1.112	2	2	2	2	2	2	2	2	2	2	2	2	2	2	2	2	2	2	0	2	2	0	2	2	2	2	2	2	2	2	2	2	2	2	2	2	2	2	2	2	2	2	2	2	2	2	2	2	2
Bin1.113	2	2	2	2	2	2	2	2	2	2	2	2	2	2	2	2	2	2	0	2	2	0	2	2	2	2	2	2	2	2	2	2	2	2	2	2	2	2	2	2	2	2	2	2	2	2	2	2	2
Bin1.114	2	2	2	2	2	2	2	2	2	2	2	2	2	2	2	2	2	2	0	2	2	0	2	2	2	2	2	2	2	2	2	2	2	2	2	2	2	2	2	2	2	2	2	2	2	2	0	2	2
Bin1.115	2	2	2	2	2	2	2	2	2	2	2	2	2	2	2	2	2	2	0	2	2	0	2	2	2	2	2	2	2	2	2	2	2	2	2	2	2	2	2	2	2	2	2	2	2	2	0	2	2
Bin1.116	2	2	2	2	2	2	2	2	2	2	2	0	2	2	2	2	2	2	0	2	2	0	2	2	2	2	2	2	2	2	2	2	2	2	2	2	2	2	2	2	2	2	2	2	2	2	0	2	2
Bin1.117	2	2	2	2	2	2	2	2	2	2	2	0	2	2	2	2	2	2	0	2	2	0	2	2	2	2	0	2	2	2	2	2	2	2	2	2	2	2	2	2	2	2	2	2	2	2	0	2	2
Bin1.118	2	2	2	2	2	2	2	2	2	2	2	0	2	2	2	2	2	2	0	2	2	0	2	2	2	2	0	2	2	2	2	2	2	2	2	2	2	2	2	1	2	2	2	2	2	2	0	2	2
Bin1.119	2	2	2	2	2	2	2	2	2	2	2	0	2	2	2	2	2	2	0	2	2	0	2	2	2	2	0	2	2	2	2	2	2	2	2	2	2	2	2	1	2	2	2	2	2	2	0	2	2
Bin1.120	2	2	2	2	2	2	2	2	2	2	2	0	2	2	2	2	2	2	0	2	2	0	2	2	2	2	0	2	2	2	2	2	2	2	2	2	2	2	2	1	2	2	2	2	2	2	0	2	2
Bin1.121	2	2	2	2	2	2	2	2	2	2	2	0	2	2	2	2	2	2	0	2	2	0	2	2	2	2	0	2	2	2	2	2	2	2	2	2	2	2	2	1	2	2	2	2	2	2	0	2	2
Bin1.122	2	2	2	2	2	2	2	2	2	2	2	0	2	2	2	2	2	2	0	2	2	0	2	2	2	2	0	2	2	2	2	2	2	2	2	2	2	2	2	2	2	2	2	2	2	2	0	2	2
Bin1.123	2	2	2	2	2	2	2	2	2	2	2	0	2	2	2	2	2	2	0	2	2	0	2	2	2	2	0	2	2	2	2	2	2	2	2	2	2	2	2	2	2	2	2	2	2	2	0	2	2
Bin1.124	2	2	2	2	2	2	2	2	2	2	2	0	2	2	2	2	2	2	0	2	2	0	2	2	2	2	1	2	2	2	2	2	2	2	2	2	2	2	2	2	2	2	2	2	2	2	0	2	2
Bin1.125	2	2	2	2	2	2	2	2	2	2	2	0	2	2	2	2	2	2	0	2	2	0	2	2	2	2	1	2	2	2	2	2	2	2	2	2	2	2	2	2	2	2	2	2	2	2	0	0	2
Bin1.126	2	2	2	2	2	2	2	2	2	2	2	0	2	2	2	2	2	2	0	2	2	0	2	2	2	2	1	2	2	2	2	2	2	2	2	2	2	2	2	2	2	2	2	2	2	2	0	0	2
Bin1.127	2	2	2	2	2	2	2	2	2	2	2	0	2	2	2	2	2	2	0	2	2	0	2	2	2	2	2	2	2	2	2	2	2	2	2	2	2	2	2	2	2	2	2	2	2	2	0	0	2
Bin1.128	2	2	2	2	2	2	2	2	1	2	2	0	2	2	2	2	2	2	0	2	2	0	2	2	2	2	2	2	2	2	2	2	2	2	2	2	2	2	2	2	2	2	2	2	2	2	0	0	2
Bin1.129	2	2	2	2	2	2	2	0	1	2	2	0	2	2	2	2	2	2	0	2	2	0	2	2	2	2	2	2	2	2	2	2	2	2	2	2	2	2	2	2	2	2	2	2	2	2	0	0	2
Bin1.130	2	2	2	2	2	2	2	0	1	2	2	0	2	2	2	2	2	2	2	2	2	0	2	2	2	2	2	2	2	2	2	2	2	2	2	2	2	2	2	2	2	2	2	2	2	2	0	0	2
Bin1.131	2	2	2	2	2	2	2	0	1	2	2	0	2	2	2	2	2	2	2	2	2	0	2	2	2	2	2	2	2	2	2	2	2	2	2	2	2	2	2	2	2	2	2	2	2	2	0	0	2
Bin1.132	2	2	2	2	2	2	2	0	1	0	2	0	2	2	2	2	2	2	2	2	2	0	2	2	2	2	2	2	2	2	2	2	2	2	2	2	2	2	2	2	2	2	2	2	2	2	0	0	2
Bin1.133	2	2	2	2	2	2	2	0	1	0	2	0	2	2	2	2	2	2	2	2	2	0	2	2	2	2	2	2	2	2	2	2	2	2	2	2	2	2	2	2	2	2	2	2	2	2	0	0	2
Bin1.134	2	2	2	2	2	2	2	0	1	0	2	0	2	2	2	2	2	2	2	2	2	0	2	2	2	2	2	2	2	2	2	2	2	2	2	2	2	2	2	2	2	2	2	2	2	2	0	0	2
Bin1.135	2	2	2	2	2	2	2	0	1	0	2	0	2	2	2	2	2	2	2	2	2	0	2	2	2	2	2	2	2	2	2	2	2	2	2	2	2	2	2	2	2	2	2	2	2	2	0	0	2
Bin1.136	2	2	2	2	2	2	2	0	1	0	2	0	2	2	2	2	2	2	2	2	2	0	2	2	2	2	2	2	2	2	2	2	2	2	2	2	2	2	2	2	2	2	2	2	2	2	0	0	2
Bin1.137	2	2	2	2	2	2	2	0	1	0	2	0	2	2	2	2	2	2	2	2	2	0	2	2	2	2	2	2	2	2	2	2	2	2	2	2	2	2	2	2	2	2	2	2	2	2	0	0	2
Bin1.138	2	2	2	2	2	2	2	0	1	0	2	0	2	2	2	2	2	2	2	0	2	0	2	2	2	2	2	2	2	2	2	2	2	2	2	2	2	2	2	2	2	2	2	2	2	2	0	0	2
Bin1.139	2	2	2	2	2	2	2	0	1	0	2	0	2	2	2	2	2	2	2	0	2	0	2	2	2	2	2	2	2	2	2	2	2	2	2	2	2	2	0	2	2	2	2	2	2	2	0	0	2
Bin1.140	2	2	2	2	2	2	2	0	1	0	2	0	2	2	2	2	2	2	2	0	2	0	2	2	2	2	2	2	2	2	2	2	2	2	2	2	2	2	0	2	2	2	2	2	2	2	2	0	2
Bin1.141	2	2	2	2	2	2	2	0	1	0	2	0	2	2	2	2	2	2	2	0	2	0	2	2	2	2	2	2	2	2	2	2	2	2	2	2	2	2	0	2	2	2	2	2	2	2	2	0	2
Bin1.142	2	2	2	2	2	2	2	0	1	0	2	0	2	2	2	2	2	2	2	0	0	0	2	2	2	2	2	2	2	2	2	2	2	2	2	2	2	2	0	2	2	2	2	2	2	2	2	0	2
Bin1.143	2	2	2	2	2	2	2	0	0	0	2	0	2	2	2	2	2	2	2	0	0	0	2	2	2	2	2	2	2	2	2	2	2	2	2	2	2	2	0	2	2	2	2	2	2	2	2	0	2
Bin1.144	2	2	2	2	2	2	2	0	0	0	2	0	2	2	2	2	2	2	2	0	0	0	2	2	2	2	2	2	2	2	2	2	2	2	2	2	2	2	0	2	2	2	2	2	2	2	2	0	2
Bin1.145	2	2	2	2	2	2	2	0	0	0	2	0	2	2	2	2	2	2	2	0	0	0	2	2	2	2	2	2	2	2	2	2	2	2	2	2	2	2	0	2	2	2	2	2	2	2	2	0	2
Bin1.146	2	2	2	2	2	2	2	0	0	0	2	0	2	2	2	2	2	2	2	0	0	0	2	2	2	2	0	2	2	2	2	2	2	2	2	2	2	2	0	2	2	2	2	2	2	2	2	0	2
Bin1.147	2	2	2	2	2	2	2	0	0	0	2	0	2	2	2	2	2	2	2	0	0	0	2	2	2	2	0	2	2	2	2	2	2	2	2	2	2	2	0	2	2	2	2	2	2	2	2	0	2
Bin1.148	2	2	2	2	2	2	2	0	0	0	2	0	2	2	2	2	2	2	2	0	0	0	2	2	2	2	0	2	2	2	2	2	2	2	2	2	2	2	0	2	2	2	2	2	2	2	2	0	2
Bin1.149	2	2	2	2	2	2	2	0	0	0	2	0	2	2	2	2	2	2	2	0	0	0	2	2	2	2	0	2	2	2	2	2	2	2	2	2	2	2	0	1	2	2	2	2	2	2	2	0	2
Bin1.150	2	2	2	2	2	2	2	0	0	0	2	0	2	2	2	2	2	2	2	0	0	0	2	2	2	2	0	2	2	2	2	2	2	2	2	2	2	2	0	1	2	2	2	2	2	2	2	0	2
Bin1.151	2	2	2	2	2	2	2	0	0	0	2	0	2	2	2	2	2	2	2	0	0	0	2	2	2	2	0	2	2	2	0	2	2	2	2	2	2	2	0	1	2	2	2	2	2	2	2	0	2
Bin1.152	2	2	2	2	2	2	2	0	0	0	2	0	2	2	2	2	2	2	2	0	2	0	2	2	2	2	2	2	2	2	0	2	2	2	2	2	2	2	0	1	2	2	2	2	2	2	2	0	2
Bin1.153	2	2	2	2	2	2	2	0	0	0	2	0	2	2	2	2	2	2	2	0	2	0	2	2	2	2	2	2	2	2	0	2	2	2	2	2	2	2	0	1	2	2	2	2	2	2	2	0	2
Bin1.154	2	2	2	2	2	2	2	0	0	0	2	0	2	2	2	2	2	2	2	0	2	0	2	2	2	2	2	2	2	2	0	2	2	2	2	2	2	2	2	1	2	2	2	2	2	2	2	0	2
Bin1.155	2	2	2	2	2	2	2	0	0	0	2	0	2	2	2	2	2	2	2	0	2	0	2	2	2	2	2	2	2	2	0	2	2	2	2	2	2	2	2	1	2	2	2	2	2	2	2	2	2
Bin1.156	2	2	2	2	2	2	2	0	0	0	2	0	2	2	2	2	2	2	2	0	2	0	2	2	2	2	2	2	2	2	0	2	2	2	2	2	2	2	2	1	2	2	2	2	2	2	2	2	2
Bin1.157	2	2	2	0	2	2	2	0	0	0	2	2	2	2	2	2	2	2	2	0	2	0	2	2	2	2	2	2	2	2	0	2	2	2	2	2	2	2	2	1	2	2	2	2	2	2	2	2	2
Bin1.158	2	2	2	0	2	2	2	0	0	0	2	2	2	2	2	2	2	2	2	2	2	0	2	2	2	2	2	2	2	2	0	2	2	2	2	2	2	2	2	1	2	2	2	2	2	2	2	2	2
Bin1.159	2	2	2	0	2	2	2	0	0	0	2	2	2	2	2	2	2	2	2	2	2	0	2	2	2	2	2	2	2	2	0	2	2	2	2	2	2	2	2	1	2	2	2	2	2	2	2	2	2
Bin1.160	2	2	2	0	2	2	2	0	0	0	2	2	2	2	2	2	2	2	2	2	2	0	2	2	2	2	2	2	2	2	0	2	2	2	2	2	2	2	2	1	2	2	2	2	2	2	2	2	2
Bin1.161	2	2	2	0	2	2	2	0	0	0	2	2	2	2	2	2	2	2	2	2	2	0	2	2	2	2	2	2	2	2	0	2	2	2	2	2	2	2	2	1	2	2	2	2	2	2	2	2	2
Bin1.162	2	2	2	0	2	2	2	0	2	0	2	2	2	2	2	2	2	2	2	2	2	0	2	2	2	2	2	2	2	2	0	2	2	2	2	2	2	2	2	1	2	2	2	2	2	2	2	2	2
Bin1.163	2	2	2	0	2	2	2	0	2	0	2	2	2	2	2	2	2	2	2	2	2	0	2	2	2	2	2	2	2	2	0	2	1	2	2	2	2	2	2	1	2	2	2	2	2	2	2	2	2
Bin1.164	2	2	2	0	2	2	2	0	2	0	2	2	2	2	2	2	2	2	2	2	2	0	2	2	2	2	2	2	2	2	0	2	1	0	2	2	2	2	2	1	2	2	2	2	2	2	2	2	2
Bin1.165	2	2	2	0	2	2	2	0	2	0	2	2	2	2	2	2	2	2	2	2	2	0	2	2	2	2	2	2	2	2	0	2	1	0	2	2	2	2	2	1	2	2	2	2	2	2	2	2	2
Bin1.166	2	2	2	0	2	2	2	0	2	0	2	2	2	2	2	2	2	2	2	2	2	0	2	2	2	2	2	2	2	2	0	2	1	0	2	2	2	2	2	1	2	2	2	2	2	2	2	2	2
Bin1.167	2	2	2	2	2	2	2	0	2	0	2	2	2	2	2	2	2	2	2	2	2	0	2	2	2	2	2	2	2	2	0	2	1	0	2	2	2	2	2	1	2	2	2	2	2	2	2	2	2
Bin1.168	2	2	2	2	2	2	2	0	2	0	2	2	2	2	2	2	2	2	2	2	0	0	2	2	2	2	2	2	2	2	0	2	1	0	2	2	2	2	2	1	2	2	2	2	2	2	2	2	2
Bin1.169	2	2	2	2	2	2	2	0	2	0	2	2	2	2	2	2	2	2	2	2	0	0	2	2	2	2	2	2	2	2	0	2	1	0	2	2	2	2	2	1	2	2	2	2	2	2	2	2	2
Bin1.170	2	2	2	2	2	2	2	0	2	0	2	2	2	2	2	2	2	2	2	2	0	2	2	2	2	2	2	2	2	2	0	2	1	0	2	2	2	2	2	1	2	2	2	2	2	2	2	2	2
Bin1.171	2	2	2	2	2	2	2	2	2	0	2	2	2	2	2	2	2	2	2	2	0	2	2	2	2	2	2	2	2	2	0	2	1	0	2	2	2	2	2	1	2	2	2	2	2	2	2	2	2
Bin1.172	2	2	2	2	2	2	2	2	2	2	2	2	2	2	2	2	2	2	2	2	0	2	2	2	2	2	2	2	2	2	0	2	1	0	2	2	2	2	2	0	2	2	2	2	2	2	2	2	2
Bin1.173	2	2	2	2	2	2	2	2	2	2	2	2	2	2	2	2	2	2	2	2	0	2	2	2	2	2	2	2	2	2	0	2	1	0	2	2	2	2	2	0	2	2	2	2	2	2	2	2	2
Bin1.174	2	2	2	2	2	2	2	2	2	2	2	2	2	2	2	2	2	2	2	2	0	2	2	2	2	2	2	2	2	2	0	2	1	0	2	2	2	2	2	1	2	2	2	2	2	2	2	2	2
Bin1.175	2	2	2	2	2	2	2	2	2	2	2	2	2	2	2	2	2	2	2	2	0	2	2	2	2	2	2	2	2	2	0	2	1	0	2	2	0	0	2	1	2	2	2	2	2	2	2	2	2
Bin1.176	2	2	2	2	2	2	2	2	2	2	2	2	2	2	2	2	2	2	2	2	0	2	2	2	2	2	2	2	2	2	0	2	1	0	2	2	0	0	2	1	0	2	2	2	2	2	2	2	2
Bin1.177	2	2	2	2	2	2	2	2	2	2	2	2	2	2	2	2	2	2	2	2	0	2	2	2	2	2	2	2	2	2	0	2	1	0	2	2	0	0	2	2	0	2	2	2	2	2	2	2	2
Bin1.178	2	2	2	2	2	2	2	2	2	2	2	2	2	2	2	2	2	2	2	2	0	2	2	2	2	2	2	2	2	2	0	2	1	0	2	2	0	0	2	2	0	2	2	2	2	2	2	2	2
Bin1.179	2	2	2	2	2	2	2	2	2	2	2	2	2	2	2	2	2	2	2	2	0	2	2	2	2	2	2	2	2	2	0	2	1	0	0	2	0	0	2	2	0	2	2	2	2	2	2	2	2
Bin1.180	2	2	2	2	2	2	2	2	2	2	2	2	2	2	2	2	2	2	2	2	0	2	2	2	2	2	2	2	2	2	0	2	1	0	0	2	0	0	2	2	0	2	2	2	2	2	2	2	2
Bin1.181	2	2	2	2	2	2	2	2	2	2	2	2	2	2	2	2	2	2	2	2	0	0	2	2	2	2	2	2	2	2	0	2	1	0	0	2	0	0	2	2	0	2	2	2	2	2	2	2	2
Bin1.182	2	2	2	2	2	2	2	2	2	2	2	2	2	2	2	2	2	2	2	2	0	0	2	2	0	2	2	2	2	2	0	2	1	0	0	2	0	0	2	2	0	2	2	2	2	2	2	2	2
Bin1.183	2	2	2	2	2	2	2	2	2	2	2	2	2	2	2	2	2	2	2	2	0	0	2	2	0	2	2	2	2	2	0	2	1	0	0	2	2	2	2	2	0	2	2	2	2	2	2	2	2
Bin1.184	2	2	2	2	2	2	2	2	2	2	2	2	0	2	2	2	2	2	2	2	0	0	2	2	0	2	2	2	2	2	0	2	1	0	0	2	2	2	2	2	0	2	2	2	2	2	2	2	2
Bin1.185	2	2	2	2	2	2	2	2	2	2	2	2	1	1	2	2	2	2	2	2	2	2	2	2	2	2	2	2	2	2	1	2	1	2	1	2	2	2	2	2	2	2	2	2	2	2	2	2	2
Bin1.190	2	2	1	2	2	2	2	1	2	2	2	2	1	1	2	2	2	2	2	2	2	2	2	1	2	2	1	2	2	1	1	2	1	2	1	2	2	2	2	2	2	1	2	2	2	2	2	2	2
Bin1.186	2	2	2	2	2	2	2	2	2	2	2	2	1	1	2	2	2	0	2	2	2	2	2	2	2	2	2	2	2	2	1	2	1	2	1	2	2	2	2	2	2	2	2	2	2	2	2	2	2
Bin1.187	2	2	2	2	2	2	2	2	2	2	2	2	1	1	2	2	2	0	2	2	2	2	2	2	2	2	2	2	2	2	1	2	1	2	1	2	2	2	2	2	2	1	2	2	2	2	2	2	2
Bin1.188	2	2	2	2	2	2	2	2	2	2	2	2	1	1	2	2	2	0	2	2	2	2	2	2	2	2	2	2	2	2	1	2	1	2	1	2	2	2	2	2	2	1	2	2	2	2	2	2	2
Bin1.189	2	2	1	0	2	2	2	1	2	2	2	2	1	1	2	2	2	0	2	2	2	2	2	1	2	2	1	2	2	1	1	2	1	2	1	2	2	2	2	2	2	1	2	2	2	2	2	2	2
Bin2.001	2	2	0	2	2	2	2	0	2	2	0	2	2	2	2	2	2	2	2	1	2	2	2	2	2	2	2	2	2	2	2	2	2	2	2	2	0	0	0	2	2	2	2	2	2	2	2	2	0
Bin2.002	2	2	2	2	2	2	2	0	2	2	0	2	2	2	2	2	2	2	2	1	2	2	2	2	2	2	2	2	2	2	2	2	2	2	2	2	0	0	0	2	2	2	2	2	2	2	2	2	0
Bin2.003	2	2	2	2	2	2	2	0	2	2	0	2	2	2	2	2	2	2	2	1	2	2	2	2	2	2	2	2	2	2	2	2	2	2	2	2	0	0	0	2	2	2	2	2	2	2	2	2	0
Bin2.004	2	2	2	2	2	2	2	0	2	2	0	2	2	2	2	2	2	2	2	1	2	2	2	2	2	2	2	2	2	2	2	2	2	2	2	2	0	0	0	2	2	2	2	2	2	2	2	2	0
Bin2.005	2	2	2	2	2	2	2	0	2	2	0	2	2	2	2	2	2	2	2	1	2	2	2	2	2	2	2	2	2	2	2	2	2	2	2	2	0	0	0	2	2	2	2	2	2	2	2	2	0
Bin2.006	2	2	2	2	2	2	2	0	2	2	0	2	2	2	2	2	2	2	2	1	2	2	2	2	2	2	2	2	2	2	2	2	2	2	2	2	0	0	0	2	2	2	2	2	2	2	2	2	0
Bin2.007	2	2	2	2	2	2	2	0	2	2	0	2	2	2	2	2	2	2	2	1	2	2	2	2	2	2	2	2	2	2	2	2	2	2	2	2	0	0	0	2	2	2	2	2	2	2	2	2	0
Bin2.008	2	2	2	2	2	2	2	0	2	2	0	2	2	2	2	2	2	2	2	1	2	2	2	2	2	2	2	2	2	2	2	2	2	2	2	2	0	0	0	2	2	2	2	2	2	2	2	2	0
Bin2.009	2	2	2	2	2	2	2	0	2	2	0	2	2	2	2	2	2	2	2	1	2	2	2	2	2	2	2	2	2	2	2	2	2	2	2	2	0	0	0	2	2	0	2	2	2	2	2	2	0
Bin2.010	2	2	2	2	2	2	2	0	2	2	0	2	2	2	2	2	2	2	2	1	2	2	2	2	2	2	2	2	2	2	2	2	2	2	2	2	0	0	0	2	2	0	2	2	2	2	2	2	0
Bin2.011	2	2	2	2	2	2	2	0	2	2	0	2	0	2	2	2	2	2	2	1	2	2	2	2	2	2	2	2	2	2	2	2	2	2	2	2	0	0	0	2	2	0	2	2	2	2	2	2	0
Bin2.012	2	2	2	2	2	2	2	0	2	2	0	2	0	2	2	2	2	2	2	1	2	2	2	2	2	2	2	2	2	2	2	2	2	2	2	2	0	0	0	2	2	0	2	2	2	2	2	2	0
Bin2.013	2	2	2	2	2	2	2	0	2	2	0	2	0	2	2	2	2	2	2	1	2	2	2	2	2	2	2	2	2	2	2	2	2	2	2	2	0	0	0	2	2	0	2	2	2	2	2	2	0
Bin2.014	2	2	2	2	2	2	2	0	2	2	0	2	0	2	2	2	2	2	2	1	2	2	2	2	2	2	2	2	2	2	2	2	2	2	2	2	0	0	0	2	2	0	2	2	2	2	2	2	0
Bin2.015	2	2	2	2	2	2	2	0	2	2	0	2	0	2	2	2	2	0	2	1	2	2	2	2	2	2	2	2	2	2	2	2	2	2	2	2	0	0	0	2	2	0	2	2	2	2	2	2	0
Bin2.016	2	2	2	2	2	2	2	0	2	2	0	2	0	2	2	2	2	0	2	1	2	2	2	2	2	2	2	2	2	2	2	2	2	2	2	2	0	0	0	2	2	0	2	2	2	2	2	2	0
Bin2.017	2	2	2	2	2	2	2	0	2	2	0	2	0	2	2	2	2	0	2	1	2	2	2	2	2	2	2	2	2	2	2	2	2	2	2	2	0	0	0	2	2	0	2	2	2	2	2	2	0
Bin2.018	2	2	2	2	2	2	2	0	2	2	0	2	0	2	2	2	2	0	2	1	2	2	2	2	2	2	2	2	2	2	2	2	2	2	2	2	0	0	0	2	2	0	2	2	2	2	2	2	0
Bin2.019	2	2	2	2	2	2	2	0	2	2	0	2	0	2	2	2	2	0	2	1	0	2	2	2	2	2	2	2	2	2	2	2	2	2	2	2	0	0	0	2	2	0	2	2	2	2	2	2	0
Bin2.020	2	2	2	2	2	2	2	0	2	2	0	2	0	2	2	2	2	0	2	1	0	2	2	2	2	2	2	2	2	2	2	2	2	2	2	2	0	0	0	2	2	0	2	2	2	2	2	2	0
Bin2.021	2	2	2	2	2	2	2	0	2	2	0	2	0	2	2	2	2	0	2	1	0	2	2	2	2	2	2	2	2	2	2	2	2	2	2	2	0	0	0	2	2	0	2	2	2	2	2	2	0
Bin2.022	2	2	2	2	2	2	2	0	2	2	0	2	0	2	2	2	2	0	2	1	0	2	2	2	2	2	2	2	2	2	2	2	2	2	2	2	0	0	0	2	2	0	2	2	2	2	2	2	0
Bin2.023	2	2	2	2	2	2	2	0	2	2	0	2	0	2	2	2	2	0	2	1	0	2	2	2	2	2	2	2	2	2	2	2	2	2	2	2	0	0	0	2	2	0	2	2	2	2	2	2	0
Bin2.024	2	2	2	2	2	2	2	0	2	2	0	2	0	2	2	2	2	0	2	1	0	2	2	2	2	2	2	2	2	2	2	2	2	2	2	2	0	0	0	2	2	0	2	2	2	2	2	2	0
Bin2.025	2	2	2	2	2	2	2	0	2	2	0	2	0	2	2	2	2	0	2	1	0	2	2	2	2	2	2	2	2	2	2	2	2	2	2	2	0	0	0	2	2	0	2	2	2	2	2	2	0
Bin2.026	2	2	2	2	2	2	2	0	2	2	0	2	0	2	2	2	2	0	2	1	0	2	2	2	2	2	2	2	0	2	2	2	2	2	2	2	0	0	0	2	2	0	2	2	2	2	2	2	0
Bin2.027	2	2	2	2	2	2	2	2	2	2	0	2	0	2	2	2	2	0	2	1	0	2	2	2	2	2	2	2	0	2	2	2	2	2	2	2	0	0	0	2	2	0	2	2	2	2	2	2	0
Bin2.028	2	2	2	2	2	2	2	2	2	2	0	2	0	2	2	2	2	0	2	1	0	2	2	2	2	2	2	2	0	2	2	2	2	2	2	2	0	0	0	2	2	0	2	2	2	2	2	2	0
Bin2.029	2	2	2	2	2	2	2	2	2	2	0	2	0	2	2	2	2	0	2	1	0	2	2	2	2	2	2	2	0	2	2	2	2	2	2	2	0	0	0	2	2	0	2	2	2	2	2	2	0
Bin2.030	2	2	2	2	2	2	2	2	2	2	0	2	0	2	2	2	2	0	2	1	0	0	2	2	2	2	2	2	0	2	2	2	2	2	2	2	0	0	0	2	2	0	2	2	2	2	2	2	0
Bin2.031	2	2	2	2	2	2	2	2	2	2	0	2	0	2	2	2	2	0	2	1	0	0	2	2	2	2	2	2	0	2	2	2	2	2	2	2	0	0	0	2	2	0	2	2	2	2	2	2	0
Bin2.032	2	2	2	2	2	2	2	2	2	2	0	2	0	2	2	2	2	0	2	1	0	0	2	2	2	2	2	2	0	2	2	2	2	2	2	2	0	0	0	2	2	0	2	2	2	2	2	2	0
Bin2.033	2	2	2	2	2	2	2	2	2	2	0	2	0	2	2	2	2	0	2	1	0	0	2	2	2	2	2	2	0	2	0	2	2	2	2	2	0	0	0	2	2	0	2	2	2	2	2	2	0
Bin2.034	2	2	2	2	2	2	2	2	2	2	2	2	0	2	2	2	2	0	2	1	0	0	2	2	2	2	2	2	0	2	0	2	2	2	2	2	0	0	0	2	2	0	2	2	2	2	2	2	0
Bin2.035	2	2	2	2	2	2	2	2	2	2	2	2	0	2	2	2	2	0	2	1	0	0	2	2	2	2	2	2	0	2	0	2	2	2	2	2	0	0	0	2	2	0	2	2	2	2	2	2	0
Bin2.036	2	2	2	2	2	2	2	2	2	2	2	2	0	2	2	2	2	0	2	1	0	0	2	2	2	2	2	2	0	2	0	2	2	2	2	2	0	0	0	2	2	0	2	2	2	2	2	2	0
Bin2.037	2	2	2	2	2	2	2	2	2	2	2	2	0	2	2	2	2	0	2	1	0	0	2	2	2	2	2	2	0	2	0	2	2	2	2	2	0	0	0	2	2	0	2	2	2	2	2	2	0
Bin2.038	2	2	2	2	2	2	2	2	2	2	2	2	0	2	2	2	2	0	2	2	0	0	2	2	2	2	2	2	0	2	0	2	2	2	2	2	0	0	0	2	2	0	2	2	2	2	2	2	0
Bin2.039	2	2	2	2	2	2	2	2	2	2	2	2	0	2	2	2	2	0	2	2	0	0	2	2	2	2	2	2	0	2	0	2	2	2	2	2	0	0	0	2	2	0	2	2	2	2	2	2	0
Bin2.040	2	2	2	2	2	2	2	2	2	2	2	2	0	2	2	2	2	0	2	2	0	0	2	2	2	2	2	2	0	2	0	2	2	2	2	2	0	0	0	2	2	0	2	2	2	2	2	2	0
Bin2.041	2	2	2	2	2	2	2	2	2	2	2	2	0	2	2	2	2	0	2	2	0	0	2	2	2	2	2	2	0	2	0	2	2	2	2	2	0	0	0	2	2	0	2	2	2	2	2	2	0
Bin2.042	2	2	2	2	2	2	2	2	2	2	2	2	0	2	2	2	2	0	2	2	0	0	2	2	2	2	2	2	0	2	0	2	2	2	2	2	0	0	0	2	2	0	2	2	2	2	2	2	0
Bin2.043	2	2	2	2	2	2	2	2	2	2	2	2	0	2	2	2	2	0	2	2	0	0	2	2	2	2	2	2	0	2	0	2	2	2	2	2	0	0	0	2	2	0	2	2	2	2	2	2	0
Bin2.044	2	2	2	2	2	2	2	2	2	2	2	2	0	0	2	2	2	0	2	2	0	0	2	2	2	2	2	2	0	2	0	2	2	2	2	2	0	0	0	2	2	0	2	2	2	2	2	2	0
Bin2.045	2	2	2	2	2	2	2	2	2	2	2	2	0	0	2	2	2	0	2	2	0	0	2	2	2	2	2	2	0	2	0	2	2	2	2	2	0	0	0	2	2	0	2	2	2	2	2	2	0
Bin2.046	2	2	2	2	2	0	2	2	2	2	2	2	0	0	2	2	2	0	2	2	0	0	2	2	2	2	2	2	0	2	0	2	2	2	2	2	0	0	0	2	2	0	2	2	2	2	2	2	0
Bin2.047	2	2	2	2	2	0	2	2	2	2	2	2	0	0	2	2	2	0	2	2	0	0	2	2	2	2	2	2	0	2	0	2	2	2	2	2	0	0	0	2	2	0	2	2	2	2	2	2	0
Bin2.048	2	2	2	2	2	0	2	2	2	2	2	2	0	0	2	2	2	0	2	2	0	0	2	2	2	2	2	2	0	2	0	2	2	2	2	2	0	0	0	2	2	0	2	2	2	2	2	2	0
Bin2.049	2	2	2	2	2	0	2	2	2	2	2	2	0	0	2	2	2	0	2	2	0	0	2	2	2	2	2	2	0	2	0	2	2	2	2	2	0	0	0	2	2	0	2	2	2	2	2	2	0
Bin2.050	2	2	2	2	2	0	2	2	2	2	2	2	0	0	2	2	2	0	2	2	0	0	2	2	2	2	2	2	0	2	0	2	1	2	2	2	0	0	0	2	2	0	2	2	2	2	2	2	0
Bin2.051	2	0	2	2	2	0	2	2	2	2	2	2	0	0	2	2	2	0	2	2	0	0	2	2	2	2	2	2	0	2	0	2	1	2	2	2	0	0	0	2	2	0	2	2	2	2	2	2	0
Bin2.052	2	0	2	2	2	0	2	2	2	2	2	2	0	0	2	2	2	0	2	2	0	0	2	2	2	2	2	2	0	2	0	2	1	2	2	2	0	0	0	2	2	0	2	2	2	2	2	2	0
Bin2.053	2	0	2	2	2	0	2	2	2	2	2	2	0	0	2	2	2	0	2	2	0	0	2	2	2	2	2	2	0	2	0	2	1	2	2	2	0	0	0	2	2	0	2	2	2	2	2	2	0
Bin2.054	2	0	2	2	2	0	2	2	2	2	2	2	0	0	2	2	2	0	2	2	0	0	2	2	2	2	2	2	0	2	0	2	1	2	2	2	0	0	0	2	2	0	2	2	2	2	2	2	0
Bin2.055	2	0	2	2	2	0	2	2	2	2	2	2	0	0	2	2	2	0	2	2	0	0	2	2	2	2	2	2	0	0	0	2	1	2	2	2	0	0	0	2	2	0	2	2	2	2	2	2	0
Bin2.056	2	0	2	2	2	0	0	2	2	2	2	2	0	0	2	2	2	0	2	2	0	0	2	2	2	2	2	2	0	0	0	2	1	2	2	2	0	0	0	2	2	0	2	2	2	2	2	2	0
Bin2.057	2	2	2	2	2	0	0	2	2	2	2	2	0	0	2	2	2	0	2	2	0	0	2	1	2	2	2	2	0	0	0	2	1	2	2	2	0	0	0	2	2	0	2	2	2	2	2	2	0
Bin2.058	2	2	2	2	2	0	0	2	2	2	2	2	0	1	2	2	2	0	2	2	0	0	2	1	2	2	2	2	0	0	0	2	1	2	2	2	0	0	0	2	2	0	2	2	2	2	2	2	0
Bin2.059	2	2	2	2	2	2	0	2	2	2	2	2	0	1	2	2	2	0	2	2	0	0	2	1	2	2	2	2	0	0	0	2	1	2	2	2	0	0	0	2	2	0	2	2	2	2	2	2	0
Bin2.060	2	2	2	2	2	2	0	2	2	2	2	2	0	1	2	2	2	0	2	2	0	0	2	1	2	2	2	2	0	0	0	2	1	2	2	2	0	0	0	2	2	0	2	2	2	2	2	2	0
Bin2.061	2	2	2	2	2	2	0	2	2	2	2	2	0	1	2	2	2	0	2	2	0	0	2	1	2	2	2	2	0	0	0	2	1	2	2	2	0	0	0	2	2	0	2	2	2	2	2	2	0
Bin2.062	2	2	2	2	2	2	0	2	2	2	2	2	0	1	2	2	2	0	2	2	0	0	2	1	2	2	2	2	0	0	0	2	1	2	2	2	0	0	0	2	2	0	2	2	2	2	2	2	0
Bin2.063	2	2	2	2	2	2	0	2	2	2	2	2	0	1	2	2	2	0	2	2	0	0	2	1	2	2	2	2	0	0	0	2	1	2	2	2	0	0	0	2	2	0	2	2	2	2	2	2	0
Bin2.064	2	2	2	2	2	2	0	2	2	2	2	2	0	1	2	2	2	0	2	2	0	0	2	1	2	2	2	2	0	0	0	2	1	2	2	2	0	0	0	2	0	0	2	2	2	2	2	2	0
Bin2.065	2	2	2	2	2	2	0	2	2	2	2	2	0	1	2	2	2	0	2	2	0	0	2	1	0	2	2	2	0	0	0	2	1	2	2	2	0	0	0	2	0	0	2	2	2	2	2	2	0
Bin2.066	2	2	2	2	2	2	0	2	2	2	2	2	0	1	2	2	2	0	2	2	0	0	2	1	0	2	2	2	0	0	0	2	1	2	2	2	0	0	0	2	0	0	2	2	2	2	2	2	0
Bin2.067	2	2	2	2	2	2	0	2	2	2	2	0	0	1	2	2	2	0	2	2	0	0	2	1	0	2	2	2	0	0	0	2	1	2	2	2	0	0	0	2	0	0	2	2	2	2	2	2	0
Bin2.068	2	2	2	2	2	2	0	2	2	2	2	0	0	1	2	2	2	0	2	2	0	0	2	1	0	2	2	2	0	0	0	2	1	2	2	2	0	0	0	2	0	0	2	2	2	2	2	2	0
Bin2.069	2	2	2	2	2	2	0	2	2	2	2	0	0	1	2	2	2	0	2	2	0	0	2	1	0	2	2	2	0	0	0	2	1	2	2	2	0	0	0	2	0	0	2	2	2	2	2	2	0
Bin2.070	2	2	2	2	2	2	0	2	2	2	2	0	0	1	2	2	2	0	2	2	0	0	2	1	0	2	0	2	0	0	0	2	1	2	2	2	0	0	0	2	0	0	2	2	2	2	2	2	0
Bin2.071	2	2	2	2	2	2	0	2	2	2	2	0	0	1	2	2	2	0	2	2	0	0	2	1	0	2	0	2	0	0	0	2	1	2	2	2	0	0	0	2	0	0	2	2	2	2	2	2	0
Bin2.072	2	2	2	2	2	2	0	2	2	2	2	0	0	1	2	2	2	0	2	2	0	0	2	1	0	2	0	2	0	0	0	2	1	2	2	2	0	0	0	2	0	0	2	2	2	2	2	2	0
Bin2.073	2	2	2	2	2	2	0	2	2	2	2	0	0	1	2	2	2	0	2	2	0	0	2	1	0	2	0	2	0	0	0	2	1	2	2	2	0	0	0	1	0	0	2	2	2	2	2	2	0
Bin2.074	2	2	2	2	2	2	0	2	2	2	2	0	0	1	2	2	2	0	2	2	0	0	2	1	0	2	0	2	0	0	0	2	1	2	2	2	0	0	0	1	0	0	2	2	2	2	2	2	0
Bin2.075	2	2	2	2	2	2	0	2	2	2	2	0	0	1	2	0	2	0	2	2	0	0	2	1	0	2	0	2	0	0	0	2	1	2	2	2	0	0	0	1	0	0	2	2	2	2	2	2	0
Bin2.076	2	2	2	2	2	2	0	2	2	2	2	0	0	1	2	0	2	0	2	2	0	0	2	1	0	2	0	2	0	0	0	2	1	2	2	2	0	0	0	1	0	0	2	2	2	2	2	2	0
Bin2.077	2	2	2	2	2	2	0	2	2	2	2	0	0	1	2	0	2	0	2	2	0	0	2	1	0	2	0	2	0	0	0	2	1	2	2	2	0	0	0	2	0	0	2	2	2	2	2	2	0
Bin2.078	2	2	2	2	2	2	0	2	2	2	2	0	0	1	2	0	2	0	2	2	0	0	0	0	0	2	0	2	0	0	0	2	1	2	2	2	0	0	0	2	0	0	2	2	2	2	2	2	0
Bin2.079	2	2	2	2	2	2	0	2	2	2	2	0	0	1	2	0	2	0	2	2	0	0	0	0	0	2	0	2	0	0	0	2	1	2	2	2	0	0	0	2	0	0	2	2	2	2	2	2	0
Bin2.080	2	2	2	2	2	2	0	2	2	2	2	0	0	1	2	0	2	0	2	2	0	0	0	0	0	2	0	2	2	0	0	2	1	2	2	2	0	0	0	2	0	0	2	2	2	2	2	2	0
Bin2.081	2	2	2	2	2	2	0	2	2	2	2	0	0	1	2	0	2	0	2	0	0	0	0	0	0	2	0	2	2	0	0	2	1	2	2	2	0	0	0	2	0	0	2	2	2	2	2	2	0
Bin2.082	2	2	2	2	2	2	0	2	2	2	2	0	0	1	2	0	2	0	2	0	0	0	0	0	0	2	0	2	2	0	0	2	1	2	2	2	0	0	0	2	0	0	2	2	2	2	2	2	0
Bin2.083	2	2	2	2	2	2	0	2	2	2	2	0	0	1	2	0	2	0	2	0	0	0	0	0	0	2	0	2	2	0	0	2	2	2	2	2	0	0	0	2	0	0	2	2	2	2	2	2	0
Bin2.084	2	2	2	2	2	2	0	2	2	2	2	0	0	1	2	0	2	0	2	0	0	0	0	0	0	2	0	2	2	0	0	2	2	2	2	2	0	0	0	2	0	0	1	2	2	2	2	2	0
Bin2.085	2	2	2	2	2	2	0	2	2	2	2	0	0	1	2	0	2	0	2	0	0	0	0	0	0	2	0	2	2	0	0	2	2	2	2	2	0	0	0	2	0	0	1	2	2	2	2	2	0
Bin2.086	2	2	2	1	2	2	0	2	2	2	2	0	0	1	2	0	2	0	2	0	0	0	0	0	0	2	0	2	2	0	0	2	2	2	2	2	0	0	0	2	0	0	1	2	2	2	2	2	0
Bin2.087	2	2	2	1	2	2	0	2	2	2	2	0	0	1	2	0	2	0	2	0	0	0	0	0	0	2	0	2	2	0	0	2	2	2	2	2	0	0	0	2	0	0	1	2	2	2	2	2	0
Bin2.088	2	2	2	1	2	2	0	2	2	2	2	0	0	1	2	0	2	0	2	0	0	0	0	0	0	2	0	2	2	0	0	2	2	2	2	2	0	0	0	2	0	0	1	2	2	2	2	2	0
Bin2.089	2	2	2	1	2	2	0	2	2	2	2	0	0	1	2	0	2	0	2	0	0	0	0	0	0	2	0	2	2	0	0	2	2	2	2	2	0	0	0	2	0	0	1	2	2	2	2	2	0
Bin2.090	2	2	2	1	2	2	0	2	2	2	2	0	0	1	2	0	2	0	2	0	0	0	0	0	0	2	0	2	2	0	0	2	2	2	2	2	0	0	0	2	0	0	1	2	2	2	2	2	0
Bin2.091	2	2	2	1	2	2	0	2	2	2	2	0	0	1	2	0	2	0	2	0	0	0	0	0	0	2	0	2	2	0	0	2	2	2	2	2	0	0	0	1	0	0	1	2	2	2	2	2	0
Bin2.092	2	2	2	1	2	2	0	2	2	2	2	0	0	1	2	0	2	0	2	2	0	0	0	0	0	2	0	2	2	0	0	2	2	2	2	2	0	0	0	1	0	0	1	2	2	2	2	2	0
Bin2.093	2	2	2	1	2	2	0	2	2	2	2	0	0	1	2	0	2	0	2	2	0	0	0	0	0	2	0	2	2	0	0	2	2	2	2	2	0	0	0	1	0	0	1	2	2	2	2	2	0
Bin2.094	2	2	2	1	2	2	0	2	2	2	2	0	0	1	2	0	2	0	2	2	0	0	0	0	0	2	0	2	2	0	0	2	2	2	2	2	0	0	0	1	0	0	1	2	2	2	2	2	0
Bin2.095	2	2	2	1	2	2	0	2	2	2	2	0	0	1	2	0	0	0	2	2	0	0	0	0	0	2	0	2	2	0	0	2	2	2	2	2	0	0	0	1	0	0	1	2	2	2	2	2	0
Bin2.096	2	2	2	1	2	2	0	2	2	2	2	0	0	1	2	0	0	0	2	2	0	0	0	0	0	0	0	2	2	0	0	2	2	2	2	2	0	0	0	1	0	0	1	2	2	2	2	2	0
Bin2.097	2	2	2	1	2	2	0	2	2	2	2	0	0	1	2	0	0	0	2	2	0	0	0	0	0	0	0	2	2	0	0	2	2	2	2	2	0	0	0	1	0	0	1	2	2	2	2	2	0
Bin2.098	2	2	2	1	2	2	0	2	2	2	2	0	0	1	2	0	0	0	2	2	0	0	0	0	0	0	0	2	2	0	0	2	2	2	2	2	0	0	0	1	0	0	1	2	2	2	2	2	0
Bin2.099	2	2	2	1	2	2	0	2	2	2	2	0	0	0	2	0	0	0	2	2	0	0	0	0	0	0	0	2	2	0	0	2	2	2	2	2	0	0	0	1	0	0	1	2	2	2	2	2	0
Bin2.100	2	2	2	1	2	2	0	2	2	2	2	0	0	0	2	0	0	0	2	2	0	0	0	0	0	0	0	2	2	0	0	2	2	2	2	2	0	0	0	1	0	0	1	2	2	2	2	2	0
Bin2.101	2	2	2	1	2	2	0	2	2	2	2	0	0	0	2	0	0	0	2	2	0	0	0	0	0	0	0	2	2	0	0	2	2	2	2	2	0	0	0	1	0	0	1	2	2	2	2	2	0
Bin2.102	2	2	2	1	2	2	0	2	2	2	2	0	0	0	2	0	0	0	2	2	0	0	0	0	0	0	0	2	2	0	0	2	2	2	2	2	0	0	0	1	0	0	2	2	2	2	2	2	0
Bin2.103	2	2	2	1	2	2	0	2	2	2	2	0	0	0	2	0	0	0	2	2	0	0	0	0	0	0	0	2	2	0	0	2	2	2	2	2	0	0	0	1	0	0	2	2	2	2	2	2	0
Bin2.104	2	2	2	1	2	2	0	2	2	2	2	0	0	0	2	0	0	0	2	2	0	0	0	0	0	0	0	2	2	0	0	2	2	2	2	2	0	0	0	1	0	0	2	2	2	2	2	0	0
Bin2.105	2	0	2	1	2	2	0	2	2	2	2	0	0	0	2	0	0	0	2	2	0	0	0	0	0	0	0	2	2	0	0	2	2	2	2	1	0	0	0	1	0	0	2	2	2	2	2	0	0
Bin2.106	2	0	2	1	2	2	0	2	2	2	2	0	0	0	2	0	0	0	2	2	0	0	0	0	0	0	0	2	2	0	0	2	2	2	2	1	0	0	0	1	0	0	2	2	2	2	2	0	0
Bin2.107	2	0	2	1	2	2	0	2	2	2	2	0	0	0	0	0	0	0	2	2	0	0	0	0	0	0	0	2	2	0	0	2	2	2	2	1	0	0	0	1	0	0	2	2	2	2	2	0	0
Bin2.108	2	0	2	1	2	2	0	2	2	2	2	0	0	0	0	0	0	0	2	2	0	0	0	0	0	0	0	2	2	0	0	2	2	2	2	1	0	0	0	1	0	0	2	2	2	2	2	0	0
Bin2.109	2	0	2	1	2	2	0	2	2	2	2	0	0	0	0	0	0	0	2	2	0	0	0	0	0	0	0	2	2	0	0	2	2	2	2	1	0	0	0	2	0	0	2	2	2	2	2	0	0
Bin2.110	2	0	2	1	2	2	0	2	2	2	2	0	0	0	0	0	0	0	2	2	0	0	0	0	0	0	0	2	2	0	0	2	2	2	2	1	0	0	0	1	0	0	2	2	2	2	2	0	0
Bin2.111	2	0	2	1	2	2	0	2	2	2	2	0	0	0	0	0	0	0	2	2	0	0	0	0	0	0	0	2	2	0	0	2	2	2	2	1	0	0	0	1	0	0	2	2	2	2	2	0	0
Bin2.112	2	0	2	1	2	2	0	2	2	2	2	0	0	0	0	0	0	0	2	2	0	0	0	0	0	0	0	2	2	0	0	2	2	2	2	1	0	0	0	1	0	0	2	2	2	2	2	0	0
Bin2.113	2	0	2	1	2	2	0	2	2	2	2	0	0	0	0	0	2	0	2	2	0	0	0	0	0	0	0	2	2	0	0	2	2	2	2	1	0	0	0	1	0	0	2	2	2	2	2	0	0
Bin2.114	2	0	2	1	2	2	0	2	2	2	2	0	0	0	0	0	2	0	2	2	0	0	2	0	0	0	0	2	2	0	0	2	2	2	2	1	0	0	0	1	0	0	2	2	2	2	2	0	0
Bin2.115	2	0	2	1	2	2	0	2	2	2	2	0	0	0	0	0	2	0	2	2	0	0	2	0	0	0	0	2	2	0	0	2	2	2	2	1	0	0	0	1	0	0	2	2	2	2	2	0	0
Bin2.116	2	0	2	1	2	2	0	2	2	2	2	0	0	0	0	0	2	0	2	2	0	0	2	0	0	0	0	2	2	0	0	2	2	2	2	1	2	2	0	1	0	0	2	2	2	2	2	0	0
Bin2.117	2	0	2	1	2	2	0	2	2	2	2	0	0	0	0	0	2	0	2	2	0	0	2	0	0	0	0	2	2	0	0	2	2	2	2	1	2	2	2	1	0	0	2	2	2	2	2	0	0
Bin2.118	2	0	2	2	2	2	0	2	2	2	2	0	0	0	0	0	2	0	2	2	0	0	2	0	0	0	0	2	2	0	0	2	2	2	2	1	2	2	2	1	0	0	2	2	2	2	2	0	0
Bin2.119	2	0	2	2	2	2	0	2	2	2	2	0	0	0	0	0	2	0	2	2	0	0	2	0	0	0	0	2	2	0	0	2	2	2	2	1	2	2	2	1	0	0	2	2	2	2	2	0	0
Bin2.120	2	0	2	2	2	2	0	2	2	2	2	0	0	0	0	0	2	0	2	2	0	0	2	0	0	0	0	2	2	0	0	2	2	2	2	1	2	2	2	1	0	0	2	2	2	2	0	0	0
Bin2.121	2	0	2	2	2	2	0	2	2	2	2	0	0	0	0	0	2	0	2	2	0	0	2	0	0	0	0	2	2	0	0	2	2	2	2	1	2	2	2	1	1	0	2	2	2	2	0	0	0
Bin2.122	2	0	2	2	2	2	0	2	2	2	2	0	0	0	0	0	2	0	2	2	0	0	2	0	0	0	2	2	2	0	0	2	2	2	2	1	2	2	2	1	1	0	2	2	2	2	0	0	0
Bin2.123	2	0	2	2	2	2	0	2	2	2	2	0	0	0	0	0	2	0	2	2	0	0	2	0	0	0	2	2	2	0	0	2	2	2	2	1	2	2	2	1	1	0	2	2	2	2	0	0	0
Bin2.124	2	0	2	2	2	2	0	2	2	2	2	0	0	0	0	0	2	0	2	2	0	0	2	0	2	0	2	2	2	0	0	2	2	2	2	1	2	2	2	1	1	0	2	2	2	2	0	0	0
Bin2.125	2	0	2	2	2	2	0	2	2	2	2	0	0	0	0	0	2	0	2	2	0	0	2	0	2	0	2	2	2	0	0	2	2	2	2	1	2	2	2	1	1	0	2	2	2	2	0	0	0
Bin2.126	2	0	2	2	2	2	0	2	2	2	2	0	0	0	0	0	2	2	2	2	0	0	2	0	2	0	2	2	2	0	0	2	2	2	2	1	2	2	2	1	1	0	2	2	2	2	0	0	0
Bin2.127	2	0	2	2	2	2	0	2	2	2	2	0	0	0	0	0	2	2	2	2	0	0	2	0	2	0	2	2	2	0	0	2	2	2	2	1	2	2	2	1	1	0	2	2	2	2	0	0	0
Bin2.128	2	0	2	2	2	2	0	2	2	2	2	0	0	0	0	0	2	2	2	2	0	0	2	0	2	0	2	2	2	0	0	2	2	2	2	1	2	2	2	1	1	0	2	2	2	2	0	0	0
Bin2.129	2	0	2	2	2	2	0	2	2	2	2	0	0	0	2	0	2	2	2	2	0	0	2	0	2	0	2	2	2	0	0	2	2	2	2	1	2	2	2	1	1	0	2	2	2	2	0	0	0
Bin2.130	2	0	2	2	2	2	0	2	2	2	2	0	0	0	2	0	2	2	2	2	0	0	2	0	2	0	2	2	2	0	0	2	2	2	2	1	2	2	2	2	1	0	2	2	2	2	0	0	0
Bin2.131	2	0	2	2	2	2	0	2	2	2	2	0	0	0	2	0	2	2	2	2	0	0	2	0	2	0	2	2	2	0	0	2	2	2	2	1	2	2	2	1	1	0	2	2	2	2	0	0	0
Bin2.132	2	0	2	2	2	2	0	2	2	2	2	0	0	0	2	0	2	2	2	2	0	0	2	0	2	0	2	2	2	1	0	2	2	2	2	1	2	2	2	1	1	0	2	2	2	2	0	0	0
Bin2.133	2	0	2	2	2	2	0	2	2	2	2	0	0	0	2	0	2	2	2	2	0	0	2	0	2	0	2	2	2	1	0	2	2	2	2	1	2	2	2	1	1	0	2	2	2	2	0	0	0
Bin2.134	2	0	2	2	2	2	0	2	2	2	2	0	0	0	2	0	2	2	2	2	2	0	2	0	2	0	2	2	2	1	0	2	2	2	2	1	2	2	2	1	1	0	2	2	2	2	0	0	0
Bin2.135	2	0	2	2	2	2	0	2	2	2	2	0	0	0	2	0	2	2	2	2	2	0	2	0	2	0	2	2	2	1	0	2	2	2	2	1	2	2	2	1	1	0	2	2	2	2	0	0	0
Bin2.136	2	0	2	2	2	2	0	2	2	2	2	0	0	0	2	0	2	2	2	2	2	0	2	0	2	0	2	2	2	1	0	2	2	2	2	1	2	2	2	1	1	0	2	2	2	2	0	0	0
Bin2.137	2	0	2	2	2	2	0	2	2	2	2	0	0	0	2	0	2	2	2	2	2	0	2	0	2	0	2	2	2	1	0	2	2	2	2	1	2	2	2	1	1	0	2	2	2	2	0	0	0
Bin2.138	2	0	2	2	2	2	0	2	2	2	2	0	0	0	2	0	2	2	2	2	2	0	2	0	2	0	2	2	2	2	0	2	2	2	2	1	2	2	2	1	1	0	2	2	2	2	0	0	0
Bin2.139	2	0	2	2	2	2	0	2	2	2	2	0	0	0	2	0	2	2	2	2	2	0	2	0	2	0	2	2	2	2	0	2	2	2	2	1	2	2	2	1	1	0	2	2	2	2	1	0	0
Bin2.140	2	0	2	2	2	2	0	2	2	2	2	0	0	0	2	0	2	2	2	2	2	0	2	0	2	0	2	2	2	2	0	2	2	2	2	1	2	2	2	1	1	0	2	2	2	2	1	0	0
Bin2.141	2	0	2	2	2	2	0	2	2	2	2	0	0	0	2	0	2	2	2	2	2	0	2	0	2	0	2	2	2	2	0	2	2	2	2	1	2	2	2	1	1	0	2	2	2	2	0	0	0
Bin2.142	2	0	2	2	2	2	0	2	2	2	2	0	0	0	2	0	2	2	2	2	2	0	2	0	2	0	2	2	2	2	0	2	2	2	2	1	2	2	2	1	2	0	2	2	2	2	0	0	0
Bin2.143	2	0	2	2	2	2	0	2	2	2	2	0	0	0	2	0	2	2	2	2	2	0	2	0	2	0	2	2	2	2	0	2	2	2	2	1	2	2	2	1	2	0	2	2	2	2	0	0	0
Bin2.144	2	0	2	2	2	2	0	2	2	2	2	0	0	0	2	0	2	0	2	2	2	0	2	0	2	0	2	2	2	2	0	2	2	2	2	1	2	2	2	1	2	0	2	2	2	2	0	0	0
Bin2.145	2	0	2	2	2	2	0	2	2	2	2	0	0	0	2	0	2	0	2	2	2	0	2	0	2	2	2	2	2	2	0	2	2	2	2	1	2	2	2	1	2	0	2	2	2	2	0	0	0
Bin2.146	2	0	2	2	2	2	0	2	2	2	2	0	0	0	2	0	2	0	2	2	2	0	2	0	2	2	2	2	2	2	0	2	2	2	2	1	2	2	2	2	2	0	2	2	2	2	0	0	0
Bin2.147	2	0	2	2	2	2	0	2	2	2	2	0	0	0	2	0	2	0	2	2	2	0	2	0	2	2	2	2	2	2	0	2	2	2	2	1	2	2	2	1	2	0	2	2	2	2	0	0	0
Bin2.148	2	0	2	2	2	2	0	2	2	2	2	0	0	0	2	0	2	0	2	2	2	0	2	0	2	2	2	2	2	2	0	2	2	2	2	2	2	2	2	1	2	0	2	2	2	2	0	0	0
Bin2.149	2	0	2	2	2	2	0	2	2	2	2	0	0	0	2	0	2	0	2	2	2	0	2	0	2	2	2	2	2	2	0	2	2	2	2	2	2	2	2	1	2	2	2	2	2	2	0	0	0
Bin2.150	2	0	2	2	2	2	0	2	2	2	2	0	0	0	2	0	2	0	2	2	2	0	2	0	2	2	2	2	2	2	0	2	2	2	2	2	2	2	2	1	2	0	2	2	2	2	0	0	0
Bin2.151	2	0	2	2	2	2	0	2	2	2	2	0	0	0	2	0	2	0	2	2	2	0	2	0	2	2	2	2	2	2	0	2	2	2	2	2	2	2	2	1	2	0	2	2	2	2	0	2	0
Bin2.152	2	0	2	2	2	2	0	2	2	2	2	0	0	0	2	0	2	0	2	2	2	0	2	0	2	2	2	2	2	2	0	2	2	2	2	2	2	2	2	1	2	0	2	2	2	2	2	2	0
Bin2.153	2	0	2	2	2	2	0	2	2	2	2	0	0	0	2	0	2	0	2	2	2	0	2	0	2	2	2	2	2	2	0	2	2	2	2	2	2	2	2	1	2	0	2	2	2	2	2	2	0
Bin2.154	2	0	2	2	2	2	0	2	2	2	2	0	0	0	2	0	2	0	2	2	2	0	2	0	2	2	2	2	2	2	0	2	2	2	2	2	2	2	2	1	2	0	2	2	2	2	2	2	0
Bin2.155	2	0	2	2	2	2	0	2	2	2	2	0	0	0	2	0	2	0	2	2	2	0	2	0	2	2	2	2	2	2	0	2	2	2	2	2	2	2	2	1	2	0	2	2	2	2	2	2	0
Bin2.156	2	0	2	2	2	2	0	2	2	2	2	0	0	0	2	0	2	0	2	2	2	0	2	0	2	2	2	2	2	2	0	2	2	2	2	2	2	2	2	1	2	0	2	2	2	2	2	2	0
Bin2.157	2	0	2	2	2	2	0	2	2	2	2	0	0	0	2	0	2	0	2	2	2	0	2	0	2	2	2	2	2	2	0	2	2	2	2	2	2	2	2	1	2	0	2	2	2	2	2	2	0
Bin2.158	2	0	2	2	2	2	0	2	2	2	2	0	0	0	2	0	2	0	2	2	2	0	2	0	2	2	2	2	2	2	0	2	2	2	2	2	2	2	2	1	2	0	2	2	2	2	2	2	0
Bin2.159	2	0	2	2	2	2	0	2	2	2	2	0	0	0	2	0	2	0	2	2	2	0	2	0	2	2	2	2	2	2	0	2	2	2	2	2	2	2	2	1	2	0	2	2	2	2	2	2	0
Bin2.160	2	0	2	2	2	2	0	2	2	2	2	0	0	0	2	0	2	0	2	2	2	0	2	0	2	2	2	2	2	2	0	2	2	2	2	2	2	2	2	1	2	0	2	2	2	2	2	2	0
Bin2.161	2	0	2	2	2	2	0	2	2	2	2	0	0	0	2	0	2	0	2	2	2	0	2	0	2	2	2	2	2	2	0	2	2	2	2	2	2	2	2	0	2	0	2	2	2	2	2	2	0
Bin2.162	2	0	2	2	2	2	0	2	2	2	2	0	0	0	2	0	2	0	2	2	2	0	2	0	2	2	2	2	2	2	0	2	2	2	2	2	2	2	2	1	2	0	2	2	2	2	2	2	0
Bin2.163	2	0	2	2	2	2	0	2	2	2	2	0	0	0	2	0	2	0	2	2	2	0	2	0	2	2	2	2	2	2	0	2	2	2	2	2	2	2	2	0	2	0	2	2	2	2	2	2	0
Bin2.164	2	0	2	2	2	2	0	2	2	2	2	0	0	0	2	0	2	0	2	2	2	0	2	0	2	2	2	2	2	2	0	2	2	2	2	2	2	2	2	1	2	0	2	2	2	2	2	2	0
Bin2.165	2	0	2	2	2	2	0	2	2	2	2	0	0	0	2	0	2	0	2	2	2	0	2	0	2	2	2	2	2	2	0	2	2	2	2	2	2	2	2	1	2	0	2	2	2	2	2	2	0
Bin2.166	2	1	2	2	2	2	0	2	2	2	2	0	0	0	2	0	2	1	2	2	2	0	2	0	2	2	2	2	2	2	0	2	2	2	2	2	2	2	2	1	2	0	2	2	2	2	2	2	0
Bin2.167	2	1	2	2	2	2	0	2	2	2	2	0	0	0	2	0	2	1	2	2	2	0	2	0	2	2	2	2	2	2	0	2	2	2	2	2	2	2	2	1	2	0	2	2	2	2	2	2	0
Bin2.168	2	1	2	2	2	2	0	2	2	2	2	0	0	0	2	0	2	1	2	2	2	1	2	0	2	2	2	2	2	2	0	2	2	2	2	2	2	2	2	1	2	0	2	2	2	2	2	2	0
Bin2.169	2	1	2	2	2	2	0	2	2	2	2	0	0	0	2	0	2	1	2	2	2	1	2	0	2	2	2	2	2	2	0	2	2	2	2	2	2	2	2	1	2	0	2	2	2	2	2	2	0
Bin2.170	2	1	2	2	2	2	0	2	2	2	2	0	0	0	2	0	2	1	2	2	2	1	2	0	2	2	2	2	2	2	0	2	2	2	2	2	2	2	2	1	2	0	2	2	2	2	2	2	0
Bin2.171	2	1	2	2	2	2	0	2	2	2	2	0	0	0	2	0	2	1	2	2	2	1	2	0	2	2	2	2	2	2	0	2	2	2	2	2	2	2	2	1	2	0	2	2	2	2	2	2	0
Bin2.172	2	1	2	2	2	2	0	2	2	2	2	0	0	0	2	0	2	1	2	2	2	1	2	0	2	2	2	2	2	2	0	2	2	2	2	2	2	2	2	1	2	0	2	2	2	2	2	2	0
Bin2.173	2	0	2	2	2	2	0	2	2	2	2	0	0	0	2	0	2	1	2	2	2	0	2	0	2	2	2	2	2	2	0	2	2	2	2	2	2	2	2	1	2	0	2	2	2	2	2	2	0
Bin2.174	2	0	2	2	2	2	0	2	2	2	2	0	0	0	2	0	2	1	2	2	2	0	2	0	2	2	2	2	2	2	0	2	2	2	2	2	2	2	2	1	2	0	2	2	2	2	2	2	0
Bin2.175	2	0	2	2	2	2	0	2	2	2	2	0	0	0	2	0	2	0	2	2	2	0	2	0	2	2	2	2	2	2	0	2	2	2	2	2	2	2	2	1	2	0	2	2	2	2	2	2	0
Bin2.176	2	0	2	2	2	2	0	2	2	2	2	0	0	0	2	0	2	0	2	2	2	0	2	0	2	2	2	2	2	2	0	2	2	2	2	2	2	2	2	0	2	0	2	2	2	2	2	2	0
Bin2.177	2	0	2	2	2	2	0	2	2	2	2	0	0	0	2	0	2	0	2	2	2	0	2	0	2	2	2	2	2	2	0	2	2	2	2	2	2	2	2	1	2	0	2	2	2	2	2	2	0
Bin2.178	2	0	2	2	2	2	0	2	2	2	2	0	0	0	2	0	2	0	2	2	2	0	2	0	2	2	2	2	2	2	0	2	2	2	2	2	2	2	2	1	2	0	2	2	2	2	2	2	0
Bin2.179	2	0	2	2	2	2	0	2	2	2	2	0	0	0	2	0	2	0	2	2	2	0	2	0	2	2	2	2	2	2	0	2	2	2	2	2	2	2	2	2	2	0	2	2	2	2	2	2	0
Bin2.180	2	0	2	2	2	2	0	2	2	2	2	0	0	0	2	0	2	0	2	2	2	0	2	0	2	2	2	2	2	2	0	2	2	2	2	2	2	2	2	1	2	0	2	2	2	2	2	2	0
Bin2.181	2	0	2	2	2	2	0	2	2	2	2	0	0	0	2	0	2	0	2	2	2	0	2	0	2	2	2	2	2	2	0	2	2	2	2	2	2	2	2	0	2	0	2	2	2	2	2	2	0
Bin2.182	2	0	2	2	2	2	0	2	2	2	2	0	0	0	2	0	2	0	2	2	2	0	2	0	2	2	2	2	2	2	0	2	2	2	2	2	2	2	2	1	2	0	2	2	2	2	2	2	0
Bin2.183	2	0	2	2	2	2	0	2	2	2	2	0	0	0	2	0	2	0	2	2	2	0	2	0	2	2	2	2	2	2	0	2	2	2	2	2	2	2	2	0	2	0	2	2	2	2	2	2	0
Bin2.184	2	0	2	2	2	2	0	2	2	2	2	0	0	0	2	0	2	0	2	2	2	0	2	0	2	2	2	2	2	2	0	2	2	2	2	2	2	2	2	1	2	0	2	2	2	2	2	2	0
Bin2.185	2	0	2	2	2	2	0	2	2	2	2	0	0	0	2	0	2	0	2	2	2	0	2	0	2	2	2	2	2	2	0	2	2	2	2	2	2	2	2	0	2	0	2	2	2	2	2	2	0
Bin2.186	2	0	2	2	2	2	0	2	2	2	2	0	0	0	2	0	2	0	2	2	2	0	2	0	2	2	2	2	2	2	0	2	2	2	2	2	2	2	2	1	2	0	2	2	2	2	2	2	0
Bin2.187	2	0	2	2	2	2	0	2	2	2	2	0	0	0	2	0	2	0	2	2	2	0	0	0	2	2	2	2	2	2	0	2	2	2	2	2	2	2	2	1	2	0	2	2	2	2	2	2	0
Bin2.188	2	0	2	2	2	2	0	2	2	2	2	0	0	0	2	0	2	0	2	2	2	0	0	0	2	2	2	2	2	2	0	2	2	2	2	2	2	2	2	2	2	0	2	2	2	2	2	2	0
Bin2.189	2	0	2	2	2	2	0	2	2	2	2	0	0	0	2	0	2	0	2	2	2	0	0	0	2	2	2	2	2	2	0	2	2	2	2	2	2	2	2	1	2	0	2	2	2	2	2	2	0
Bin2.190	2	0	2	2	2	2	0	2	2	2	2	0	0	0	2	0	2	0	2	2	2	0	0	0	2	2	2	2	2	2	0	2	2	2	2	2	2	2	2	2	2	0	2	2	2	2	2	2	0
Bin2.191	2	0	2	2	2	2	0	2	2	2	2	0	0	0	2	0	2	0	2	2	2	0	0	0	2	2	2	2	2	2	0	2	2	2	2	2	2	2	2	1	2	0	2	2	2	2	2	2	0
Bin2.192	2	0	2	2	2	2	0	2	2	2	2	0	0	0	2	0	2	0	2	2	2	0	0	0	2	2	2	2	2	2	0	2	2	2	2	2	2	2	2	0	2	0	2	2	2	2	2	2	0
Bin2.193	2	0	2	2	2	2	0	2	2	2	2	0	0	0	2	0	2	0	2	2	2	0	0	0	2	2	2	2	2	2	0	2	2	2	2	2	2	2	2	1	2	0	2	2	2	2	2	2	0
Bin2.194	2	0	2	2	2	2	0	2	2	2	2	0	0	0	2	0	2	0	2	2	2	0	0	0	2	2	2	2	2	2	0	2	2	2	2	2	2	2	2	1	2	0	2	2	2	2	2	2	0
Bin2.195	2	0	2	2	2	2	0	2	2	2	2	0	0	0	2	0	2	0	2	2	2	0	0	0	2	2	2	2	2	2	0	2	2	2	2	2	2	2	2	2	2	0	2	2	2	2	2	2	0
Bin2.196	2	0	2	2	2	2	0	2	2	2	2	0	0	0	2	0	2	0	2	2	2	0	0	0	2	2	2	2	2	2	0	2	2	2	2	2	2	2	2	1	2	0	2	2	2	2	2	2	0
Bin2.197	2	2	2	2	2	2	0	2	2	2	2	0	0	0	2	0	2	0	2	2	2	0	0	0	2	2	2	2	2	2	0	2	2	2	2	2	2	2	2	1	2	0	2	2	2	2	2	2	0
Bin2.198	2	2	2	2	2	2	0	2	2	2	2	0	0	0	2	0	2	0	2	2	2	0	0	0	2	2	2	2	2	2	0	2	2	2	2	2	2	2	2	2	2	0	2	2	2	2	2	2	0
Bin2.199	2	2	2	2	2	2	0	2	2	2	2	0	0	0	2	0	2	0	2	2	2	0	0	0	2	2	2	2	2	2	0	2	2	2	2	2	2	2	2	0	2	0	2	2	2	2	2	2	0
Bin2.200	2	2	2	2	2	2	0	2	2	2	2	0	0	0	2	0	2	0	2	2	2	0	0	0	2	2	2	2	2	2	0	2	2	2	2	2	2	2	2	1	2	0	2	2	2	2	2	2	0
Bin2.201	2	2	2	2	2	2	0	2	2	2	2	0	0	0	2	0	2	0	2	2	2	0	0	0	2	2	2	2	2	2	0	2	2	2	2	2	2	2	2	1	2	0	2	2	2	2	2	2	0
Bin2.202	2	2	2	2	2	2	0	2	2	2	2	0	0	0	2	0	2	0	2	2	2	0	0	0	2	2	2	2	2	2	0	2	2	2	2	2	2	2	2	1	2	0	2	2	2	2	2	2	0
Bin2.203	2	2	2	2	2	2	0	2	2	2	2	0	0	0	2	0	2	0	2	2	2	0	0	0	2	2	2	2	2	2	0	2	2	2	2	2	2	2	2	1	2	0	2	2	2	2	2	2	0
Bin2.204	2	2	2	2	2	2	0	2	2	2	2	0	0	0	2	0	2	0	2	2	2	0	0	0	2	2	2	2	2	2	0	2	2	2	2	2	2	2	2	1	2	0	2	2	2	2	2	2	0
Bin2.205	2	2	2	2	2	2	0	2	2	2	2	0	0	0	2	0	2	0	2	2	2	0	0	0	2	2	2	2	2	2	0	2	2	2	2	2	2	2	2	1	2	0	2	2	2	2	2	2	0
Bin2.206	2	2	2	2	2	2	0	2	2	2	2	0	0	0	2	0	2	0	2	2	2	0	0	0	2	2	2	2	2	2	0	2	2	2	2	2	2	2	2	2	2	0	2	2	2	2	2	2	0
Bin2.207	2	2	2	2	2	2	0	2	2	2	2	0	0	0	2	0	2	0	2	2	2	0	0	0	2	2	2	2	2	2	0	2	2	2	2	2	2	2	2	2	2	0	2	2	2	2	2	2	0
Bin2.208	2	2	2	2	2	2	0	2	2	2	2	0	0	0	2	0	2	0	2	2	2	0	0	0	2	2	2	2	2	2	0	2	2	2	2	2	2	2	2	2	2	0	2	2	2	2	2	2	0
Bin2.209	2	2	2	2	2	2	0	2	2	2	2	0	0	0	2	0	2	0	2	2	2	0	0	0	2	2	2	2	2	2	0	2	2	2	2	2	2	2	2	1	2	0	2	2	2	2	2	2	0
Bin2.210	2	2	2	2	2	2	0	2	2	2	2	0	0	0	2	0	2	0	2	2	2	0	0	0	2	2	2	2	2	2	0	2	2	2	2	2	2	2	2	1	2	0	2	2	2	2	2	2	0
Bin2.211	2	2	2	2	2	2	0	2	2	2	2	0	0	0	2	0	2	0	2	2	2	0	0	0	2	2	2	2	2	2	0	2	2	2	2	2	2	2	2	1	2	0	2	2	2	2	2	2	0
Bin2.212	2	2	2	2	2	2	0	2	2	2	2	0	0	0	2	0	2	0	2	2	2	0	0	0	2	2	2	2	2	2	0	2	2	2	2	2	2	2	2	2	2	0	2	2	2	2	2	2	0
Bin2.213	2	2	2	2	2	2	0	2	2	2	2	0	0	0	2	0	2	0	2	2	2	0	0	0	2	2	2	2	2	2	0	2	2	2	2	2	2	2	2	1	2	0	2	2	2	2	2	2	0
Bin2.214	2	2	2	2	2	2	0	2	2	2	2	0	0	0	2	0	2	0	2	2	2	0	0	0	2	2	2	2	2	2	0	2	2	2	2	2	2	2	2	1	2	0	2	2	2	2	2	2	0
Bin2.215	2	2	2	2	2	2	0	1	2	2	2	0	0	0	2	0	2	0	2	2	2	0	0	0	2	2	2	2	2	2	0	2	2	2	2	2	2	2	2	1	2	0	2	2	2	2	2	2	0
Bin2.216	2	2	2	2	2	2	0	1	2	2	2	0	0	0	2	0	2	0	2	2	2	0	0	0	2	2	2	2	2	2	0	2	2	2	2	2	2	2	2	1	2	0	2	2	2	2	2	2	0
Bin2.217	2	2	2	2	2	2	0	0	2	2	2	0	0	0	2	0	2	0	2	2	2	0	0	0	2	2	2	2	2	2	0	2	2	2	2	2	2	2	2	1	2	0	2	2	2	2	2	2	0
Bin2.218	2	2	2	2	2	2	0	1	2	2	2	0	0	0	2	0	2	0	2	2	2	0	0	0	2	2	2	2	2	2	0	2	2	2	2	2	2	2	2	1	2	0	2	2	2	2	2	2	0
Bin2.219	2	2	2	2	2	2	0	0	2	2	2	0	0	0	2	0	2	0	2	2	2	0	0	0	2	2	2	2	2	2	0	2	2	2	2	2	2	2	2	1	2	0	2	2	2	2	2	2	0
Bin2.220	2	2	2	2	2	2	0	0	2	2	2	0	0	0	2	0	2	0	2	2	2	0	0	0	2	2	2	2	2	2	0	2	2	2	2	2	2	2	2	1	2	0	2	2	2	2	2	2	0
Bin2.221	2	2	2	2	2	2	0	0	2	2	2	0	0	0	2	0	2	0	2	2	2	0	0	0	2	2	2	2	2	2	0	2	2	2	2	2	2	2	2	2	2	0	2	2	2	2	2	2	0
Bin2.222	2	2	2	2	2	2	0	0	2	2	2	0	0	0	2	0	2	0	2	2	2	0	0	0	2	2	2	2	2	2	0	2	2	2	2	2	2	2	2	1	2	0	2	2	2	2	2	2	0
Bin2.223	2	2	2	2	2	2	0	0	2	2	2	0	0	0	2	0	2	0	2	2	2	0	0	0	2	2	2	2	2	2	0	2	2	2	2	2	2	2	2	1	2	0	2	2	2	2	2	2	0
Bin2.224	2	2	2	2	2	2	0	0	2	2	2	0	0	0	2	0	2	0	2	2	2	0	0	0	2	2	2	2	2	2	2	2	2	2	2	2	2	2	2	1	2	0	2	2	2	2	2	2	0
Bin2.225	2	2	2	2	2	2	0	0	2	2	2	0	0	0	2	0	2	0	2	2	2	2	0	0	2	2	2	2	2	2	2	2	2	2	2	2	2	2	2	1	2	0	2	2	2	2	2	2	0
Bin2.226	2	2	2	2	2	2	0	0	2	2	2	0	0	0	2	0	2	0	2	2	2	2	0	0	2	2	2	2	2	2	2	2	2	2	2	2	2	2	2	1	2	0	2	2	2	2	2	2	0
Bin2.227	2	2	2	2	2	2	0	0	2	2	2	0	0	0	2	0	2	0	2	2	2	2	0	0	2	2	2	2	2	2	2	2	2	2	2	2	2	2	2	0	2	0	2	2	2	2	2	2	0
Bin2.228	2	2	2	2	2	2	0	0	2	2	2	0	0	0	2	0	2	0	2	2	2	2	0	0	2	2	2	2	2	2	2	2	2	2	2	2	2	2	2	1	2	0	2	2	2	2	2	2	0
Bin2.229	2	2	2	2	2	2	0	0	2	2	2	0	0	0	2	0	2	0	2	2	2	2	0	0	2	2	2	2	2	2	2	2	2	2	2	2	2	2	2	2	2	0	2	2	2	2	2	2	0
Bin2.230	2	2	2	2	2	2	0	0	2	2	2	0	0	0	2	0	2	0	2	2	2	2	0	0	2	2	2	2	2	2	2	2	1	2	2	2	2	2	2	2	2	0	2	2	2	2	2	2	0
Bin2.231	2	2	2	2	2	2	0	0	2	2	2	0	0	0	2	0	2	0	2	2	2	2	2	0	2	2	2	2	2	2	2	2	1	2	2	2	2	2	2	2	2	0	2	2	2	2	2	2	0
Bin2.232	2	2	2	2	2	2	0	0	2	2	2	0	0	0	2	0	2	0	2	2	2	2	2	0	2	2	2	2	2	2	2	2	1	2	2	2	2	2	2	1	2	0	2	2	2	2	2	2	0
Bin2.233	2	2	2	2	2	2	0	0	2	2	2	0	0	0	2	0	2	0	2	2	2	2	2	0	2	2	2	2	0	2	2	2	1	2	2	2	2	2	2	1	2	0	2	2	2	2	2	2	0
Bin2.234	2	2	2	2	2	2	0	0	2	2	2	0	0	0	2	0	2	0	2	2	2	2	2	0	2	2	2	2	0	2	2	2	1	2	2	2	2	2	2	1	2	0	2	2	2	2	2	2	0
Bin2.235	2	2	2	2	2	2	0	0	2	2	2	0	0	0	2	0	2	0	2	2	2	2	2	0	2	2	2	2	0	2	2	2	1	2	2	2	2	2	2	1	2	0	2	2	2	2	2	2	0
Bin2.236	2	2	2	2	2	2	0	0	2	2	2	0	0	0	2	0	2	2	2	2	2	2	2	0	2	2	2	2	0	2	2	2	1	2	2	2	2	2	2	1	2	0	2	2	2	2	2	2	0
Bin2.237	2	2	2	2	2	2	0	0	2	2	2	0	0	0	2	0	2	2	2	2	2	2	2	0	2	2	0	2	0	2	2	2	1	2	2	2	2	2	2	1	2	0	2	2	2	2	2	2	0
Bin2.238	2	2	2	2	2	2	0	0	2	2	2	0	0	0	2	0	2	2	2	2	2	2	2	0	2	2	0	2	0	2	2	2	1	2	2	2	2	2	2	1	2	0	2	2	2	2	1	2	0
Bin2.239	2	2	2	2	2	2	0	0	2	2	2	0	0	0	2	0	2	2	2	2	2	2	2	0	2	2	0	2	0	2	2	2	1	2	2	2	2	2	2	1	2	0	2	2	2	2	1	2	0
Bin2.240	2	2	2	2	2	2	0	0	2	2	2	0	0	0	2	0	2	2	2	2	2	2	2	0	2	2	0	2	0	2	2	2	1	2	2	2	2	2	2	1	2	0	2	2	2	2	1	2	0
Bin2.241	2	2	2	2	2	2	0	0	2	2	2	0	0	0	2	2	2	2	2	2	2	2	2	0	2	2	0	2	0	2	2	2	1	2	2	2	2	2	2	1	2	0	2	2	2	2	1	2	0
Bin2.242	2	2	2	2	2	2	0	0	2	2	2	0	0	0	2	2	2	2	2	2	2	2	2	0	2	2	0	2	0	2	2	2	1	2	2	2	2	2	2	1	2	0	2	2	2	2	1	2	0
Bin2.243	2	2	2	2	2	2	0	0	2	2	2	0	0	0	2	2	2	2	2	2	2	2	2	0	2	2	0	2	0	2	0	2	1	2	2	2	2	2	2	1	2	0	2	2	2	2	1	2	0
Bin2.244	2	2	2	2	2	2	0	0	2	2	2	0	0	0	2	2	2	2	2	2	2	2	2	0	2	2	0	2	0	2	0	2	1	2	2	2	2	2	2	1	2	0	2	2	2	2	1	2	0
Bin2.245	2	2	2	2	2	2	0	0	2	2	2	0	0	0	2	2	2	2	2	2	2	2	2	0	2	2	0	2	0	2	0	2	1	2	2	2	2	2	2	1	2	0	2	2	2	2	1	2	0
Bin2.246	2	2	2	2	2	2	0	0	2	2	2	0	0	0	2	2	2	2	2	2	2	2	2	0	2	2	0	2	0	2	0	2	1	2	2	2	2	2	2	1	2	0	2	2	2	2	1	2	0
Bin2.247	2	2	2	2	2	2	0	0	2	2	2	0	0	0	2	2	2	0	2	2	2	2	2	0	2	2	0	2	0	2	0	2	1	2	2	2	2	2	2	1	2	0	2	2	2	2	1	2	0
Bin2.248	2	2	2	2	2	2	0	0	2	2	2	0	2	0	2	2	2	0	2	2	2	2	2	0	2	2	0	2	0	2	0	2	1	2	2	2	2	2	2	1	2	0	2	2	2	2	1	2	0
Bin2.249	2	2	2	2	2	2	0	0	2	2	2	0	2	0	2	2	2	0	2	2	2	2	2	0	2	2	0	2	2	2	0	2	1	2	2	2	2	2	2	1	2	0	2	2	2	2	1	2	0
Bin2.250	2	2	2	2	2	2	0	0	2	2	2	0	2	0	2	2	2	0	2	2	2	2	2	0	2	2	0	2	2	2	0	2	1	2	2	2	2	2	2	1	2	0	2	2	2	2	1	2	0
Bin2.251	2	2	2	2	2	2	0	0	2	2	2	2	2	0	2	2	2	0	2	2	2	2	2	0	2	2	0	2	2	2	0	2	1	2	2	2	2	2	2	1	2	0	2	2	2	2	1	2	0
Bin2.252	2	2	2	2	2	2	0	0	2	2	2	2	2	0	2	2	2	0	2	2	2	2	2	0	2	2	0	2	2	2	0	2	1	2	2	2	2	2	2	1	2	0	2	2	2	2	1	2	0
Bin2.253	2	2	0	2	2	2	0	0	2	2	2	2	2	0	2	2	2	0	2	2	2	2	2	0	2	2	0	2	2	2	0	2	1	2	2	2	2	2	2	1	2	0	2	2	2	2	1	2	0
Bin2.254	2	2	0	2	2	2	0	0	2	2	2	2	2	0	2	2	2	0	2	2	2	2	2	0	2	2	0	2	2	2	0	2	1	2	2	2	2	2	2	1	2	0	2	2	2	2	1	2	0
Bin2.255	2	2	0	2	2	2	0	0	2	2	2	2	2	0	2	2	0	0	2	2	2	2	2	0	2	2	0	2	2	2	0	2	1	2	2	2	2	2	2	1	2	0	2	2	2	2	1	2	0
Bin2.256	2	2	0	2	2	2	0	0	2	2	2	2	2	0	2	2	0	0	2	2	2	2	2	0	2	2	0	2	2	2	0	2	1	2	2	2	2	2	2	1	2	0	2	2	2	2	1	2	0
Bin2.257	2	2	0	2	2	2	0	0	2	2	2	2	2	0	2	2	2	0	2	2	2	2	2	0	2	2	0	2	2	2	0	2	1	2	2	2	2	2	2	1	2	0	2	2	2	2	1	2	0
Bin2.258	2	2	0	2	2	2	0	0	2	2	2	2	2	0	2	2	2	0	2	2	2	2	2	0	2	2	0	2	2	2	0	2	1	2	2	2	2	2	2	1	2	0	2	2	2	2	1	2	0
Bin2.259	2	2	0	2	2	2	2	0	2	2	2	2	2	0	2	2	2	0	2	2	2	2	2	0	2	2	0	2	2	2	0	2	1	2	2	2	2	2	2	1	2	0	2	2	2	2	1	2	0
Bin2.260	2	2	0	2	2	2	2	0	2	2	2	2	0	0	2	2	2	0	2	2	2	2	2	0	2	2	0	2	2	2	0	2	1	2	2	2	2	2	2	1	2	0	2	2	2	2	1	2	0
Bin2.261	2	2	0	2	2	2	2	0	2	2	2	2	0	0	2	2	2	0	2	2	2	2	2	0	2	2	0	2	2	2	0	2	1	2	2	2	2	2	2	1	2	0	2	2	2	2	0	2	0
Bin2.262	2	2	0	0	2	2	2	0	2	2	2	2	0	0	2	2	2	0	2	2	2	2	2	0	2	2	0	2	2	2	0	2	1	2	2	2	2	2	2	1	2	0	2	2	2	2	0	2	0
Bin2.263	2	2	0	0	2	2	2	0	2	2	2	2	0	0	2	2	2	0	2	2	2	2	2	0	2	2	0	2	2	2	0	2	1	2	2	2	2	2	2	1	2	0	2	2	2	2	1	2	0
Bin2.264	2	2	0	0	2	2	2	0	2	2	2	2	0	0	2	2	2	0	2	2	2	2	2	0	2	2	0	2	2	0	0	2	1	2	2	2	2	2	2	1	2	0	2	2	2	2	1	2	0
Bin2.265	2	2	0	0	2	2	2	0	2	2	2	2	0	0	2	2	2	0	2	2	2	2	2	0	2	2	0	2	2	0	0	2	1	2	2	2	2	2	2	1	2	0	2	2	2	2	1	2	0
Bin2.266	2	2	0	0	2	2	2	0	2	2	2	2	0	0	2	2	2	0	2	2	2	2	2	0	2	2	0	2	2	0	0	2	1	2	2	2	2	2	2	1	2	0	2	2	2	2	2	2	0
Bin2.267	2	2	0	0	2	2	2	0	2	2	2	2	0	0	2	2	2	0	2	2	2	2	2	0	2	2	0	2	2	0	0	2	1	2	2	2	2	2	2	1	2	0	2	2	2	2	2	2	0
Bin2.268	2	2	0	0	2	2	2	0	2	2	2	2	0	0	2	2	2	0	2	2	2	2	2	0	2	2	0	2	2	0	0	2	1	2	2	2	2	2	2	1	2	0	2	2	2	2	2	2	1
Bin2.269	2	2	0	0	2	2	2	0	2	2	2	2	0	0	2	2	2	0	2	2	2	2	2	0	2	2	0	2	2	0	0	2	1	2	2	2	2	2	2	1	2	0	2	2	2	2	2	2	1
Bin2.270	2	2	0	0	2	2	2	0	2	2	2	2	0	0	2	2	2	0	2	2	2	2	2	0	2	2	0	2	2	0	0	2	1	2	2	2	2	2	2	1	2	0	2	2	2	2	2	2	1
Bin2.271	2	2	0	0	2	2	2	0	2	2	2	2	0	0	2	2	2	0	2	2	2	2	2	0	2	2	0	2	2	0	0	2	1	2	2	2	2	2	2	1	2	0	2	2	2	2	2	2	2
Bin2.272	2	2	0	0	2	2	2	0	2	2	2	2	0	0	2	2	2	0	2	2	2	2	2	0	2	2	0	2	2	0	2	2	1	2	2	2	2	2	2	1	2	0	2	2	2	2	2	2	2
Bin2.273	2	2	0	0	2	2	2	0	2	2	2	2	0	0	2	2	2	0	2	2	2	0	2	0	2	2	0	2	2	0	2	2	1	2	2	2	2	2	2	1	2	0	2	2	2	2	2	2	2
Bin2.274	2	2	0	0	2	2	2	0	2	2	2	2	0	0	2	2	2	0	2	2	2	0	2	0	2	2	0	2	2	0	2	2	1	2	2	2	2	2	2	1	2	0	2	2	2	2	2	2	2
Bin2.275	2	2	0	0	2	2	2	0	2	2	2	2	0	0	2	2	2	0	2	2	2	0	2	0	2	2	0	2	2	0	2	2	1	2	2	2	2	2	2	1	2	0	2	2	2	2	2	2	2
Bin2.276	2	2	0	0	2	2	2	0	2	2	2	0	0	0	2	2	2	0	2	2	2	0	2	0	2	2	0	2	2	0	2	2	1	2	2	2	2	2	2	1	2	0	2	2	2	2	2	2	2
Bin2.277	2	2	0	0	2	2	2	0	2	2	2	0	0	2	2	2	2	0	2	2	2	0	2	0	2	2	0	2	2	0	2	2	1	2	2	2	2	2	2	1	2	0	2	2	2	2	2	2	2
Bin2.278	2	2	0	0	2	2	2	1	2	2	2	0	0	2	2	2	2	0	2	2	2	0	2	0	2	2	0	2	2	0	2	2	1	2	2	2	2	2	2	1	2	0	2	2	2	2	2	2	2
Bin2.279	2	2	0	0	2	2	2	1	2	2	2	0	1	2	2	2	2	0	2	2	2	0	2	0	2	2	0	2	2	0	2	2	1	2	2	2	2	2	2	1	2	0	2	2	2	2	2	2	2
Bin2.280	2	2	0	0	2	2	2	1	2	2	2	0	1	2	2	2	2	0	2	2	2	0	2	0	2	2	0	2	2	0	2	2	1	2	2	2	2	2	2	2	2	0	2	2	2	2	2	2	2
Bin2.282	2	2	0	0	2	2	2	1	2	2	2	0	1	2	2	2	2	0	2	2	2	0	2	0	2	2	0	2	2	0	2	2	1	2	2	2	2	2	2	1	2	0	2	2	2	2	2	2	2
Bin2.281	2	2	0	0	2	2	2	1	2	2	2	0	1	2	2	2	2	0	2	2	2	0	2	0	2	2	0	2	2	0	2	2	1	2	2	2	2	2	2	1	2	0	2	2	2	2	2	2	2
Bin2.283	2	2	0	0	2	2	2	1	2	2	2	0	1	2	2	2	2	0	2	2	2	0	2	0	2	2	0	2	2	0	2	2	1	2	2	2	2	2	2	1	2	0	2	2	2	2	2	2	2
Bin2.284	2	2	0	0	2	2	2	1	2	2	2	0	2	2	2	2	2	0	2	2	2	0	2	0	2	2	0	2	2	0	2	2	1	2	2	2	2	2	2	1	2	0	2	2	2	2	2	2	2
Bin2.285	2	2	2	0	2	2	2	2	2	2	2	0	2	2	2	2	2	0	2	2	2	0	2	0	2	2	0	2	2	0	2	2	1	2	2	2	2	2	2	1	2	0	2	2	2	2	2	2	2
Bin2.286	2	2	2	0	2	2	2	2	2	2	2	0	2	2	2	2	2	0	2	2	2	0	2	0	2	2	0	2	2	0	2	2	1	2	2	2	2	2	2	1	2	0	2	2	2	2	2	2	2
Bin2.287	2	2	2	0	2	2	2	2	2	2	2	0	2	2	2	2	2	0	2	2	2	0	2	0	2	2	0	2	2	0	2	2	1	2	2	2	2	2	2	2	2	0	2	2	2	2	2	2	2
Bin2.288	2	2	2	0	2	2	2	2	2	2	2	0	2	2	2	2	2	0	2	2	2	0	2	0	2	2	0	2	2	0	2	2	1	2	2	2	2	2	2	2	2	0	2	2	2	2	2	2	2
Bin2.289	2	2	2	0	2	2	2	2	2	2	2	2	2	2	2	2	2	0	2	2	2	0	2	0	2	2	0	2	2	0	2	2	1	2	2	2	2	2	2	2	2	0	2	2	2	2	2	2	2
Bin2.290	2	2	2	0	2	2	2	2	2	2	2	2	2	2	2	2	2	0	2	2	2	0	2	0	2	2	0	2	2	2	2	2	1	2	2	2	2	2	2	2	2	0	1	2	2	2	2	2	2
Bin2.291	2	2	2	0	2	2	2	2	2	2	2	2	2	2	2	2	2	0	2	2	2	0	2	0	2	2	0	2	2	2	2	2	0	2	2	2	2	2	2	2	2	0	1	2	2	2	2	2	2
Bin2.292	2	2	2	0	2	2	2	2	2	2	2	2	2	2	2	2	2	2	2	2	2	0	2	0	2	2	0	2	2	2	2	2	0	2	2	2	2	2	2	2	2	0	1	2	2	2	2	2	2
Bin2.293	2	2	2	0	2	2	2	2	2	2	2	2	2	2	2	2	2	2	2	2	2	0	2	0	2	2	0	2	2	2	2	2	0	2	2	2	2	2	2	2	2	0	1	2	2	2	2	2	2
Bin2.294	2	2	2	0	2	2	2	2	2	2	2	2	2	2	2	2	2	2	2	2	2	0	2	2	2	2	0	2	2	2	2	2	0	2	2	2	2	2	2	2	2	0	1	2	2	2	2	2	2
Bin2.295	2	2	2	0	2	2	2	2	2	2	2	2	2	2	2	2	2	2	2	2	2	0	2	2	2	2	0	2	2	2	2	2	0	2	2	2	2	2	2	1	2	0	1	2	2	2	2	2	2
Bin2.296	2	2	2	0	2	2	2	2	2	2	2	2	2	2	2	2	2	2	2	2	2	0	2	2	2	2	0	2	2	2	2	2	0	2	2	2	2	2	2	1	2	0	1	2	2	2	2	2	2
Bin2.297	2	2	2	0	2	2	2	2	2	2	2	2	2	2	2	2	2	2	2	2	2	0	2	2	2	2	0	2	2	2	2	2	0	2	2	2	2	2	2	1	2	0	2	2	2	2	2	2	2
Bin2.298	2	2	2	0	2	2	2	2	2	2	2	2	2	2	2	2	2	2	2	2	2	0	2	2	2	2	0	2	2	2	2	2	0	2	2	2	2	2	2	1	2	0	2	2	2	2	2	2	2
Bin2.299	2	2	2	0	2	2	2	2	2	2	2	2	2	2	2	1	2	2	2	2	2	0	2	2	2	2	0	2	2	2	2	2	0	2	2	2	2	2	2	1	2	0	2	2	2	2	2	2	2
Bin2.300	2	2	2	0	2	2	2	2	2	2	2	2	2	2	2	1	2	2	2	2	2	0	2	2	2	2	0	2	2	2	2	2	2	2	2	2	2	2	2	1	2	0	2	2	2	2	2	2	2
Bin2.301	2	2	2	0	2	2	2	2	2	2	2	2	2	2	2	1	2	2	2	2	2	0	2	2	2	2	2	2	2	2	2	2	2	2	2	2	2	2	2	1	2	2	2	2	2	2	2	2	2
Bin2.302	2	2	2	0	2	2	2	2	2	2	2	2	2	2	2	1	2	2	2	2	2	0	2	2	2	2	2	2	2	2	2	2	2	2	2	2	2	2	2	0	2	2	2	2	2	2	2	2	2
Bin2.303	2	2	2	0	2	2	2	2	2	2	2	2	2	2	2	1	2	2	2	2	2	0	2	2	2	2	2	2	2	2	2	2	2	2	2	2	2	2	2	0	2	2	2	2	2	2	2	2	2
Bin2.304	2	2	2	0	2	2	2	2	2	2	2	2	2	2	2	1	2	2	2	2	2	0	2	2	2	2	2	2	2	2	2	2	2	2	2	2	2	2	2	0	2	2	2	2	2	2	2	2	2
Bin2.305	2	2	2	2	2	2	2	2	2	2	2	2	2	2	2	1	2	2	2	2	2	0	2	2	2	2	2	2	2	2	2	2	2	2	2	2	2	2	2	0	2	2	2	2	2	2	2	2	2
Bin2.306	2	2	2	2	2	2	2	2	2	2	2	2	2	2	2	1	2	2	2	2	2	0	2	2	2	2	2	2	2	2	2	2	2	2	2	2	2	2	2	0	2	2	2	2	2	2	2	2	2
Bin2.307	2	2	2	2	2	2	2	2	2	2	2	2	2	2	2	1	2	2	2	2	2	2	2	2	2	2	2	2	2	2	2	2	2	2	2	2	2	2	2	0	2	2	2	2	2	2	2	2	2
Bin2.308	2	2	2	2	2	2	2	2	2	2	2	2	2	2	2	1	2	2	2	2	2	2	2	2	2	2	2	2	2	2	2	2	2	2	2	2	2	2	2	0	2	2	2	2	2	2	2	2	2
Bin2.309	2	2	2	2	2	2	2	2	2	2	2	2	2	2	2	1	2	2	2	2	2	2	2	2	2	2	2	2	2	2	2	2	2	2	2	2	2	2	2	0	2	2	2	2	2	2	2	2	2
Bin2.310	2	2	2	2	2	2	2	2	2	2	2	2	2	2	2	1	2	2	2	2	2	2	2	2	2	2	2	2	2	2	2	2	2	2	2	2	2	2	2	0	2	2	2	2	2	2	2	2	2
Bin2.311	2	2	2	2	2	2	2	2	2	2	2	2	2	2	2	1	2	2	2	2	2	2	2	2	2	2	2	2	2	2	2	2	2	2	2	2	2	2	2	0	2	2	2	2	2	2	2	2	2
Bin2.312	2	2	2	2	2	2	2	2	2	2	2	2	2	2	2	1	2	2	2	2	2	2	2	2	2	2	2	2	2	2	2	2	2	2	2	2	2	2	2	0	2	2	2	2	2	2	0	2	2
Bin2.313	2	2	2	2	2	2	2	2	2	2	2	2	0	2	2	1	2	2	2	2	2	2	2	2	2	2	2	2	2	2	2	2	2	2	2	2	2	2	2	0	2	2	2	2	2	2	0	2	2
Bin2.314	2	0	2	2	2	2	2	2	2	2	2	2	0	2	2	1	2	2	2	2	2	2	2	2	2	2	2	2	2	2	2	2	2	2	2	2	2	2	2	2	2	2	2	2	2	2	0	2	2
Bin2.315	2	0	2	2	2	0	2	2	2	2	2	2	0	2	2	1	2	2	2	2	2	2	2	2	2	2	2	2	2	2	2	2	2	2	2	2	2	2	2	2	2	2	2	2	2	2	0	2	2
Bin2.316	2	0	2	2	2	0	2	2	2	2	2	2	0	2	2	1	2	2	0	2	0	2	2	2	2	2	2	2	2	2	2	2	2	2	2	2	2	2	2	2	2	2	2	2	2	2	0	2	2
Bin2.317	2	0	2	2	2	0	2	2	2	2	2	2	0	2	2	1	2	2	0	2	0	2	2	2	2	2	2	2	2	2	2	2	2	2	2	2	2	2	2	2	2	2	2	2	2	2	0	2	2
Bin2.318	2	0	2	2	2	0	2	2	2	2	2	2	0	2	2	1	2	2	0	2	0	2	2	2	2	2	2	2	2	2	2	2	2	2	2	2	2	2	2	1	2	2	2	2	2	2	0	2	2
Bin2.319	2	0	2	2	2	0	2	2	2	2	2	2	0	2	2	1	2	2	0	2	0	2	2	2	2	2	2	2	2	2	2	2	2	2	2	2	2	2	2	1	2	2	2	2	2	2	0	2	2
Bin2.320	2	0	2	2	2	0	2	2	2	2	2	2	2	0	2	1	2	2	0	2	0	2	2	2	2	2	2	2	2	2	2	2	2	2	2	2	2	2	2	1	2	2	2	2	2	2	0	2	2
Bin2.321	2	0	2	2	2	0	2	2	2	2	2	2	2	0	2	1	2	2	0	2	0	2	2	2	2	0	2	2	2	2	2	2	2	2	2	2	2	2	2	1	2	2	2	2	2	2	0	2	2
Bin2.322	2	0	2	2	2	0	2	2	2	2	2	2	2	0	2	0	2	2	0	2	0	2	2	2	2	0	2	2	2	2	2	2	2	2	2	2	2	2	2	1	2	2	2	2	2	2	0	2	2
Bin2.323	2	0	2	2	2	0	2	2	2	2	2	2	2	0	2	0	2	2	0	2	0	2	2	0	2	0	2	2	2	2	2	2	2	2	2	2	2	2	2	1	2	2	2	2	2	2	0	2	2
Bin2.324	2	0	2	2	2	0	2	2	2	2	2	2	2	0	2	0	2	2	0	2	0	2	2	0	2	0	2	2	2	2	2	2	2	2	2	2	2	2	2	1	2	2	2	2	2	2	0	2	2
Bin2.325	2	0	2	2	2	0	2	2	2	2	2	2	2	0	2	0	2	2	0	2	0	2	2	0	2	0	2	2	2	2	2	2	2	2	2	2	2	2	2	1	2	2	2	2	2	2	2	2	2
Bin2.326	2	0	2	2	2	0	2	2	2	2	2	2	2	0	2	0	2	2	0	2	0	2	2	0	2	0	2	2	2	2	2	2	2	2	2	2	2	2	2	1	2	2	2	2	2	2	2	2	2
Bin2.327	2	0	2	2	2	0	2	2	2	2	2	2	2	0	2	0	2	2	0	2	0	2	2	0	2	0	2	2	2	2	2	2	2	2	2	2	2	2	2	1	2	2	2	2	2	2	2	2	2
Bin2.328	2	0	2	2	2	0	2	2	2	2	2	2	2	0	2	0	2	2	0	2	0	2	2	0	2	0	2	2	2	2	2	2	2	2	2	2	2	2	2	2	2	2	2	2	2	2	2	2	2
Bin2.329	2	0	2	2	2	0	2	2	2	2	2	2	2	0	2	0	2	2	0	2	0	2	2	0	2	0	2	2	2	2	2	2	2	2	2	2	2	2	2	2	2	2	2	2	2	2	2	2	2
Bin2.330	2	0	2	2	2	0	2	2	2	2	2	2	2	0	2	0	2	2	0	2	0	2	2	0	2	0	2	2	2	2	2	2	2	2	2	2	2	2	2	2	2	2	2	2	2	2	2	2	2
Bin2.331	2	0	2	2	2	0	2	2	2	2	2	2	2	0	2	0	2	2	0	2	0	2	2	0	2	0	2	2	2	2	2	2	2	2	2	2	2	2	2	2	2	2	2	2	2	2	2	2	2
Bin2.332	2	0	2	2	2	0	2	2	2	2	2	2	2	0	2	0	2	2	0	2	0	2	2	0	2	0	2	2	2	2	2	2	2	2	2	2	2	2	2	2	2	2	2	2	2	2	2	2	2
Bin2.333	2	0	2	2	2	0	2	2	2	2	2	2	2	0	2	0	2	2	0	2	0	2	2	0	2	0	2	2	2	2	2	2	2	2	2	2	2	2	2	2	2	2	2	2	2	2	2	2	2
Bin2.334	2	0	2	2	2	0	2	2	2	2	2	2	2	0	2	0	2	2	0	2	0	2	2	0	2	0	2	2	2	2	2	2	2	2	2	2	2	2	2	1	2	2	2	2	2	2	2	2	2
Bin2.335	2	0	2	2	2	0	2	2	2	2	2	2	2	0	2	0	2	2	0	2	0	2	2	0	2	0	2	2	2	2	2	2	0	2	2	2	2	2	2	1	2	2	2	2	2	2	2	2	2
Bin2.336	2	0	2	2	2	0	2	2	2	2	2	2	2	0	2	2	2	2	0	2	0	2	2	0	2	0	2	2	2	2	2	2	0	2	2	2	2	2	2	1	2	2	2	2	2	2	2	2	2
Bin2.337	2	0	2	2	2	0	2	2	2	2	2	2	2	0	2	2	2	2	0	2	0	2	2	0	2	0	2	2	2	2	2	2	0	2	2	2	2	2	2	1	2	2	2	2	2	2	2	2	2
Bin2.338	2	0	2	2	2	2	2	2	2	2	2	2	2	0	2	2	2	2	0	2	0	2	2	0	2	0	2	2	2	2	2	2	0	2	2	2	2	2	2	1	2	2	2	2	2	2	2	2	2
Bin2.339	2	0	2	2	2	2	2	2	2	2	2	2	2	0	2	2	2	2	0	2	0	2	2	0	2	0	2	2	2	2	2	2	0	2	2	2	2	2	2	1	2	2	2	2	2	2	2	2	2
Bin2.340	2	2	2	2	2	2	2	2	2	2	2	2	2	0	2	2	2	2	0	2	0	2	2	0	2	0	2	2	2	2	2	2	0	2	2	2	2	2	2	1	2	2	2	2	2	2	2	2	2
Bin2.341	2	2	2	2	2	2	2	2	2	2	2	2	2	0	2	2	2	2	0	2	0	2	2	0	2	0	2	2	2	2	2	2	0	2	2	2	2	2	2	1	2	2	2	0	0	2	2	2	2
Bin2.342	2	2	2	2	2	2	2	2	2	2	2	2	2	0	2	2	2	2	0	2	0	2	2	0	2	0	2	2	2	2	2	2	0	2	2	2	2	2	2	1	2	2	2	0	0	2	2	2	2
Bin2.343	2	2	2	2	2	2	2	2	2	2	2	2	2	0	2	2	2	2	0	2	0	2	2	0	2	0	2	2	2	2	2	2	0	2	2	2	2	2	2	1	2	2	2	0	0	2	2	2	2
Bin2.344	2	2	2	2	2	2	2	2	2	2	2	2	2	0	2	2	2	2	0	2	0	2	2	0	2	0	2	2	2	2	2	2	0	2	2	0	2	2	2	1	2	2	2	0	0	2	2	2	2
Bin2.345	2	2	2	2	2	2	2	2	2	2	2	2	2	0	2	2	2	2	0	2	0	2	2	0	2	0	2	2	2	2	2	2	0	2	2	0	2	2	2	1	2	2	2	0	0	2	2	2	2
Bin2.346	2	2	2	2	2	2	2	2	2	2	2	2	2	0	2	0	2	2	0	2	0	2	2	0	2	0	2	2	2	2	2	2	0	2	2	0	2	2	2	1	2	2	2	0	0	2	2	2	2
Bin2.347	2	2	2	2	2	2	2	2	2	2	2	2	2	0	2	0	2	2	0	2	0	2	2	2	2	0	2	2	2	2	2	2	0	2	2	0	2	2	2	1	2	2	2	0	0	2	2	2	2
Bin2.348	2	2	2	2	2	2	2	2	2	2	2	2	2	0	2	0	2	2	0	2	0	2	2	2	2	0	2	2	2	2	2	2	0	2	2	0	2	2	2	1	2	2	2	0	0	2	2	2	2
Bin2.353	2	2	2	2	2	2	2	2	2	2	2	2	2	0	2	0	2	2	0	2	0	2	2	2	2	0	2	2	2	2	2	2	0	2	2	0	2	2	2	1	2	2	2	0	0	2	2	2	2
Bin2.354	2	2	2	2	2	2	2	2	2	2	2	2	2	0	2	0	2	2	0	2	0	2	2	2	2	0	2	2	2	2	2	2	0	2	2	0	2	2	2	2	2	2	2	0	0	2	2	2	2
Bin2.352	2	2	2	2	2	2	2	2	2	2	2	2	2	0	2	0	2	2	0	2	2	2	2	2	2	0	2	2	2	2	2	2	0	2	2	0	2	2	2	1	2	2	2	0	0	2	2	2	2
Bin2.351	2	2	2	2	2	2	2	2	2	2	2	2	2	0	2	0	2	2	0	2	2	2	2	2	2	0	2	2	2	2	2	2	1	2	2	0	2	2	2	1	2	2	2	0	0	2	2	2	2
Bin2.350	2	2	2	2	2	2	2	2	2	2	2	2	2	0	2	0	2	2	0	2	2	2	2	2	2	0	2	2	2	2	2	2	1	2	2	0	2	2	2	2	2	2	2	0	0	2	2	2	2
Bin2.349	2	2	2	2	2	2	2	2	2	2	2	2	2	0	2	0	2	2	0	2	2	2	2	2	2	0	2	2	2	2	2	2	1	2	2	0	2	2	2	2	2	2	2	0	0	2	2	2	2
Bin2.355	2	2	2	2	2	2	2	2	2	2	2	2	2	0	2	0	2	2	0	2	2	2	2	2	2	0	2	2	2	2	2	2	1	2	2	0	2	2	2	2	2	2	2	0	0	2	2	2	2
Bin3.001	2	1	1	2	2	2	2	2	2	2	2	2	2	1	2	2	2	1	2	2	2	2	1	2	2	2	2	2	2	2	2	1	2	2	2	2	2	2	2	2	2	2	2	2	1	2	2	2	2
Bin3.002	2	1	1	2	2	2	2	2	2	2	2	2	2	1	2	2	2	1	2	2	2	2	1	2	2	2	2	2	2	2	2	1	2	2	2	2	2	2	2	2	2	2	2	2	1	2	2	2	2
Bin3.003	2	1	1	2	2	2	2	2	2	2	2	2	2	1	2	2	2	1	2	2	2	2	1	2	2	2	2	2	2	2	2	1	2	2	2	2	2	2	2	2	2	2	2	0	1	2	2	2	2
Bin3.004	2	2	1	2	2	2	2	2	2	2	2	2	2	1	2	2	2	2	2	2	2	2	1	2	2	2	2	2	2	2	2	1	2	2	2	2	2	2	2	2	2	2	2	0	1	2	2	2	2
Bin3.005	2	2	1	2	2	2	2	2	0	2	2	2	2	1	2	2	2	2	2	2	2	2	1	2	2	0	2	2	2	2	2	0	0	0	2	2	2	2	2	2	2	0	2	0	1	2	2	2	2
Bin3.006	2	2	1	2	2	2	2	2	0	2	2	2	2	1	2	2	2	2	2	2	2	2	1	2	2	0	2	2	2	2	2	0	0	0	2	2	2	2	2	2	2	0	2	0	1	2	2	2	2
Bin3.007	2	2	1	2	2	2	2	2	0	2	2	2	2	2	2	2	2	2	2	2	2	2	1	2	2	0	2	2	2	2	2	0	0	0	2	2	2	2	2	2	2	0	2	0	2	2	2	2	2
Bin3.008	2	2	1	2	2	2	2	2	0	2	2	2	2	2	2	2	2	2	2	2	2	2	1	2	2	0	2	2	2	2	2	0	0	0	2	2	2	2	2	2	2	0	2	0	2	2	2	2	2
Bin3.009	2	2	1	2	2	2	2	2	0	2	2	2	2	2	2	2	2	2	2	2	2	2	1	2	2	0	2	2	2	2	2	0	0	0	2	2	2	2	2	2	2	0	2	0	2	2	2	2	2
Bin3.010	2	2	1	2	2	2	2	2	0	2	2	2	2	2	0	2	2	2	2	2	2	2	1	2	2	0	2	2	2	2	2	0	0	0	2	2	2	2	2	2	2	0	2	0	2	2	2	2	2
Bin3.011	2	2	1	2	2	2	2	2	0	2	2	2	2	2	0	2	2	2	2	2	2	2	1	2	2	0	2	2	2	2	2	0	0	0	2	2	2	2	2	2	2	0	2	0	2	2	2	2	2
Bin3.012	2	2	1	2	2	2	2	2	0	2	2	2	2	2	0	2	2	2	2	2	2	2	1	2	2	0	2	2	2	2	2	0	0	0	2	2	2	2	2	2	2	0	2	0	2	2	2	2	2
Bin3.013	2	2	1	2	2	2	2	2	0	2	2	2	2	2	0	2	2	2	2	2	2	2	1	2	2	0	2	2	2	2	2	0	0	0	2	2	2	2	2	2	2	0	2	0	2	2	2	2	2
Bin3.014	2	2	1	2	2	2	2	2	0	2	2	2	2	2	0	2	2	2	2	2	2	2	1	2	2	0	2	2	2	2	2	0	0	0	2	0	2	2	2	2	2	0	2	0	2	2	2	2	2
Bin3.015	2	2	1	2	2	2	2	2	0	2	2	2	2	2	0	2	2	2	2	2	2	0	1	2	2	0	2	2	2	2	2	0	0	0	2	0	2	2	2	2	2	0	2	0	2	2	2	2	2
Bin3.016	2	2	1	2	2	2	2	2	0	2	2	2	2	2	0	2	2	2	2	2	2	0	1	2	2	0	2	2	2	2	2	0	0	0	2	0	2	2	2	2	2	0	2	0	2	2	2	2	2
Bin3.017	2	2	1	2	2	2	2	2	0	2	2	2	2	2	0	2	2	2	2	2	2	0	1	2	2	0	2	2	2	2	2	0	0	0	2	0	2	2	2	2	2	0	2	0	2	2	2	2	2
Bin3.018	2	2	1	2	2	2	2	2	0	2	2	2	2	2	1	2	2	2	2	2	2	0	1	2	2	0	2	2	2	2	2	0	0	0	2	0	2	2	2	2	2	0	2	0	2	2	2	2	2
Bin3.019	2	2	1	2	2	2	2	2	0	2	2	2	2	2	1	2	2	2	2	2	2	0	1	2	2	0	2	2	2	2	2	0	0	0	2	0	2	2	2	2	2	0	2	0	2	2	2	2	2
Bin3.020	2	2	1	2	2	2	2	2	0	2	2	2	2	2	1	2	2	2	2	2	2	0	1	2	2	0	2	2	2	2	2	0	0	0	2	0	2	2	2	2	2	0	2	0	2	2	2	2	2
Bin3.021	2	2	1	2	2	2	2	2	0	2	2	2	2	2	1	2	2	2	2	2	2	0	2	2	2	0	2	2	2	2	2	0	0	0	2	0	2	2	2	2	2	0	2	0	2	2	2	2	2
Bin3.022	2	2	1	2	2	2	2	2	0	2	2	2	2	2	2	2	2	2	2	2	2	0	2	2	2	0	2	2	2	2	2	0	0	0	2	0	2	2	2	2	2	0	2	0	2	2	2	2	2
Bin3.023	2	2	2	2	2	2	2	2	0	2	2	2	2	2	2	2	2	2	2	2	2	0	2	2	2	0	2	2	2	2	2	0	0	0	2	0	2	2	2	2	2	0	2	0	2	2	2	2	2
Bin3.024	2	2	1	2	2	2	2	2	0	2	2	2	2	2	1	2	2	2	2	2	2	0	1	2	2	0	2	2	2	2	2	0	0	0	2	0	2	2	2	2	2	0	2	0	2	2	2	2	2
Bin3.025	2	2	1	2	2	2	2	2	0	2	2	2	2	2	1	2	2	2	2	2	2	0	1	2	2	0	2	2	2	2	2	0	0	0	2	0	2	2	2	2	2	0	2	0	2	2	2	2	2
Bin3.026	2	2	2	2	2	2	2	2	0	2	2	2	2	2	1	2	2	2	2	2	2	0	1	2	2	0	2	2	2	2	2	0	0	0	2	0	2	2	2	2	2	0	2	0	2	2	2	2	2
Bin3.027	2	2	2	2	2	2	2	2	0	2	2	2	2	2	2	2	2	2	2	2	2	0	2	2	2	0	2	2	2	2	2	0	0	0	2	0	2	2	2	2	2	0	2	0	2	2	2	2	2
Bin3.028	2	2	1	2	2	2	2	2	0	2	2	2	2	2	2	2	2	2	2	2	2	0	2	2	2	0	2	2	2	2	2	0	0	0	2	0	2	2	2	2	2	0	2	0	2	2	2	2	2
Bin3.029	2	2	1	2	2	2	2	2	0	2	2	2	2	2	1	2	2	2	2	2	2	0	1	2	2	0	2	2	2	2	2	0	0	0	2	0	2	2	2	2	2	0	2	0	2	2	2	2	2
Bin3.030	2	2	1	2	2	2	2	2	0	2	2	2	2	2	1	2	2	2	2	2	2	0	1	2	2	0	2	2	2	2	2	0	0	0	2	0	2	2	2	2	2	0	2	0	2	2	2	0	2
Bin3.031	2	2	1	2	2	2	2	2	0	2	2	2	2	2	1	2	2	2	2	2	2	0	2	2	2	0	2	2	2	2	2	0	0	0	2	0	2	2	2	2	2	0	2	0	2	2	2	0	2
Bin3.032	2	2	1	2	2	2	2	2	0	2	2	2	2	2	0	2	2	2	2	2	2	0	2	2	2	0	2	2	2	2	2	0	0	0	2	0	2	2	2	2	2	0	2	0	2	2	2	0	2
Bin3.033	2	2	1	2	2	2	2	2	0	2	2	2	2	2	0	2	2	2	2	2	2	0	2	2	2	0	2	2	2	2	2	0	0	0	2	0	2	2	2	2	2	0	2	0	2	2	2	0	2
Bin3.034	2	2	1	2	2	2	2	2	0	2	2	2	2	2	0	2	2	2	2	2	2	0	2	2	2	0	2	2	2	2	2	0	0	0	2	0	2	2	2	2	2	0	2	1	2	2	2	0	2
Bin3.035	2	2	1	2	2	2	2	2	0	2	2	2	2	2	2	2	2	2	2	2	2	0	2	2	2	0	2	2	2	2	2	0	0	0	2	0	2	2	2	2	2	0	2	1	2	2	2	0	2
Bin3.036	2	2	1	2	2	2	2	2	0	2	2	2	2	2	2	2	2	2	2	2	2	0	2	2	2	0	2	2	2	2	2	0	0	0	2	0	2	2	2	2	2	0	2	1	2	2	2	0	2
Bin3.037	2	2	1	2	2	2	2	2	0	2	2	2	2	2	2	2	2	2	2	2	2	0	2	2	2	0	2	2	2	2	2	0	0	0	2	0	2	2	2	2	2	2	2	1	2	2	2	0	2
Bin3.038	2	2	1	2	2	2	2	2	0	2	2	2	2	2	2	2	2	2	2	2	2	0	2	2	2	0	2	2	2	2	2	0	0	0	2	0	2	2	2	2	2	2	2	1	2	2	2	0	2
Bin3.039	2	2	1	2	2	2	2	2	0	2	2	2	2	2	2	2	2	2	2	2	2	0	2	2	2	0	2	2	2	2	2	0	0	0	2	0	2	2	2	2	2	2	2	0	2	2	2	0	2
Bin3.040	2	2	1	2	2	2	2	2	0	2	2	2	2	2	2	2	2	2	2	2	2	0	2	2	2	0	2	2	2	2	2	0	0	0	2	2	2	2	2	2	2	2	2	0	2	2	2	0	2
Bin3.041	2	2	1	2	2	2	2	2	0	2	2	2	2	2	2	2	2	2	2	2	2	0	2	2	2	0	2	2	2	2	2	0	0	0	2	2	2	2	2	2	2	2	2	0	0	2	2	0	2
Bin3.042	2	2	1	2	2	2	2	2	0	2	2	2	2	2	2	2	2	2	2	2	2	0	2	2	2	0	2	2	2	2	2	0	0	0	2	2	2	2	2	2	2	2	2	0	0	2	2	0	2
Bin3.043	2	2	1	2	2	2	2	2	0	2	2	2	2	2	2	2	2	2	2	2	2	0	2	2	2	0	2	2	2	2	2	0	0	0	2	2	2	2	2	2	2	0	2	0	0	2	2	0	2
Bin3.044	2	2	1	2	2	2	2	2	0	2	2	2	2	2	2	2	2	2	2	2	2	0	2	2	2	0	2	2	2	2	2	0	0	0	2	2	2	2	2	2	2	0	2	0	0	2	2	0	2
Bin3.045	2	2	1	2	2	2	2	2	0	2	2	2	2	2	2	2	2	2	2	2	2	0	2	2	2	2	2	2	2	2	2	0	0	0	2	2	2	2	2	2	2	0	2	0	0	2	2	0	2
Bin3.046	2	2	1	2	2	2	2	2	0	2	2	2	2	2	2	2	2	2	2	2	2	0	2	2	2	2	2	2	2	2	2	0	0	0	2	2	0	0	2	2	2	0	2	0	0	2	2	0	2
Bin3.047	2	2	1	2	2	2	2	2	0	2	2	2	2	2	2	2	2	2	2	2	2	0	2	2	2	2	2	2	2	2	2	0	0	0	2	2	0	0	2	2	2	0	2	0	0	2	2	0	2
Bin3.048	2	2	1	2	2	2	2	2	0	2	2	2	2	0	2	2	2	2	2	2	2	0	2	2	2	2	2	2	2	2	2	0	0	0	2	2	0	0	2	2	2	0	2	0	0	2	2	0	2
Bin3.049	2	2	1	2	2	2	2	2	0	2	2	2	2	0	2	2	2	2	2	2	2	0	2	2	2	2	2	2	2	2	2	0	0	0	2	2	0	0	2	2	2	0	2	0	0	2	2	0	2
Bin3.050	2	2	1	2	2	2	2	2	0	2	2	2	2	0	2	2	2	2	2	2	2	0	2	2	2	2	2	2	2	2	2	0	0	0	2	2	0	0	2	2	2	0	2	0	0	2	2	0	2
Bin3.051	2	2	1	2	2	2	2	2	0	2	2	2	2	0	2	2	2	2	2	2	2	0	2	2	2	2	2	2	2	2	2	0	0	0	2	2	0	0	2	2	2	0	2	0	0	2	2	0	2
Bin3.052	2	2	1	2	2	2	2	2	0	2	2	2	2	0	2	2	2	2	2	2	2	0	2	2	2	2	2	2	2	2	2	0	0	0	2	2	0	0	2	2	2	0	2	0	0	2	2	0	2
Bin3.053	2	2	1	2	2	2	2	2	0	2	2	2	2	0	2	2	2	2	2	2	2	0	2	2	2	2	2	2	2	2	2	0	0	0	2	2	0	0	2	2	2	0	2	0	0	2	2	0	2
Bin3.054	2	2	0	2	2	2	2	2	0	2	2	2	2	0	2	2	2	2	2	2	2	0	2	2	2	2	2	2	2	2	2	0	0	0	2	2	0	0	2	2	2	0	2	0	0	2	2	0	2
Bin3.055	2	2	0	2	2	2	2	2	0	2	2	2	2	0	2	2	2	2	2	2	2	0	2	2	2	2	2	2	2	2	2	0	0	0	2	2	0	0	2	2	0	0	2	0	0	2	2	0	2
Bin3.056	2	2	0	2	2	2	2	2	0	2	2	2	2	0	2	2	2	2	2	2	2	0	0	2	2	2	2	2	2	2	2	0	0	0	2	2	0	0	2	2	0	0	2	0	0	2	2	0	2
Bin3.057	2	2	0	2	2	2	2	2	0	2	2	2	2	0	2	2	2	2	2	2	2	0	0	2	2	2	2	2	2	2	2	0	0	0	2	2	0	0	2	2	0	0	2	0	0	2	2	0	2
Bin3.059	2	2	0	2	2	2	2	2	0	2	2	2	2	2	2	2	2	2	2	2	2	0	0	2	2	2	2	2	2	2	2	0	0	0	2	2	0	0	2	2	0	0	2	0	0	2	2	0	2
Bin3.061	2	2	0	2	2	2	2	2	0	2	2	2	2	0	2	2	2	2	2	2	2	0	0	2	2	2	2	2	2	2	2	0	0	0	2	2	0	0	2	2	0	0	2	0	0	2	2	0	2
Bin3.058	2	2	0	2	2	2	2	2	0	2	2	2	2	0	2	2	2	2	2	2	2	0	0	2	2	2	2	2	2	2	2	0	0	0	2	2	0	0	2	2	0	0	2	0	0	2	2	0	2
Bin3.060	2	2	0	2	2	2	2	2	0	2	2	2	2	0	2	2	2	2	2	2	2	0	0	2	2	2	2	2	2	2	2	0	0	0	2	2	0	0	2	2	0	0	2	0	0	2	2	0	2
Bin3.062	2	2	0	2	2	2	2	2	0	2	2	2	2	0	2	2	2	2	2	2	2	0	0	2	2	2	2	2	2	2	2	0	0	0	2	2	0	0	2	2	0	0	2	0	0	2	2	0	2
Bin3.063	2	2	0	2	2	2	2	2	2	2	2	2	2	0	2	2	2	2	2	2	2	0	0	2	2	2	2	2	2	2	2	0	0	0	2	2	0	0	2	2	0	0	2	0	0	2	2	0	2
Bin3.064	2	2	0	2	2	2	2	2	2	2	2	2	2	0	2	2	2	2	2	2	2	0	0	2	2	2	2	2	2	2	2	0	0	0	2	2	0	0	2	2	0	0	2	0	0	2	2	0	2
Bin3.065	2	2	0	2	2	2	2	2	2	2	2	2	2	0	2	2	2	2	2	2	2	0	0	2	2	2	2	2	2	2	2	0	0	0	2	2	0	0	2	2	0	0	2	0	0	2	2	0	2
Bin3.066	2	2	0	2	2	2	2	2	2	2	2	2	2	0	2	2	2	2	2	2	2	0	0	2	2	2	2	2	2	2	2	0	0	0	2	2	0	0	2	2	0	0	2	0	0	2	2	0	2
Bin3.067	1	2	1	2	2	2	2	2	2	2	2	2	2	0	2	2	2	2	2	2	2	0	0	2	2	2	2	2	2	2	2	0	0	0	2	2	0	0	2	2	0	0	2	0	0	2	2	0	2
Bin3.068	1	2	1	2	2	2	2	2	2	2	2	2	2	0	2	2	2	2	2	2	2	0	0	2	2	2	2	2	2	2	2	0	0	0	2	2	0	0	2	2	0	0	2	0	0	2	2	0	2
Bin3.069	1	2	1	2	2	2	2	2	2	2	2	2	2	0	2	2	2	2	2	2	2	0	0	2	2	2	2	2	2	2	2	0	0	0	2	2	0	0	2	2	0	0	2	0	0	2	2	0	2
Bin3.070	1	2	1	2	2	2	2	2	2	2	2	2	2	0	2	2	2	2	2	2	2	2	0	2	2	2	2	2	2	2	2	0	0	0	2	2	0	0	2	2	0	0	2	0	0	2	2	0	2
Bin3.071	1	2	1	2	2	2	2	2	2	2	2	2	2	0	2	2	2	2	2	2	2	2	0	2	2	2	2	2	0	2	2	0	0	0	2	2	0	0	2	2	0	0	2	0	0	2	2	0	2
Bin3.072	1	2	1	2	2	2	2	2	2	2	2	2	2	0	2	2	2	2	2	2	2	2	0	2	2	2	2	2	0	2	2	0	0	0	2	2	0	0	2	2	0	0	2	0	0	2	2	0	2
Bin3.073	1	2	1	2	2	2	2	2	2	2	2	2	2	0	2	2	2	2	2	2	2	2	0	2	2	2	2	2	0	2	2	0	0	0	2	2	0	0	2	2	0	0	2	0	0	2	2	0	2
Bin3.074	1	2	1	2	2	2	2	2	2	2	2	2	2	0	2	2	2	2	2	2	2	2	0	2	2	2	2	2	0	2	2	0	0	0	2	2	0	0	2	2	0	0	2	0	0	2	2	0	2
Bin3.075	2	2	1	2	2	2	2	2	2	2	2	2	2	0	2	2	2	2	2	2	2	2	0	2	2	2	2	2	0	2	2	0	0	0	2	2	0	0	2	2	0	0	2	0	0	2	2	0	2
Bin3.076	2	2	1	2	2	2	2	2	2	2	2	2	2	0	2	2	2	2	2	2	2	2	0	2	2	0	2	2	0	2	2	0	0	0	2	2	0	0	2	2	0	0	2	0	0	2	2	0	2
Bin3.077	2	2	1	2	2	2	2	2	2	2	2	2	2	0	2	2	2	2	2	2	2	2	0	2	2	0	2	2	0	2	2	0	0	0	2	2	0	0	2	2	0	0	2	0	0	2	2	0	2
Bin3.078	2	2	1	2	2	2	2	2	2	2	2	2	2	0	2	2	2	2	2	2	2	2	0	2	2	0	2	2	0	2	2	0	0	0	2	2	0	0	2	2	0	0	2	0	0	2	2	0	2
Bin3.079	2	2	1	2	2	2	2	2	2	2	2	2	2	0	2	2	2	2	2	2	2	2	0	2	2	0	2	2	0	2	2	0	0	0	2	2	0	0	2	2	0	0	2	0	0	2	2	0	2
Bin3.080	2	2	1	2	2	2	2	2	2	2	2	2	2	0	2	2	2	2	2	2	2	2	0	2	2	0	2	2	0	2	2	0	0	0	2	2	0	0	2	2	0	0	2	0	0	2	2	0	2
Bin3.081	2	2	1	2	2	2	2	2	2	2	2	2	2	0	2	2	2	2	2	2	2	2	0	2	2	0	2	2	0	2	2	0	0	0	2	2	0	0	2	2	0	0	2	0	0	2	2	0	2
Bin3.082	2	2	1	2	2	2	2	2	2	2	2	2	2	0	2	2	2	2	2	2	2	2	0	2	2	0	2	2	0	2	2	0	0	0	2	2	0	0	2	2	0	0	2	0	0	2	2	0	2
Bin3.083	2	2	1	2	2	2	2	2	2	2	2	2	2	0	2	2	2	2	2	2	2	2	0	2	2	2	2	2	0	2	2	0	0	0	2	2	0	0	2	2	0	0	2	0	0	2	2	0	2
Bin3.084	2	2	1	2	2	2	2	2	2	2	2	2	2	0	2	2	2	2	2	2	2	2	0	2	2	2	2	2	0	2	2	2	0	0	2	2	0	0	2	2	0	0	2	0	0	2	2	0	2
Bin3.085	2	2	1	2	2	2	2	2	2	2	2	2	2	0	2	2	2	2	2	2	2	2	0	2	2	2	2	2	0	2	2	2	0	0	2	2	0	0	2	2	0	0	2	0	0	2	2	0	2
Bin3.086	2	2	1	2	2	2	2	2	2	2	2	2	2	0	2	2	2	2	2	2	2	2	0	2	2	2	2	2	0	2	2	2	0	0	2	2	0	0	2	2	0	0	2	0	0	2	2	0	2
Bin3.087	2	2	1	2	2	2	2	2	2	2	2	2	2	0	2	2	2	2	2	2	2	2	0	2	2	2	2	2	0	2	2	2	0	0	2	2	0	0	2	2	0	0	2	0	0	2	2	0	2
Bin3.088	2	2	1	2	2	2	2	2	2	2	2	2	2	0	2	2	2	2	2	2	2	2	0	2	2	2	2	2	2	2	2	2	0	0	2	2	0	0	2	2	0	0	2	0	0	2	2	0	2
Bin3.089	2	2	1	2	2	2	2	2	2	2	2	2	2	0	2	2	2	2	2	2	2	2	0	2	2	2	2	2	2	2	2	2	0	0	2	2	0	0	2	2	0	0	2	0	0	2	2	0	2
Bin3.090	0	2	1	2	2	2	2	2	2	2	2	2	2	0	2	2	2	2	2	2	2	2	0	2	2	2	2	2	2	2	2	2	0	0	2	2	0	0	2	2	0	0	2	0	0	2	2	0	2
Bin3.091	0	2	1	2	2	2	2	2	2	2	2	2	2	0	2	2	2	2	2	2	2	2	0	2	2	2	2	2	2	2	2	2	0	0	2	2	0	0	2	2	0	0	2	0	0	2	2	0	2
Bin3.092	0	2	1	2	2	2	2	2	2	2	2	2	2	0	2	2	2	2	2	2	2	2	0	2	2	2	2	2	2	2	2	2	0	0	2	2	0	0	2	2	0	0	2	0	0	2	2	0	2
Bin3.093	0	2	2	2	2	2	2	2	2	2	2	2	2	0	2	2	2	2	2	2	2	2	0	2	2	2	2	2	2	2	2	2	0	0	2	2	0	0	2	2	0	0	2	0	0	2	2	0	2
Bin3.094	0	2	2	2	2	2	2	2	2	2	2	2	2	0	2	2	2	2	2	2	2	2	0	2	2	2	2	2	2	2	2	2	0	0	2	2	0	0	2	2	0	0	2	0	0	2	2	0	2
Bin3.095	0	2	2	2	2	2	2	2	2	2	2	2	2	0	2	2	2	2	2	2	2	2	0	2	2	2	2	2	2	2	2	2	0	0	2	2	0	0	2	2	0	0	2	0	0	2	2	0	2
Bin3.096	0	2	2	2	2	2	2	2	2	2	2	2	2	0	2	2	2	2	2	2	2	2	0	2	2	2	2	2	2	2	2	2	0	0	2	2	0	0	2	2	0	0	2	0	0	2	2	0	2
Bin3.097	0	2	2	2	2	2	2	2	2	2	2	2	2	0	2	2	2	2	2	2	2	2	0	2	2	2	2	2	2	2	2	2	0	0	2	2	0	0	2	2	2	0	2	0	0	2	2	0	2
Bin3.098	0	2	2	2	2	2	2	2	2	2	2	2	2	0	2	2	2	2	2	2	2	2	0	2	2	2	2	2	2	2	2	2	0	0	2	2	0	0	2	2	2	0	2	0	0	2	2	0	2
Bin3.099	0	2	2	2	2	2	2	2	2	2	2	2	2	0	2	2	2	2	2	2	2	2	0	2	2	2	2	2	2	2	2	2	0	0	2	2	0	0	2	2	2	0	2	0	0	2	2	0	2
Bin3.100	0	2	2	2	2	2	2	2	2	2	2	2	2	0	2	2	2	2	2	2	2	2	0	2	2	2	2	2	2	2	2	2	0	0	2	2	2	2	2	2	2	0	2	0	0	2	2	0	2
Bin3.101	0	2	2	2	2	2	2	2	2	2	2	2	2	0	2	2	2	2	2	2	2	2	0	2	2	2	2	2	2	2	2	2	0	0	2	2	2	2	2	2	2	2	2	0	0	2	2	0	2
Bin3.102	0	2	2	2	2	2	2	2	2	2	2	2	2	0	2	2	2	2	2	2	2	2	0	2	2	2	2	2	2	2	2	2	0	0	2	2	2	2	2	2	2	2	0	0	0	2	2	0	2
Bin3.103	0	2	2	2	2	2	2	2	2	2	2	2	2	0	2	2	2	2	2	2	2	2	0	2	2	2	2	2	2	2	2	2	0	0	2	2	2	2	2	2	2	2	0	0	0	2	2	0	2
Bin3.104	0	2	2	2	2	2	2	2	2	2	2	2	2	0	2	2	2	2	2	2	2	2	0	2	2	2	2	2	2	2	2	2	0	0	2	2	2	2	2	2	2	2	0	0	0	2	2	2	2
Bin3.105	0	2	2	2	2	2	2	2	2	2	2	2	2	0	2	2	2	2	2	2	2	2	0	2	2	2	2	2	2	2	2	2	0	0	2	2	2	2	2	2	2	2	0	0	0	2	2	2	2
Bin3.106	2	2	2	2	2	2	2	2	2	2	2	2	2	0	2	2	2	2	2	2	2	2	0	2	2	2	2	2	2	2	2	2	0	0	2	2	2	2	2	2	2	2	0	0	0	2	2	2	2
Bin3.107	2	2	2	2	2	2	2	2	2	2	2	2	2	0	2	2	2	2	2	2	2	2	0	2	2	2	2	2	2	2	2	2	2	2	2	2	2	2	2	2	2	2	0	0	0	2	2	2	2
Bin3.108	2	2	2	2	2	2	2	2	2	2	2	2	2	0	2	2	2	2	2	2	2	2	0	2	2	2	2	2	2	2	2	2	2	2	2	2	2	2	2	2	2	2	0	0	0	2	2	2	2
Bin3.109	2	2	2	2	2	2	2	2	2	2	2	2	2	0	2	2	2	2	2	2	2	2	0	2	2	2	2	2	2	2	2	2	2	2	2	2	2	2	2	2	2	2	0	0	0	2	2	2	2
Bin3.110	2	2	2	2	2	2	2	2	2	2	2	2	2	0	2	2	2	2	2	2	2	2	0	2	2	2	2	2	2	2	2	2	2	2	2	2	2	2	2	2	2	2	0	0	0	2	2	2	2
Bin3.112	2	2	2	2	2	2	2	2	2	2	2	2	2	0	2	2	2	2	2	2	2	2	0	2	2	2	2	2	2	2	2	2	2	2	2	2	2	2	2	2	2	2	0	0	0	2	2	2	2
Bin3.111	2	2	2	2	2	2	2	2	2	2	2	2	2	0	2	2	2	2	2	2	0	2	0	2	2	2	2	2	2	2	2	2	2	2	2	2	2	2	2	2	2	2	0	0	0	2	2	2	2
Bin3.113	2	2	2	2	2	2	2	2	2	2	2	2	2	0	2	2	2	2	2	2	0	2	0	2	2	2	2	2	2	2	2	2	2	2	2	2	2	2	2	2	2	2	0	0	0	2	2	2	2
Bin3.114	2	2	2	2	2	2	2	2	2	2	2	2	2	2	2	2	2	2	2	2	0	2	0	2	2	2	2	2	2	2	2	2	2	2	2	2	2	2	2	2	2	2	0	0	0	2	2	2	2
Bin3.115	2	2	2	2	2	2	2	2	2	2	2	2	2	2	2	2	2	2	2	2	0	2	0	2	2	2	2	2	2	2	2	2	2	2	2	2	2	2	2	2	2	2	0	0	0	2	2	2	2
Bin3.116	2	2	2	2	2	2	2	2	2	2	2	2	2	2	2	2	2	2	2	2	0	2	0	2	2	2	2	2	2	2	2	2	2	2	2	2	2	2	2	2	2	2	0	0	0	2	2	2	2
Bin3.117	2	2	2	2	2	2	2	2	2	2	2	2	2	2	2	2	2	2	2	2	0	2	0	2	2	2	2	2	2	2	2	2	2	2	2	2	2	2	2	2	2	2	0	0	0	2	2	2	2
Bin3.118	2	2	2	2	2	2	2	2	2	2	2	2	2	2	2	2	2	2	2	2	0	2	0	2	2	2	2	2	2	2	2	2	2	2	2	2	2	2	2	2	2	2	0	0	0	2	2	2	2
Bin3.119	2	2	2	2	2	2	2	2	2	2	2	2	2	2	2	2	2	2	2	2	0	2	0	2	2	2	2	2	2	2	2	2	2	2	2	2	2	2	2	2	2	2	0	0	0	2	2	2	2
Bin3.120	2	2	2	2	2	2	2	2	2	2	2	2	2	2	2	2	2	2	2	0	0	2	0	2	2	2	2	2	2	2	2	2	2	2	2	2	2	2	2	2	2	2	0	0	0	2	2	2	2
Bin3.121	2	2	2	2	2	2	2	2	2	2	2	2	2	2	2	2	2	2	2	0	0	2	0	2	2	2	2	2	2	2	2	2	2	2	2	2	2	2	2	2	2	2	0	0	0	2	2	2	2
Bin3.122	2	2	2	2	2	2	2	2	2	2	2	2	2	2	2	2	2	2	2	0	0	2	0	2	2	2	2	2	2	2	2	2	0	2	2	2	2	2	2	2	2	2	0	0	0	2	2	2	2
Bin3.123	2	2	2	2	2	2	2	2	2	2	2	2	2	2	2	2	2	0	2	0	0	2	0	2	2	2	2	2	2	2	2	2	0	2	2	2	2	2	2	2	2	2	0	0	0	2	2	2	2
Bin3.124	2	2	2	2	2	2	2	2	2	2	2	2	2	2	2	2	2	0	2	0	0	2	0	2	2	2	2	2	2	2	2	2	0	2	2	2	2	2	2	2	2	2	0	0	0	2	2	2	2
Bin3.125	2	2	2	2	2	2	2	2	2	2	2	2	2	2	2	2	2	0	2	0	0	2	0	2	2	2	2	2	2	2	2	2	0	2	2	2	2	2	2	2	2	2	0	0	0	2	2	2	2
Bin3.126	2	2	2	2	2	2	2	2	2	2	2	2	2	2	2	2	2	0	2	0	0	2	0	2	2	2	2	2	2	2	2	2	2	2	2	2	2	2	2	2	2	2	0	0	0	2	2	2	2
Bin3.127	2	2	2	2	2	2	2	2	2	2	2	2	2	2	2	2	2	0	2	0	0	2	0	2	2	2	2	2	2	2	2	2	2	2	2	2	2	2	2	2	2	2	0	0	0	2	2	2	2
Bin3.128	2	2	2	2	2	2	2	2	2	2	2	2	2	2	2	2	2	0	2	0	0	2	0	2	2	2	2	2	2	2	2	2	2	2	2	2	2	2	2	2	2	2	0	0	0	2	1	2	2
Bin3.129	2	2	2	2	2	2	2	2	2	2	2	2	2	2	0	2	2	0	2	0	0	2	0	2	2	2	2	2	2	2	2	2	2	2	2	2	2	2	2	2	2	2	0	0	0	2	1	2	2
Bin3.130	2	2	2	2	2	2	2	0	2	2	2	2	2	2	0	2	2	0	2	0	0	2	0	2	2	2	2	2	2	2	2	2	2	2	2	2	2	2	2	2	2	2	0	0	0	2	1	2	2
Bin3.131	2	2	2	2	2	2	2	0	2	2	2	2	2	2	0	2	2	0	2	0	0	2	0	2	2	2	2	2	2	2	2	2	2	2	2	2	2	2	2	2	2	2	0	0	0	2	1	2	2
Bin3.132	2	2	2	2	2	2	2	0	2	2	2	2	2	2	0	2	2	0	2	0	0	2	0	2	2	2	2	2	2	2	2	2	2	2	2	2	2	2	2	2	2	2	2	0	0	2	1	2	2
Bin3.133	2	2	2	2	2	2	2	0	2	2	2	2	2	2	0	2	2	0	2	0	0	2	0	2	2	2	2	2	2	2	2	2	2	2	2	2	2	2	2	2	2	2	2	0	0	2	1	2	2
Bin3.134	2	2	2	2	2	2	2	0	2	2	2	2	2	2	0	2	2	0	2	1	0	2	0	2	2	2	2	2	2	2	2	2	2	2	2	2	2	2	2	2	2	2	2	0	0	2	2	2	2
Bin3.135	2	2	2	2	2	2	2	0	2	2	2	2	2	2	0	2	2	0	2	1	0	2	0	2	2	2	2	2	2	2	2	2	2	2	2	2	2	2	2	2	2	2	2	0	0	2	2	2	2
Bin3.136	2	2	2	2	2	2	2	0	2	2	2	2	2	2	0	2	2	0	2	1	0	2	0	2	2	2	2	2	2	2	2	2	2	2	2	2	2	2	2	2	2	2	2	2	2	2	2	2	2
Bin3.137	2	2	2	2	2	2	2	0	2	2	2	2	2	2	0	2	2	0	2	1	0	2	0	2	2	2	2	2	2	2	2	2	2	2	2	2	2	2	2	2	2	2	2	2	2	2	2	2	2
Bin3.138	2	2	2	2	2	2	2	0	2	2	2	2	2	2	0	2	2	0	2	1	0	2	0	2	2	2	2	2	2	2	2	2	2	2	2	2	2	2	2	2	2	2	2	2	2	2	2	2	2
Bin3.139	2	2	2	2	2	2	2	0	2	2	2	2	2	2	0	2	2	0	2	1	0	2	0	2	2	2	2	2	2	2	2	2	2	2	2	2	2	2	2	2	2	2	2	2	2	2	2	2	2
Bin3.140	2	2	2	2	2	2	2	0	2	2	2	2	2	2	0	2	2	0	2	1	0	2	0	2	2	2	2	2	2	2	2	2	2	2	2	2	2	2	2	2	2	2	2	2	2	2	2	2	2
Bin3.141	2	2	2	2	2	2	2	0	2	2	2	2	2	2	2	2	2	0	2	1	0	2	0	2	2	2	2	2	2	2	2	2	2	2	2	2	2	2	2	2	2	2	2	2	2	2	2	2	2
Bin3.142	2	2	0	2	2	2	2	0	2	2	2	2	2	2	2	2	2	0	2	1	0	2	0	2	2	2	2	2	2	2	2	2	2	2	2	2	2	2	2	2	2	2	2	2	2	2	2	2	2
Bin3.143	2	2	0	2	2	2	2	0	2	2	2	2	2	2	2	2	2	0	2	1	0	2	0	2	2	2	2	2	2	2	2	2	2	2	2	2	2	2	2	2	2	2	2	2	2	2	2	2	2
Bin3.144	2	2	0	2	2	2	2	0	2	2	2	2	2	2	2	2	2	0	2	1	0	2	0	2	2	2	2	2	2	2	2	2	2	2	2	2	2	2	2	2	2	2	2	2	2	2	2	0	2
Bin3.145	2	2	0	2	2	2	2	0	2	2	2	2	2	2	2	2	2	0	2	0	0	2	0	2	2	2	2	2	2	2	2	2	2	2	2	2	2	2	2	2	2	2	2	2	2	2	2	0	2
Bin3.146	2	2	0	2	2	2	2	0	2	2	2	2	2	2	2	2	2	0	2	0	0	2	0	2	2	2	2	2	2	2	2	2	2	2	2	2	2	2	2	2	2	2	2	2	2	2	2	0	2
Bin3.147	2	2	0	2	2	2	2	0	2	2	2	2	2	2	2	2	2	0	2	0	0	2	0	2	2	2	2	2	2	2	2	2	2	2	2	2	2	2	2	2	2	2	2	2	2	2	0	0	2
Bin3.148	2	2	0	2	2	2	2	0	2	2	2	2	2	2	2	2	2	0	2	0	0	2	0	2	2	2	2	2	2	2	2	2	2	2	2	2	2	2	2	2	2	2	2	2	2	2	0	0	2
Bin3.149	2	2	0	2	2	2	2	0	2	2	2	2	2	2	2	2	2	0	2	0	0	2	0	2	2	2	2	2	2	2	2	2	2	2	2	2	2	2	2	2	2	2	2	2	2	2	0	0	2
Bin3.150	2	2	0	2	2	2	2	0	2	2	2	2	2	2	2	2	2	0	2	0	2	2	0	2	2	2	2	2	2	2	2	2	2	2	2	2	2	2	2	2	2	2	2	2	2	2	0	0	2
Bin3.151	2	2	0	2	2	2	2	0	2	2	2	2	2	2	2	2	2	0	2	0	2	2	0	2	2	2	2	2	2	2	2	2	2	2	2	2	2	2	2	2	2	2	2	2	2	2	0	0	2
Bin3.152	2	2	0	2	2	2	2	0	2	2	2	2	2	2	2	2	2	0	2	0	2	2	0	2	2	2	2	2	0	2	2	2	2	2	2	2	2	2	2	2	2	2	2	2	2	2	0	0	2
Bin3.153	2	2	0	2	2	2	2	0	2	2	2	2	2	2	2	2	2	2	2	0	2	2	0	2	2	2	2	2	0	2	2	2	2	2	2	2	2	2	2	2	2	2	2	2	2	2	0	0	2
Bin3.154	2	2	0	2	2	2	2	0	2	2	2	2	2	2	2	2	2	2	2	0	2	2	0	2	2	2	2	2	0	2	2	2	2	2	2	2	2	2	2	2	2	2	2	2	2	2	0	0	2
Bin3.155	2	2	0	2	2	2	2	0	2	2	2	2	2	2	2	2	2	2	2	0	2	2	0	2	2	2	2	2	0	2	2	2	2	2	2	2	2	2	2	2	2	2	2	2	2	2	0	0	2
Bin3.156	2	2	0	2	2	2	2	0	2	2	2	2	2	2	2	2	2	2	2	0	2	2	0	2	2	2	2	2	0	2	2	2	0	2	2	2	2	2	2	2	2	2	2	2	2	2	0	0	2
Bin3.157	2	2	0	2	2	2	2	0	2	2	2	2	2	2	2	2	2	2	2	0	2	2	0	2	2	2	2	2	0	2	2	2	0	2	2	2	2	2	2	2	0	2	2	2	2	2	0	0	2
Bin3.158	2	2	0	2	2	2	2	0	2	2	2	2	0	2	2	2	2	2	2	0	2	2	0	2	2	2	2	2	0	2	2	2	0	2	2	2	2	2	2	2	0	2	2	2	2	2	0	0	2
Bin3.159	2	2	0	2	2	2	2	0	2	2	2	2	0	2	2	2	2	2	2	0	2	2	0	2	2	2	2	2	0	2	2	2	0	2	2	2	2	2	2	2	2	2	2	2	2	2	0	0	2
Bin3.160	2	2	0	2	2	2	2	0	2	2	2	2	0	2	2	2	2	2	2	0	2	2	0	2	2	2	2	2	0	2	2	2	0	2	2	2	2	2	2	2	2	2	2	2	2	2	0	0	2
Bin3.161	2	2	0	2	2	2	2	0	2	2	2	2	2	2	2	2	2	2	2	0	2	2	0	2	2	2	2	2	0	2	2	2	0	2	2	2	2	2	2	2	2	2	2	2	2	2	0	0	2
Bin3.162	2	2	0	2	2	2	2	0	2	2	2	2	2	2	2	2	2	2	2	0	2	2	0	2	2	2	2	2	2	2	2	2	0	2	2	2	2	2	2	2	2	2	2	2	2	2	0	0	2
Bin3.163	2	2	0	2	2	2	2	0	2	2	2	2	2	2	2	2	2	2	2	0	2	2	0	2	2	2	2	2	2	2	2	2	0	2	2	2	2	2	2	2	2	2	2	2	2	2	0	0	2
Bin3.164	2	2	0	2	2	2	2	2	2	2	0	2	0	2	2	2	2	2	2	0	2	2	0	2	2	2	2	2	2	2	2	2	0	2	2	2	2	2	2	2	2	2	2	2	2	2	2	0	2
Bin3.165	2	2	0	2	2	2	2	2	2	2	0	2	0	2	2	2	2	2	2	0	2	2	0	2	2	2	2	2	2	2	2	2	0	2	2	2	2	2	2	2	2	2	2	2	2	2	2	0	2
Bin3.166	2	2	0	2	2	2	2	2	2	2	0	2	0	2	2	2	2	2	2	0	2	2	0	2	2	2	2	2	2	2	2	2	0	2	2	2	2	2	2	2	2	2	2	2	2	2	2	0	2
Bin3.167	0	2	0	2	2	2	2	2	2	2	0	2	0	2	2	2	2	2	2	0	2	2	0	2	2	2	2	2	2	2	2	2	0	2	2	2	2	2	2	2	2	2	2	2	2	2	2	0	2
Bin3.168	0	2	0	2	2	2	2	2	2	2	0	2	0	2	2	2	2	2	2	0	2	2	0	2	2	2	2	2	2	2	2	2	0	2	2	2	2	2	2	2	2	2	2	2	2	2	2	0	2
Bin3.169	0	2	0	2	2	2	2	2	2	2	0	2	0	2	2	2	2	2	2	0	2	2	0	2	2	2	2	2	2	2	2	2	2	2	2	2	2	2	2	2	2	2	2	2	2	2	2	0	2
Bin3.170	2	2	0	2	2	2	2	2	2	2	0	2	0	2	2	2	2	2	2	0	2	2	0	2	2	2	2	2	2	2	2	2	2	2	2	2	2	2	2	2	2	2	2	2	2	2	2	0	2
Bin3.171	2	2	0	2	2	2	2	2	2	2	0	2	0	2	2	2	2	2	2	0	2	2	0	2	2	2	2	2	2	2	2	2	2	2	2	2	2	2	2	2	2	2	2	2	2	2	2	0	2
Bin3.172	2	2	0	2	2	2	2	2	2	2	0	2	0	2	2	2	2	0	2	0	2	2	0	2	2	2	2	2	2	2	2	2	2	2	2	2	2	2	2	2	2	2	2	2	2	2	2	0	2
Bin3.173	2	2	0	2	2	2	2	2	2	2	0	2	0	2	2	2	2	0	2	0	2	2	0	2	2	2	2	2	2	2	2	2	2	2	2	2	2	2	2	2	2	2	2	2	2	2	2	0	2
Bin3.174	2	2	0	2	2	2	2	2	2	2	0	2	0	2	2	2	2	0	2	0	0	2	0	2	2	2	2	2	2	2	2	2	2	2	2	2	2	2	2	2	2	2	2	2	2	2	2	0	2
Bin3.175	2	2	0	2	2	2	2	2	2	2	0	2	0	2	2	2	2	0	2	0	0	2	0	2	2	2	2	2	2	2	2	0	2	2	2	2	2	2	2	2	2	2	2	2	2	2	2	0	2
Bin3.176	2	2	0	2	2	2	2	2	2	2	0	2	0	2	2	2	2	0	2	0	0	2	0	2	2	2	2	2	2	2	2	0	2	2	2	2	2	2	2	2	2	2	2	2	2	2	2	0	2
Bin3.177	2	2	0	2	2	2	2	2	2	2	0	2	0	2	2	2	2	0	2	0	0	2	0	2	2	2	2	2	2	2	2	0	2	2	2	2	2	2	2	2	2	2	2	2	2	2	2	0	2
Bin3.178	2	2	0	2	2	2	2	2	2	2	0	2	0	2	2	2	2	0	2	0	0	2	0	2	2	2	0	2	2	2	2	0	2	2	2	2	2	2	2	2	2	2	2	2	2	2	2	0	2
Bin3.179	2	2	0	2	2	2	2	2	2	2	0	2	0	2	2	2	2	0	2	0	0	2	0	2	2	2	0	2	2	2	2	0	2	2	2	2	2	2	2	2	2	2	2	2	2	2	2	0	2
Bin3.180	2	2	0	2	2	2	2	2	2	2	0	2	0	2	2	2	2	0	2	0	0	2	0	2	2	2	0	2	2	2	2	0	2	2	2	2	2	2	2	2	2	2	2	2	2	2	2	0	2
Bin3.181	2	2	0	2	2	2	2	2	2	2	0	2	0	2	2	2	2	0	2	0	0	2	0	1	2	2	0	2	2	2	2	0	2	2	2	2	2	2	2	2	2	2	2	2	2	2	2	0	2
Bin3.182	2	2	0	2	2	2	2	2	2	2	0	2	0	2	2	2	0	0	2	0	0	2	0	1	2	2	0	2	2	2	2	0	2	2	2	2	2	2	2	2	2	2	2	2	2	2	2	0	2
Bin4.005	2	2	2	2	2	2	2	0	2	2	2	2	2	2	2	2	2	2	2	2	0	2	2	2	2	2	2	2	2	2	2	2	2	2	2	2	2	2	2	2	0	2	2	2	2	2	2	2	2
Bin4.004	2	2	2	2	2	1	2	0	2	2	2	2	2	2	2	2	2	2	2	2	2	2	1	2	2	2	2	2	2	2	2	2	2	2	2	2	2	2	2	2	2	2	2	2	2	2	2	2	2
Bin4.003	2	1	2	2	2	1	2	0	2	2	1	2	2	1	2	2	2	1	2	2	2	2	1	2	2	2	2	2	2	2	2	1	2	2	2	2	2	2	2	2	2	2	2	2	2	2	2	2	2
Bin4.006	2	2	2	2	2	2	2	2	2	2	2	2	2	2	2	2	2	2	2	2	2	2	2	2	2	2	2	2	2	2	2	2	2	2	2	2	2	2	2	2	0	2	2	2	2	2	2	2	2
Bin4.007	2	2	2	2	2	2	2	2	2	2	2	2	2	0	2	2	2	2	2	2	2	2	2	2	2	2	2	2	2	2	2	1	2	2	2	2	2	2	2	2	2	2	2	2	2	2	2	2	2
Bin4.009	2	2	2	2	2	2	2	2	2	2	2	2	2	0	2	2	2	2	2	2	2	2	2	2	2	2	2	2	2	2	2	1	2	2	2	2	2	2	2	2	2	2	2	2	2	2	2	2	2
Bin4.008	2	2	2	2	2	2	2	2	2	2	2	2	2	0	2	2	2	2	2	2	2	2	2	2	2	2	2	2	2	2	2	1	2	2	2	2	2	2	2	2	2	2	2	2	2	2	2	2	2
Bin4.001	2	1	2	2	2	1	2	2	2	2	1	2	2	1	2	2	2	1	2	2	2	2	1	2	2	2	2	2	2	2	2	1	2	2	2	2	2	2	2	2	2	2	2	2	2	2	2	2	2
Bin4.002	2	1	2	2	2	1	2	2	2	2	1	2	2	1	2	2	2	1	2	2	2	2	1	2	2	2	2	2	2	2	2	1	2	2	2	2	2	2	2	2	2	2	2	2	2	2	2	2	2
Bin4.010	2	2	2	2	2	2	2	2	2	2	2	2	2	0	2	2	2	2	2	2	2	2	2	2	2	2	2	2	2	2	2	1	2	2	2	2	2	2	2	2	2	2	2	2	2	2	2	2	2
Bin4.011	2	2	2	2	2	2	2	2	2	2	2	2	2	0	2	2	2	2	2	2	2	2	2	2	2	2	2	2	2	2	2	1	0	2	2	2	2	2	2	2	2	2	2	0	0	2	2	2	2
Bin4.012	2	2	2	2	2	2	2	2	2	2	2	2	2	0	2	2	2	2	2	2	2	2	2	2	2	2	2	2	2	2	2	1	0	2	2	2	0	0	2	2	2	2	2	0	0	2	2	2	2
Bin4.013	2	2	2	2	2	2	2	2	0	2	2	2	2	0	2	2	2	2	2	2	2	0	2	2	2	2	2	2	2	2	2	1	0	0	2	2	0	0	2	2	2	0	2	0	0	2	2	2	2
Bin4.014	2	2	2	2	2	2	2	2	0	2	2	2	2	0	2	2	2	2	2	2	2	0	2	2	2	2	2	2	2	2	2	1	0	0	2	2	0	0	2	2	2	0	2	0	0	2	2	0	2
Bin4.015	2	2	2	2	2	2	2	2	2	2	1	2	2	0	2	2	2	2	2	2	2	0	2	2	2	2	2	2	2	2	2	1	0	2	2	2	0	0	2	2	2	2	2	0	0	2	2	0	2
Bin4.016	2	1	2	2	2	2	2	2	2	2	1	2	2	0	2	2	2	1	2	2	2	0	2	2	2	2	2	2	2	2	2	1	0	2	1	2	0	0	2	2	2	2	2	0	0	2	2	0	2
Bin4.017	2	1	2	2	2	2	2	2	2	2	1	2	2	0	2	2	2	1	2	2	2	2	2	2	2	2	2	2	2	2	2	1	2	2	1	2	0	0	2	2	2	2	2	2	2	2	2	0	2
Bin4.018	2	1	2	2	2	2	2	2	2	2	1	2	2	0	2	2	2	1	2	2	2	2	2	2	2	2	2	2	2	2	2	1	2	2	1	2	0	0	2	2	2	2	2	2	2	2	2	2	2
Bin4.019	2	1	2	2	2	2	2	2	2	2	1	2	2	0	2	2	2	1	2	2	2	2	2	2	2	2	2	2	2	2	2	1	2	2	1	2	2	2	2	2	2	2	2	2	2	2	2	2	2
Bin4.020	2	1	2	2	2	1	2	2	2	2	1	2	2	0	2	2	2	1	2	2	2	2	1	2	2	2	2	2	2	2	2	1	2	2	1	2	2	2	2	2	2	2	2	2	2	2	2	2	2
Bin4.021	2	1	2	2	2	1	2	2	2	2	1	2	2	0	2	2	2	1	2	2	2	2	1	2	2	2	2	2	2	2	2	1	2	2	1	2	2	2	2	2	2	2	2	2	2	2	2	2	2
Bin4.022	2	1	2	2	2	1	2	2	2	2	1	2	2	0	2	2	2	1	2	2	2	2	1	2	2	2	2	2	2	2	2	1	2	2	1	2	2	2	2	2	2	2	2	2	2	2	2	2	2
Bin4.023	2	1	2	2	2	1	2	2	2	2	1	2	2	0	2	2	2	1	2	2	2	2	1	2	2	2	2	2	2	2	2	1	2	2	1	2	2	2	2	2	2	2	2	2	2	2	2	2	2
Bin4.024	2	1	2	2	2	1	2	2	2	2	1	2	2	1	2	2	2	1	2	2	2	2	1	2	2	2	2	2	2	2	2	1	2	2	2	2	2	2	2	2	2	2	2	2	2	2	2	2	2
Bin4.025	2	1	2	2	2	1	2	2	2	2	1	2	2	1	2	2	2	1	2	2	2	2	1	2	2	2	2	2	2	2	2	1	2	2	2	2	2	2	2	2	2	2	2	2	2	2	2	2	2
Bin4.026	2	1	2	2	2	1	2	2	2	2	1	2	2	1	2	2	2	1	2	2	2	2	1	2	2	2	2	2	2	2	2	1	2	2	2	2	2	2	2	2	2	2	2	2	2	2	2	2	2
Bin4.027	2	1	2	2	2	1	2	2	2	2	1	2	2	1	2	2	2	1	2	2	2	2	1	2	2	2	2	2	2	2	2	1	2	2	2	2	2	2	2	2	2	2	2	2	2	2	2	2	2
Bin4.028	2	1	2	2	2	1	2	2	2	2	1	2	2	1	2	2	2	1	2	2	2	2	1	2	2	2	2	2	2	2	2	1	2	2	2	2	2	2	2	2	2	2	2	2	2	2	2	2	2
Bin4.029	2	1	2	2	2	1	2	2	2	2	1	2	2	1	0	2	2	1	0	2	2	2	1	2	2	2	2	2	2	2	2	1	2	2	2	2	2	2	2	2	2	2	2	2	2	2	0	2	2
Bin4.030	2	1	2	2	2	1	2	2	2	2	1	2	2	1	0	2	2	1	2	2	2	2	1	2	2	2	2	2	2	2	2	1	2	2	2	2	2	2	2	2	2	2	2	2	2	2	0	2	2
Bin4.031	2	1	2	2	2	1	2	2	2	2	1	2	2	1	2	2	2	1	2	2	2	2	1	2	2	2	2	2	2	2	2	1	2	2	2	2	2	2	2	2	2	2	2	2	2	2	2	2	2
Bin4.032	2	1	2	2	2	1	2	2	2	2	1	2	2	1	2	2	2	1	2	2	2	2	1	2	2	2	2	2	2	2	2	1	2	2	2	2	2	2	2	2	2	2	2	2	2	2	2	2	2
Bin4.033	2	1	2	2	2	1	2	2	2	2	1	2	2	1	2	2	2	1	2	2	2	2	1	2	2	2	2	2	2	2	2	1	2	2	2	2	2	2	2	2	2	2	2	2	2	2	2	2	2
Bin5.001	2	2	2	0	2	2	2	2	2	2	2	2	2	2	2	2	2	2	0	2	2	2	2	0	2	2	2	2	2	2	2	2	2	2	2	2	2	2	2	2	2	2	2	2	2	2	2	2	2
Bin5.002	2	2	2	0	2	2	2	2	2	2	2	2	2	2	2	2	2	2	0	2	2	2	2	0	2	2	2	2	2	2	2	2	2	2	2	2	2	2	2	2	2	2	2	2	2	2	2	2	2
Bin5.003	2	2	2	0	2	2	2	2	2	2	2	2	2	2	2	2	2	0	0	2	2	2	2	0	2	2	2	2	2	2	2	2	2	2	2	2	2	2	2	2	2	2	2	2	2	2	2	2	2
Bin5.004	2	2	2	0	2	2	2	2	2	2	2	2	2	2	2	2	2	0	0	2	2	2	2	0	2	2	2	2	2	2	2	2	2	2	2	2	2	2	2	2	2	2	2	2	2	2	2	2	2
Bin5.005	2	2	2	0	2	2	2	2	2	2	2	2	2	2	2	2	2	2	0	2	2	2	2	0	2	2	2	2	2	2	2	2	2	2	2	2	2	2	2	2	2	2	2	2	2	2	2	2	2
Bin5.006	2	2	2	0	2	2	2	2	2	2	2	2	2	2	2	2	2	2	0	2	2	2	2	0	2	2	2	2	2	2	2	2	2	2	2	2	2	2	2	2	2	2	1	2	2	2	2	2	2
Bin5.007	2	2	2	0	2	2	2	2	2	2	2	2	2	2	2	2	2	2	0	2	2	2	2	0	2	2	2	2	2	2	2	2	2	2	2	2	2	2	2	2	2	2	1	2	2	2	2	2	2
Bin5.008	2	2	2	0	2	2	2	2	2	2	2	2	2	2	2	2	2	2	0	2	2	2	2	2	2	2	2	2	2	2	2	2	2	2	2	2	2	2	2	2	2	2	1	2	2	2	2	2	2
Bin5.009	2	2	2	0	2	2	2	2	2	2	2	2	2	2	2	2	2	2	0	2	2	2	2	2	2	2	2	2	2	2	2	2	2	2	2	2	2	2	2	2	2	2	1	2	2	2	2	2	2
Bin5.010	2	2	2	0	2	2	2	2	2	2	2	2	2	2	2	2	2	2	0	2	2	2	2	2	2	2	2	2	2	2	2	2	2	2	2	2	2	2	2	2	2	2	0	2	2	2	2	2	2
Bin5.011	2	2	2	0	2	2	2	2	2	2	2	2	2	2	2	2	2	2	0	2	2	2	2	2	2	2	2	2	2	2	2	2	2	2	2	2	2	2	2	2	2	2	0	2	2	2	2	2	2
Bin5.012	2	2	2	0	2	2	2	2	2	2	2	2	2	2	2	2	2	2	0	2	2	2	2	2	2	2	2	2	2	2	2	2	2	2	2	2	2	2	2	2	2	2	2	2	2	2	2	2	2
Bin5.013	2	2	2	0	2	2	2	2	2	2	2	2	2	2	2	2	2	2	0	2	2	2	2	2	2	2	2	2	2	2	2	2	2	2	2	2	2	2	2	2	2	2	2	2	2	2	2	2	2
Bin5.014	2	2	2	0	2	2	2	2	2	2	2	2	2	2	2	2	2	2	0	2	2	2	2	2	2	2	2	2	2	2	2	0	2	2	2	2	2	2	2	2	2	2	2	2	2	2	2	2	2
Bin5.015	2	0	2	0	2	2	2	2	2	2	2	2	2	2	2	2	2	2	0	2	2	2	2	2	2	2	2	2	2	2	2	0	2	2	2	2	2	2	2	2	2	2	2	2	2	2	2	2	2
Bin5.016	2	0	2	0	2	2	2	2	2	2	2	2	2	2	2	2	2	2	0	2	2	2	2	2	2	2	2	2	2	2	2	0	2	2	2	2	2	2	2	2	2	2	2	2	2	2	2	2	2
Bin5.017	2	0	2	0	2	2	2	2	2	2	2	2	2	2	2	2	2	2	0	2	2	2	2	2	2	2	2	2	2	2	2	0	2	2	2	2	2	2	2	2	2	2	2	2	2	2	2	2	2
Bin5.018	2	0	2	0	2	2	2	2	2	2	2	2	2	1	2	2	2	2	0	2	2	2	2	2	2	2	2	2	2	2	2	0	2	2	2	2	2	2	2	2	2	2	2	2	2	2	2	2	2
Bin5.019	2	0	2	0	2	2	2	2	2	2	2	2	2	1	2	2	2	2	0	2	2	2	2	2	2	2	2	2	2	2	2	0	2	2	2	2	2	2	2	2	2	2	2	2	2	2	2	2	2
Bin5.020	2	0	2	0	2	2	2	2	2	2	2	2	2	1	2	2	2	2	0	2	2	2	2	2	2	2	2	2	2	2	2	0	2	2	2	2	2	2	2	2	2	2	2	2	2	2	2	2	2
Bin5.021	2	0	2	0	2	2	2	2	2	2	2	2	2	1	2	2	2	2	0	2	2	2	2	2	2	2	2	2	2	2	2	0	2	2	2	2	2	2	2	2	2	2	2	2	2	2	2	2	2
Bin5.022	2	0	2	0	2	2	2	2	2	2	2	2	2	1	2	2	2	2	2	2	2	2	2	2	2	2	2	2	2	2	2	0	2	2	2	2	2	2	2	2	2	2	2	2	2	2	2	2	2
Bin5.023	2	0	2	0	2	2	2	2	2	2	2	2	2	1	2	2	2	2	2	0	2	2	2	2	2	2	2	2	2	2	2	0	2	2	2	2	2	2	2	2	2	2	2	2	2	2	2	2	2
Bin5.024	2	0	2	2	2	2	2	2	2	2	2	2	2	1	2	2	2	2	2	0	2	2	2	2	2	2	2	2	2	2	2	0	2	2	2	2	2	2	2	2	2	2	2	2	2	2	2	2	2
Bin5.025	2	0	2	2	2	2	2	2	2	2	2	2	2	1	2	2	2	2	2	0	2	2	2	2	2	2	2	2	2	2	2	0	2	2	2	2	2	2	2	2	2	2	0	2	2	2	2	2	2
Bin5.026	2	0	2	2	2	2	2	2	2	2	2	2	2	1	2	2	2	2	2	2	2	2	2	2	2	2	2	2	2	2	2	0	2	2	2	2	2	2	2	2	2	2	0	2	2	2	2	2	2
Bin5.027	2	0	2	2	2	2	2	2	2	2	2	2	2	1	2	2	2	2	2	2	2	2	2	2	2	2	2	2	2	2	2	2	2	2	2	2	2	2	2	2	2	2	0	2	2	2	2	2	2
Bin5.028	2	0	2	2	2	2	2	2	2	2	2	2	2	1	2	2	2	2	2	2	2	2	2	2	2	2	2	2	2	2	2	2	2	2	2	2	2	2	2	2	2	2	0	2	2	2	2	2	2
Bin5.029	2	0	2	2	2	2	2	2	2	2	2	2	2	1	2	2	2	2	2	2	2	2	2	2	2	2	2	2	2	2	2	2	2	2	2	2	0	0	2	2	2	2	0	2	2	2	2	2	2
Bin5.030	2	0	2	2	2	2	2	2	2	2	2	2	2	0	2	2	2	2	2	2	2	2	2	2	2	2	2	2	2	2	2	2	2	2	2	2	0	0	2	2	2	2	0	2	2	2	2	2	2
Bin5.031	2	0	2	2	2	2	2	2	2	2	2	2	2	0	0	2	2	2	2	2	2	2	2	2	2	2	2	2	2	2	2	2	2	2	2	2	0	0	2	2	2	2	0	2	2	2	2	2	2
Bin5.032	2	2	2	2	2	2	2	2	2	2	2	2	2	0	0	2	2	2	2	2	2	2	2	2	2	2	2	2	2	2	2	2	2	2	2	2	0	0	2	2	2	2	0	2	2	2	2	2	2
Bin5.033	2	2	2	2	2	2	2	2	2	2	2	2	2	0	0	2	2	2	2	2	2	2	2	2	2	2	2	2	2	2	2	2	2	2	2	2	0	0	2	2	2	2	0	2	2	2	2	2	2
Bin5.034	2	2	2	2	2	2	2	2	2	2	2	2	2	0	0	2	2	2	2	2	2	2	2	2	2	2	2	2	2	2	2	2	2	2	2	2	0	0	2	2	2	2	0	2	2	2	2	2	2
Bin5.035	2	2	2	2	2	2	2	2	2	2	2	2	2	1	0	2	2	2	2	2	2	2	2	2	2	2	2	2	2	2	2	2	2	2	2	2	0	0	2	2	2	2	0	2	2	2	2	2	2
Bin5.036	2	2	2	2	2	2	2	2	2	2	2	2	2	1	0	2	2	2	2	2	2	2	2	2	2	2	2	2	2	2	2	2	2	2	2	2	0	0	2	1	2	2	0	2	2	2	2	2	2
Bin5.037	2	2	2	2	2	2	2	2	2	2	2	2	2	1	0	2	2	2	2	2	2	2	0	2	2	2	2	2	2	2	2	2	2	2	2	2	0	0	2	1	2	2	0	2	2	2	2	2	2
Bin5.038	2	2	2	2	2	2	2	2	2	2	2	2	2	1	2	2	2	2	2	2	2	2	0	2	2	2	2	2	2	2	2	2	2	2	2	2	0	0	2	1	2	2	0	2	2	2	2	2	2
Bin5.039	2	2	2	0	2	2	2	2	2	2	2	2	2	1	2	2	2	2	2	2	2	2	0	2	2	2	2	2	2	2	2	2	2	2	2	2	0	0	2	1	2	2	0	2	2	2	2	2	2
Bin5.040	2	2	2	0	2	2	2	2	2	2	2	2	2	2	2	2	2	2	2	2	2	2	0	2	2	2	2	2	2	2	2	2	2	2	2	2	0	0	2	1	2	2	0	2	2	2	2	2	2
Bin5.041	2	2	2	2	2	2	2	2	2	2	2	2	2	2	2	2	2	2	2	2	2	2	0	2	2	2	2	2	2	2	2	2	2	2	2	2	0	0	2	1	2	2	0	2	2	2	2	2	2
Bin5.042	2	2	2	2	2	2	2	2	2	2	2	2	2	2	2	2	2	2	2	2	2	2	0	2	2	2	2	2	2	2	2	2	2	2	2	2	0	0	2	1	2	2	0	2	2	2	2	2	2
Bin5.043	2	2	2	2	2	2	2	2	2	2	2	2	2	2	2	2	2	2	2	2	2	2	0	2	2	2	2	2	2	2	2	2	2	2	2	2	0	0	2	1	2	2	0	2	2	2	2	2	2
Bin5.044	2	2	2	2	2	2	2	2	2	2	2	2	2	2	2	2	2	2	2	2	2	2	2	2	2	2	2	2	2	2	2	2	2	2	2	2	0	0	2	1	2	2	0	2	2	2	2	2	2
Bin5.045	2	2	2	2	2	2	2	0	2	2	2	2	2	2	2	2	2	2	2	2	2	2	2	2	2	2	2	2	2	2	2	2	2	2	2	2	0	0	2	1	2	2	0	2	2	2	2	2	2
Bin5.046	2	2	2	2	2	2	2	0	2	2	2	2	2	2	2	2	2	2	2	0	2	2	2	2	2	2	2	2	2	2	2	2	2	2	2	2	0	0	2	1	2	2	0	2	2	2	2	0	2
Bin5.047	2	2	2	2	2	2	2	0	2	2	2	2	2	2	2	2	2	2	2	0	2	2	2	2	2	2	2	2	2	2	2	2	2	0	2	2	0	0	2	1	2	2	0	2	2	2	2	0	2
Bin5.048	2	2	2	2	2	2	2	0	2	2	2	2	2	2	2	2	2	2	2	0	2	2	2	2	2	2	2	2	2	2	2	2	2	0	2	2	0	0	2	1	2	2	0	2	2	2	2	0	2
Bin5.049	2	2	2	0	2	2	2	0	2	2	2	2	2	2	2	2	2	2	2	0	2	2	2	2	2	2	2	2	2	2	2	2	2	0	2	2	0	0	2	1	2	2	0	2	2	2	2	0	2
Bin5.050	2	2	2	0	2	2	2	0	2	2	2	2	2	2	2	2	2	2	2	0	2	2	2	2	2	2	2	2	2	2	2	2	2	0	2	2	0	0	2	1	2	2	2	2	2	2	2	0	2
Bin5.051	2	2	2	0	2	2	2	0	2	2	2	2	2	2	2	2	2	2	2	0	2	2	2	2	2	2	2	2	2	2	2	2	2	0	2	2	0	0	2	1	2	2	2	2	2	2	2	0	2
Bin5.052	2	2	2	0	2	2	2	0	2	2	0	2	2	2	2	2	2	2	2	0	2	2	2	2	2	2	2	2	2	2	2	2	2	0	2	2	0	0	2	1	2	2	2	2	2	2	2	0	2
Bin5.053	2	2	2	0	2	2	2	0	2	2	0	2	2	2	2	2	2	2	2	0	2	2	2	2	2	2	2	2	2	2	2	2	2	0	2	2	0	0	2	1	2	2	2	2	2	2	2	0	2
Bin5.054	2	2	2	0	2	2	2	0	2	2	0	2	2	2	2	2	2	2	2	0	2	2	2	2	2	2	2	2	2	2	2	2	2	0	2	2	0	0	2	1	2	2	2	2	2	2	2	0	2
Bin5.055	2	2	2	0	2	2	2	0	2	2	0	2	2	2	2	2	2	2	2	0	2	2	2	2	2	2	2	2	2	2	2	2	2	0	2	2	0	0	2	1	2	2	2	2	2	2	2	0	2
Bin5.056	2	2	2	0	2	2	2	0	2	2	0	2	2	2	2	2	2	2	2	0	2	2	2	2	2	2	2	2	2	2	2	2	2	0	2	2	0	0	2	1	2	2	2	2	2	2	2	0	2
Bin5.057	2	2	2	0	2	2	2	0	2	2	0	2	2	2	2	2	2	2	2	0	2	2	2	2	2	2	2	2	2	2	2	2	2	0	2	2	0	0	2	1	2	2	2	2	2	2	2	0	2
Bin5.058	2	2	2	0	2	2	2	0	2	2	0	2	2	2	2	2	2	2	2	0	2	2	2	2	2	2	2	2	2	2	2	0	2	0	2	2	0	0	2	1	2	2	2	2	2	2	2	0	2
Bin5.059	2	2	2	0	2	2	2	0	2	2	0	2	2	2	2	2	2	2	2	0	2	2	2	2	2	2	2	2	2	2	2	0	2	0	2	2	0	0	2	1	2	2	2	2	2	2	2	0	2
Bin5.060	2	2	2	0	2	2	2	0	2	2	0	2	2	2	2	2	2	2	2	0	2	2	2	2	2	2	2	2	2	2	2	0	2	0	2	2	0	0	2	1	2	2	2	2	2	2	2	0	2
Bin5.061	2	2	2	0	2	2	2	0	2	2	0	2	2	2	2	2	2	2	2	0	2	2	2	2	2	2	2	2	2	2	2	0	2	0	2	2	0	0	2	1	2	2	2	2	2	2	2	0	2
Bin5.062	2	2	2	0	2	2	2	0	2	2	0	0	2	2	2	2	2	2	2	0	2	2	2	2	2	2	2	2	2	2	2	0	2	0	2	2	0	0	2	1	2	2	2	2	2	2	2	0	2
Bin5.063	2	2	2	0	2	2	2	0	2	2	0	0	2	2	2	2	2	2	2	0	2	2	2	2	2	2	2	2	2	2	2	0	2	0	2	2	0	0	2	1	2	2	2	2	2	2	2	0	2
Bin5.064	2	2	2	0	2	2	2	0	2	2	0	0	2	2	2	2	2	2	2	0	2	2	2	2	2	2	2	2	2	2	2	0	2	0	2	2	0	0	2	1	2	2	2	2	2	2	2	0	2
Bin5.065	2	2	2	0	2	2	2	0	2	2	0	0	2	2	2	2	2	2	2	0	2	2	2	2	2	2	2	0	2	2	2	0	1	0	2	2	0	0	2	1	2	2	2	2	2	2	2	0	2
Bin5.066	2	2	2	0	2	2	2	0	2	2	0	0	2	2	2	2	2	2	2	0	2	2	2	2	2	2	2	0	2	2	2	0	1	0	2	2	0	0	2	1	2	2	2	2	2	2	2	0	2
Bin5.067	2	2	2	0	2	2	2	0	2	2	0	0	2	2	2	2	2	2	2	0	2	2	2	2	2	2	2	0	2	2	2	0	1	0	2	2	0	0	2	1	2	2	2	2	2	2	2	0	2
Bin5.068	2	2	2	0	2	2	2	0	2	2	0	0	2	2	2	2	2	2	2	0	2	2	2	2	2	2	2	0	2	0	2	0	1	0	2	2	0	0	2	1	2	2	2	2	2	2	2	0	2
Bin5.069	2	2	2	0	2	2	2	0	2	0	0	0	2	2	2	2	2	2	2	0	2	2	2	2	2	2	2	0	2	0	2	0	1	0	2	2	0	0	2	1	2	2	2	2	2	2	2	0	2
Bin5.070	2	2	2	0	2	2	2	0	2	0	0	0	2	2	2	2	2	2	2	0	2	2	2	2	2	2	2	0	2	0	2	0	1	0	2	2	0	0	2	1	2	2	2	2	2	2	2	0	2
Bin5.071	2	2	2	0	2	2	2	0	2	0	0	0	2	2	2	2	2	2	2	0	2	2	2	2	2	2	2	0	2	0	2	0	1	0	2	2	0	0	2	1	2	2	2	2	2	2	2	0	2
Bin5.072	2	2	2	0	2	2	2	0	2	0	0	0	2	2	2	2	2	2	2	0	2	2	2	2	2	2	2	0	2	0	2	0	1	0	2	2	0	0	2	1	2	2	2	2	2	2	2	0	2
Bin5.073	2	2	2	0	2	2	2	0	2	0	0	0	2	2	2	2	2	2	2	0	2	2	2	2	2	2	2	0	2	0	2	0	1	0	2	2	0	0	2	1	2	2	2	2	2	2	2	0	2
Bin5.074	2	2	2	0	2	2	2	0	2	0	0	0	2	2	2	2	2	2	2	0	2	2	2	2	2	2	2	0	2	0	2	0	1	0	2	2	0	0	2	1	2	2	2	2	2	2	2	0	2
Bin5.075	2	2	2	0	2	2	2	0	2	0	0	0	2	2	2	2	2	2	2	0	2	2	2	2	2	2	2	0	2	0	2	0	1	0	2	2	0	0	2	1	2	2	2	2	2	2	2	0	2
Bin5.076	2	2	2	0	2	2	2	0	2	0	0	0	2	2	2	2	2	2	2	0	2	2	2	2	2	2	2	0	2	0	2	0	1	0	2	2	0	0	2	1	2	2	2	2	2	2	0	0	2
Bin5.077	2	2	2	0	2	2	2	0	2	0	0	0	2	2	2	2	2	2	2	0	2	2	2	2	2	2	2	0	2	0	2	0	1	0	2	2	0	0	2	1	2	2	2	2	2	2	0	0	2
Bin5.078	2	2	2	0	2	2	2	0	2	0	0	0	2	2	2	2	2	2	2	0	2	2	2	2	2	2	2	0	2	0	2	0	1	0	2	2	0	0	2	1	2	2	2	2	2	2	0	0	2
Bin6.001	2	1	2	2	2	1	2	2	2	2	1	2	2	1	2	2	2	1	2	2	2	2	1	2	2	2	2	2	2	2	2	1	2	2	1	2	2	2	2	1	2	2	2	2	2	2	2	2	2
Bin6.002	2	1	2	2	2	1	2	2	2	2	1	2	2	1	2	2	2	1	2	2	2	2	1	2	2	2	2	2	2	2	2	1	2	2	1	2	2	2	2	2	2	2	2	2	2	2	2	2	2
Bin6.003	2	1	2	2	2	1	2	2	2	2	1	2	2	1	2	2	2	1	2	2	2	2	1	2	2	2	2	2	2	2	2	1	2	2	1	2	2	2	2	2	2	2	2	2	2	2	2	2	2
Bin6.004	2	1	2	2	2	1	2	2	2	2	1	2	2	1	2	2	2	1	2	2	2	2	1	2	2	2	2	2	2	2	2	2	2	2	1	2	2	2	2	2	2	2	2	2	2	2	2	2	2
Bin6.005	2	1	2	2	2	1	2	2	2	2	1	2	2	1	2	2	2	1	2	2	2	2	1	2	2	2	2	2	2	2	2	2	2	2	1	2	2	2	2	2	2	2	2	2	2	2	2	2	2
Bin6.006	2	1	2	2	2	1	2	2	2	2	1	2	2	1	2	2	2	1	2	2	2	2	1	2	2	2	2	2	2	2	2	2	2	2	1	2	2	2	2	2	2	2	2	2	2	2	2	2	2
Bin6.007	2	2	2	2	2	1	2	2	2	2	1	2	2	1	2	2	2	1	2	2	2	2	1	2	2	2	2	2	2	2	2	2	2	2	2	2	2	2	2	2	2	2	2	2	2	2	2	2	2
Bin6.008	2	2	2	2	2	1	2	2	2	2	1	2	2	1	2	2	2	2	2	2	2	2	1	2	2	2	2	2	2	2	2	2	2	2	2	2	2	2	2	2	2	2	2	2	2	2	2	2	2
Bin6.009	2	2	2	2	2	1	2	0	2	2	1	2	2	1	2	2	2	2	2	2	2	2	1	2	2	2	2	2	2	2	2	2	2	2	2	2	2	2	2	2	2	2	2	2	2	2	2	2	2
Bin6.014	2	2	2	2	2	2	2	0	2	0	0	2	2	2	2	2	2	2	2	0	2	2	0	2	0	2	2	2	2	2	2	2	2	2	2	2	2	2	0	2	2	2	2	2	0	2	0	2	2
Bin6.012	2	2	2	2	2	2	2	0	2	0	0	2	2	2	2	2	2	2	2	0	2	2	0	2	0	2	2	2	2	2	2	2	2	2	2	2	0	1	0	2	2	2	2	2	0	2	0	2	2
Bin6.011	2	2	2	2	2	2	2	0	2	0	0	2	2	2	2	2	2	2	2	0	2	2	0	2	0	2	2	2	2	2	0	2	2	2	2	2	0	1	0	2	2	2	2	2	0	2	0	2	2
Bin6.010	2	2	2	2	2	2	2	0	2	0	0	2	2	2	2	2	2	2	2	0	2	2	0	2	0	2	2	2	2	2	0	2	2	2	2	2	0	2	0	2	2	2	2	2	0	2	0	2	2
Bin6.013	2	2	2	2	2	2	2	0	2	0	0	2	2	2	2	2	2	2	2	0	2	2	0	2	0	2	2	2	2	2	2	2	2	2	2	2	2	2	0	2	2	2	2	2	0	2	0	2	2
Bin6.015	2	2	2	2	2	2	2	0	2	0	0	2	2	2	2	2	2	2	2	0	2	2	0	2	0	2	2	2	2	2	2	2	2	2	2	2	2	2	0	2	2	2	2	2	0	2	0	2	2
Bin6.016	2	2	2	2	2	2	2	0	2	0	0	2	2	2	2	2	2	2	2	0	2	2	0	2	0	2	2	2	2	2	2	2	2	2	2	2	2	2	0	2	2	2	2	2	0	2	0	2	2
Bin6.017	2	2	2	2	2	2	2	0	2	0	0	2	2	2	2	2	2	2	2	0	2	2	0	2	0	2	2	2	2	2	2	2	2	2	2	2	2	2	0	2	2	2	2	2	0	2	0	2	2
Bin6.018	2	2	2	2	2	2	2	0	2	0	0	2	2	2	2	2	2	2	2	0	2	2	0	2	0	2	2	2	2	2	2	2	2	2	2	2	2	2	0	2	2	2	2	2	0	2	0	2	2
Bin6.019	2	2	2	2	2	2	2	0	2	0	0	2	2	2	2	2	2	2	2	0	2	2	2	2	0	2	2	2	2	2	2	2	2	2	2	2	2	2	0	2	2	2	2	2	0	2	0	2	2
Bin6.020	2	2	2	2	2	2	2	0	2	0	0	2	2	2	2	2	2	2	2	0	2	2	2	2	0	2	2	2	2	1	2	2	2	2	2	2	2	2	0	2	2	2	2	2	0	2	0	2	2
Bin6.021	2	2	2	2	2	2	2	0	2	0	0	2	2	2	2	2	2	2	2	0	2	2	2	2	0	2	2	2	2	2	2	2	2	2	2	2	2	2	0	2	2	2	2	2	0	2	0	2	2
Bin6.022	2	2	2	2	2	2	2	0	2	0	0	2	2	2	2	2	2	2	2	0	2	2	2	2	0	2	2	2	2	2	2	2	2	2	2	2	2	2	0	2	2	2	2	2	2	2	0	2	2
Bin6.023	2	2	2	2	2	2	2	0	2	0	0	2	2	2	2	2	2	2	2	0	2	2	2	2	0	2	2	2	2	2	2	2	2	2	2	2	2	2	0	2	2	2	2	2	2	2	0	2	2
Bin6.024	2	2	2	2	2	2	2	0	2	0	0	2	2	2	2	2	2	2	2	0	2	2	2	2	0	2	2	2	2	2	2	2	2	2	2	2	2	2	0	2	2	2	2	2	2	2	0	2	2
Bin6.025	2	2	2	2	2	2	2	0	2	0	0	2	2	2	2	2	2	2	2	0	2	2	2	2	0	2	2	2	2	2	2	2	2	2	2	2	2	2	0	2	2	2	2	2	2	2	0	2	2
Bin6.026	2	2	2	2	2	2	2	0	2	0	0	2	2	2	2	2	2	2	2	0	2	2	2	2	0	2	2	2	2	2	2	2	2	2	2	2	2	2	0	2	2	2	2	2	2	2	0	2	2
Bin6.027	2	2	2	2	2	2	2	0	2	0	0	2	2	2	2	2	2	2	2	0	2	2	2	2	0	2	2	2	2	2	2	2	2	2	2	2	2	2	0	2	2	2	2	2	2	2	0	2	2
Bin6.028	2	2	2	2	2	2	2	0	2	0	0	2	2	2	2	2	2	2	2	0	2	2	2	2	0	2	2	2	2	2	2	2	2	2	2	2	2	2	2	2	2	2	2	2	2	2	0	2	2
Bin6.029	2	2	2	2	2	2	2	0	2	0	0	2	2	2	2	2	2	2	2	0	2	2	2	2	0	2	2	2	2	2	2	2	2	2	2	2	2	2	2	2	2	2	2	2	2	2	0	2	2
Bin6.030	2	2	2	2	2	2	2	0	2	0	0	2	2	2	2	2	2	2	2	0	2	2	2	2	0	2	2	2	2	2	2	2	2	2	0	2	2	2	2	2	2	2	2	2	2	2	0	2	2
Bin6.031	2	2	2	2	2	2	2	0	2	0	0	2	2	2	2	2	2	2	2	0	2	2	2	2	0	2	2	2	2	2	2	2	2	2	0	2	2	2	2	2	2	2	2	2	2	2	0	2	2
Bin6.032	2	2	2	2	2	2	2	0	2	0	0	2	2	2	2	2	2	2	2	0	2	2	2	2	0	2	2	2	2	2	2	2	2	2	0	2	2	2	2	2	2	2	2	2	2	2	0	2	2
Bin6.033	2	2	2	2	2	2	2	0	2	0	0	2	2	2	2	2	2	2	2	0	2	2	2	2	0	2	2	2	2	2	2	2	2	2	0	2	2	2	2	2	2	2	2	2	2	2	0	2	2
Bin6.034	2	2	2	2	2	2	2	0	2	0	0	2	2	2	2	2	2	2	2	0	2	2	2	2	0	2	2	2	2	2	2	2	2	2	0	2	2	2	2	2	2	2	2	2	2	2	0	2	2
Bin6.035	2	2	2	2	2	2	2	2	2	0	0	2	2	2	2	2	2	2	2	0	2	2	2	2	0	2	2	2	2	2	2	2	2	2	0	2	2	2	2	2	2	2	2	2	2	2	0	2	2
Bin6.036	2	2	2	2	2	2	2	2	2	0	0	2	2	2	2	2	2	2	2	0	2	2	2	2	0	2	2	2	2	2	2	2	2	2	0	2	2	2	2	2	2	2	2	2	2	2	0	2	2
Bin6.037	2	2	2	2	2	2	2	2	2	0	0	2	2	2	2	2	2	2	2	0	2	2	2	2	0	2	2	2	2	1	2	2	2	2	0	2	2	2	2	2	2	2	2	2	2	2	0	2	2
Bin6.038	2	2	2	2	2	2	2	2	2	0	0	2	2	2	2	2	2	2	2	0	2	2	2	2	0	2	2	2	2	1	2	2	2	2	0	2	2	2	2	2	2	2	2	2	2	2	0	2	2
Bin6.039	2	2	2	2	2	2	2	2	2	0	0	2	2	2	2	2	2	2	2	0	2	2	2	2	0	2	2	2	2	1	2	2	2	2	0	2	2	2	2	2	2	2	2	2	2	2	0	2	2
Bin6.040	2	2	2	2	2	2	2	2	2	0	0	0	2	2	2	2	2	2	2	0	2	2	2	2	0	2	2	2	2	1	2	2	2	2	0	2	2	2	2	2	2	2	2	2	2	2	0	2	2
Bin6.041	2	2	2	2	2	2	2	2	2	0	0	0	2	2	2	2	2	2	2	0	2	2	2	2	0	2	2	2	2	1	2	2	2	2	0	2	2	2	2	2	2	2	2	2	2	2	0	2	2
Bin6.042	2	2	2	2	2	2	2	2	2	0	0	0	2	2	2	2	2	2	2	2	2	2	2	2	0	2	2	2	2	1	2	2	2	2	0	2	2	2	2	2	2	2	2	2	2	2	0	2	2
Bin6.043	2	2	2	2	2	2	2	2	2	0	0	0	2	2	2	2	2	2	2	2	2	2	2	2	0	2	2	2	2	1	2	2	2	2	0	2	2	2	2	2	2	2	2	2	2	2	0	2	2
Bin6.044	2	2	2	2	2	2	2	2	2	0	0	0	2	2	2	2	2	2	2	2	2	2	2	2	0	2	2	2	2	1	2	2	2	2	0	2	2	2	2	2	2	2	2	2	2	2	0	2	2
Bin6.045	2	2	2	2	2	2	2	2	2	0	0	0	2	2	2	2	2	2	2	2	2	2	2	2	0	2	2	2	0	1	2	2	2	2	0	2	2	2	2	2	2	2	2	2	2	2	0	2	2
Bin6.046	2	2	2	2	2	2	2	2	2	0	0	0	2	2	2	2	2	2	0	2	2	2	2	2	0	2	2	2	0	1	2	2	2	2	0	2	2	2	2	2	2	2	2	2	2	2	0	2	2
Bin6.047	2	2	2	2	2	2	2	2	2	0	0	0	2	2	2	2	2	2	0	2	2	2	2	2	0	2	2	2	0	1	2	2	2	2	0	2	2	2	2	2	2	2	2	2	2	2	0	2	2
Bin6.048	2	2	2	2	2	2	2	2	2	0	0	0	2	2	2	2	2	2	0	2	2	2	2	2	0	2	2	2	0	0	2	2	2	2	0	2	2	2	2	2	2	2	2	2	2	2	0	2	2
Bin6.049	2	2	2	2	2	2	2	2	2	0	0	0	2	2	2	2	2	2	0	2	2	2	2	2	0	2	2	2	0	2	2	2	2	2	0	2	2	2	2	2	2	2	2	2	2	2	0	2	2
Bin6.050	2	2	2	2	2	2	2	2	2	0	0	0	2	2	2	2	2	2	0	2	2	2	2	2	0	2	2	2	0	2	2	2	2	2	0	2	2	2	2	2	2	2	2	2	2	2	0	2	2
Bin6.051	2	2	2	2	2	2	2	2	2	0	0	0	2	2	2	2	2	2	0	2	2	2	2	2	0	2	2	2	0	2	2	2	2	2	0	2	2	2	2	2	2	2	2	2	2	2	0	2	2
Bin6.052	2	2	2	2	2	2	2	2	2	0	0	0	2	2	2	2	2	2	0	2	2	2	2	2	0	2	2	2	0	2	2	2	2	2	0	0	2	2	2	2	2	2	2	2	2	2	0	2	2
Bin6.053	2	2	2	2	2	2	2	2	2	0	0	0	2	2	2	2	2	2	0	2	2	2	2	2	0	2	2	2	0	2	2	2	2	2	0	0	2	2	2	2	2	2	2	2	2	2	0	2	2
Bin6.054	2	2	2	2	2	2	2	2	2	0	0	0	2	2	2	2	2	1	0	2	2	2	2	2	0	2	2	2	0	2	2	2	2	2	0	2	2	2	2	2	2	2	2	2	2	2	0	2	2
Bin6.055	2	2	2	2	2	2	2	2	2	0	0	0	2	2	2	2	2	1	0	2	2	2	2	2	0	2	2	2	0	2	2	2	2	2	0	2	2	2	2	2	2	2	2	2	2	2	0	2	2
Bin6.056	2	2	2	2	2	2	2	2	2	0	0	0	2	2	2	2	2	1	0	2	2	2	2	2	0	2	2	2	0	2	2	2	2	2	0	2	2	2	2	2	2	2	2	2	2	2	0	2	2
Bin6.057	2	2	2	2	2	2	2	2	2	0	0	0	2	2	2	2	2	1	0	2	2	2	2	2	0	2	2	2	0	2	2	2	2	2	0	0	2	2	2	2	2	2	2	2	2	2	0	2	2
Bin6.058	2	2	2	2	2	2	2	2	2	0	0	0	2	2	2	2	2	1	0	2	2	2	2	2	0	2	2	2	2	2	2	2	2	2	0	0	2	2	2	2	2	2	2	2	2	2	0	2	2
Bin6.059	2	2	2	0	2	2	2	2	2	0	0	0	2	2	2	2	2	1	0	2	2	2	2	2	0	2	2	2	2	2	2	2	2	2	0	0	2	2	2	2	2	2	2	2	2	2	0	2	2
Bin6.060	2	2	2	0	2	2	2	2	2	0	0	0	2	2	2	2	2	1	0	2	2	2	2	2	0	2	2	2	2	2	2	2	2	2	0	0	2	2	2	2	2	2	2	2	2	2	0	2	2
Bin6.061	2	2	2	0	2	2	2	2	2	0	0	0	2	2	2	2	2	1	0	2	2	2	2	2	0	2	2	2	2	2	2	2	2	2	0	0	2	2	2	2	2	2	2	2	2	2	0	2	2
Bin6.062	2	2	2	0	2	2	2	2	2	0	0	0	2	2	2	2	2	1	0	2	2	2	2	2	0	2	2	2	2	2	2	2	2	2	0	0	2	2	2	2	2	2	2	2	2	2	2	2	2
Bin6.063	2	2	2	0	2	2	2	2	2	0	0	0	2	2	2	2	2	1	0	2	2	2	2	2	0	2	2	2	2	2	2	2	2	2	0	0	2	2	2	2	2	2	2	2	2	2	2	2	2
Bin6.064	2	2	2	0	2	2	2	2	2	0	0	0	2	2	2	2	2	1	0	2	2	2	2	2	0	2	2	2	2	2	2	2	2	2	0	0	2	2	2	2	2	2	2	2	2	2	2	2	2
Bin6.065	2	2	2	0	2	2	2	2	2	0	0	0	2	2	2	2	2	1	0	2	2	2	2	2	0	2	2	2	2	2	2	2	2	2	0	0	2	2	2	2	2	2	2	2	2	2	2	2	2
Bin6.066	2	2	2	0	2	2	2	2	2	0	0	0	2	2	2	2	2	1	0	2	2	2	2	2	0	2	2	2	2	0	2	2	2	2	0	0	2	2	2	2	2	2	2	2	2	2	2	2	2
Bin6.067	2	2	2	0	2	2	2	2	2	0	0	0	2	2	2	2	2	1	0	2	2	2	2	2	0	2	2	2	2	0	2	2	2	2	0	0	2	2	2	2	2	2	2	2	2	2	2	2	2
Bin6.068	2	2	2	0	2	2	2	2	2	0	0	2	2	2	2	2	2	1	0	2	2	2	2	2	0	2	2	2	2	0	2	2	2	2	0	0	2	2	2	2	2	2	2	2	2	2	2	2	2
Bin6.069	2	2	2	0	2	2	2	2	2	0	0	2	2	2	2	2	2	1	0	2	2	2	2	2	0	2	2	2	2	0	2	2	2	2	0	0	2	2	2	2	2	2	0	2	2	2	2	2	2
Bin6.070	2	2	2	0	2	2	2	2	2	0	0	2	2	2	2	2	2	1	0	2	2	2	2	2	0	2	2	2	2	0	2	2	2	2	0	0	2	2	2	2	2	2	0	2	2	2	2	2	2
Bin6.071	2	2	2	0	2	2	2	2	2	0	0	2	2	2	2	2	2	1	0	2	2	2	2	2	0	2	2	2	2	0	2	2	2	2	0	0	2	2	2	2	2	2	0	2	2	2	2	2	2
Bin6.072	2	2	2	0	2	2	2	2	2	0	2	2	2	2	2	2	2	1	2	2	2	2	2	2	0	2	2	2	2	0	2	2	2	2	0	0	2	2	2	2	2	2	0	2	2	2	2	2	2
Bin6.073	2	2	2	0	2	2	2	2	2	0	2	2	2	2	2	2	2	1	2	2	2	2	2	2	0	2	2	2	2	2	2	2	2	2	0	0	2	2	2	2	2	2	0	2	2	2	2	2	2
Bin6.074	2	2	2	0	2	2	2	2	2	0	2	2	2	2	2	2	2	1	2	2	2	2	2	2	0	2	2	2	2	2	2	2	2	2	0	0	2	2	2	2	2	2	0	2	2	2	2	2	2
Bin6.075	2	2	2	0	2	2	2	2	2	0	2	2	2	2	2	2	2	2	2	2	2	2	2	2	0	2	2	2	2	2	2	2	2	2	0	0	2	2	2	2	2	2	0	2	2	2	2	2	2
Bin6.076	2	2	2	0	2	2	2	2	2	0	2	2	2	2	2	2	2	2	2	2	2	2	2	2	0	2	2	2	2	2	2	2	2	2	0	0	2	2	2	2	2	2	0	2	2	2	2	2	2
Bin6.077	2	2	2	0	2	2	2	2	2	0	2	2	2	2	2	2	2	2	2	2	2	2	2	2	0	2	2	2	2	2	2	2	2	2	0	0	2	2	2	2	2	2	0	2	2	2	2	2	2
Bin6.078	2	2	2	0	2	2	2	2	2	0	2	2	2	2	2	2	2	2	2	2	2	2	2	2	0	2	2	2	2	2	2	2	2	2	0	0	2	2	2	2	2	2	0	2	2	2	2	2	2
Bin6.079	2	2	2	0	2	2	2	2	2	2	2	2	2	2	2	2	2	2	2	2	2	2	2	2	0	2	2	2	2	2	2	2	2	2	0	0	2	2	2	2	2	2	0	2	2	2	2	2	2
Bin6.080	2	2	2	0	2	2	2	2	2	2	2	2	2	2	2	2	2	2	2	2	2	2	2	2	0	2	2	2	2	2	2	2	2	2	0	0	2	2	2	2	0	2	0	2	2	2	2	2	2
Bin6.081	2	2	2	0	2	2	2	2	2	2	2	2	2	2	2	2	2	2	2	2	2	2	2	2	0	2	2	2	2	2	2	2	2	2	0	0	2	2	2	2	0	2	0	2	2	2	2	2	2
Bin6.082	2	2	2	0	2	2	2	2	2	2	2	2	2	2	2	2	2	2	2	2	2	2	2	2	0	2	2	0	2	2	2	2	0	2	0	0	2	2	2	2	0	2	0	2	2	2	2	2	0
Bin6.083	2	2	2	0	2	2	2	2	2	2	2	2	2	2	2	2	2	2	2	2	2	2	2	2	0	2	2	0	2	2	2	0	0	2	0	0	2	2	2	2	0	2	0	2	2	2	2	2	0
Bin6.084	2	2	2	0	2	2	2	2	2	2	2	2	2	2	2	2	2	2	2	2	2	2	2	2	0	2	2	0	2	2	2	0	0	2	0	0	2	2	2	2	0	2	0	2	2	2	2	2	0
Bin6.085	2	2	2	0	2	2	2	2	2	2	2	2	2	2	2	2	2	2	2	2	2	2	2	2	0	2	2	0	2	2	2	0	0	2	0	0	2	2	2	2	0	2	0	2	2	2	2	2	0
Bin6.086	2	2	2	0	2	2	2	2	2	2	2	2	2	2	2	2	2	2	2	2	2	2	2	2	0	2	2	0	2	2	2	0	0	0	0	0	2	2	2	2	0	2	0	2	2	2	2	2	0
Bin6.087	2	2	2	0	2	2	2	2	2	2	2	2	2	2	2	2	2	2	2	2	2	2	2	2	0	2	2	0	2	2	2	0	0	0	0	0	2	2	2	2	0	2	0	2	2	2	2	2	0
Bin6.088	2	2	2	0	2	2	2	2	2	2	2	2	2	2	2	2	2	2	2	2	2	2	2	2	0	2	2	0	2	2	2	0	0	0	0	0	2	2	2	2	0	2	0	2	2	2	2	2	0
Bin6.089	2	2	2	0	2	2	2	2	2	2	2	2	2	2	2	2	2	2	2	2	2	2	2	2	0	2	2	0	2	2	2	0	0	0	0	0	2	2	2	2	0	2	0	2	2	2	2	2	0
Bin6.090	2	2	2	0	2	2	2	2	2	2	2	2	2	2	2	2	2	2	2	2	2	2	2	2	0	2	2	0	2	2	2	0	0	0	0	0	2	2	2	2	0	2	0	2	2	2	2	2	0
Bin6.091	2	2	2	0	2	2	2	2	2	2	2	2	2	2	2	2	2	2	2	2	2	2	2	2	0	2	2	0	2	2	2	0	1	0	0	0	2	2	2	2	0	2	0	2	2	2	2	2	0
Bin6.092	2	2	2	2	2	2	2	2	2	2	2	2	2	2	2	2	2	2	2	2	2	2	2	2	0	2	2	0	2	2	2	0	1	0	0	0	2	2	2	2	0	2	0	2	2	2	2	2	0
Bin6.093	2	2	2	2	2	2	2	2	2	2	2	2	2	2	2	2	2	2	2	0	2	2	2	2	0	2	2	0	2	2	2	0	1	0	0	0	2	2	2	2	0	2	0	2	2	2	2	2	2
Bin6.094	2	2	2	2	2	2	2	2	2	2	0	2	2	2	2	2	2	2	2	0	2	2	2	2	0	2	2	0	2	2	2	0	1	0	0	0	2	2	2	2	0	2	0	2	2	2	2	2	2
Bin6.095	2	2	2	2	2	2	2	2	2	2	0	2	2	2	2	2	2	2	2	0	2	2	2	2	0	2	2	0	2	2	2	0	1	0	0	0	2	2	2	2	0	2	0	2	2	2	2	2	2
Bin6.096	2	2	2	2	2	2	2	2	2	2	0	2	2	2	2	2	2	2	2	0	2	2	0	2	0	2	2	0	2	2	2	0	1	0	0	0	2	2	2	2	0	2	0	2	2	2	2	2	2
Bin6.097	2	2	2	2	2	2	2	2	2	2	0	2	2	2	2	2	2	2	2	0	2	2	0	2	0	2	2	0	2	2	2	0	1	0	0	0	2	2	2	2	0	2	0	2	2	2	2	2	2
Bin6.098	2	2	2	2	2	2	2	2	2	2	0	2	2	2	2	2	2	2	2	0	2	2	0	2	0	2	2	0	2	2	2	0	1	0	0	0	2	2	2	2	0	2	0	2	2	2	2	2	2
Bin6.099	2	2	2	2	2	2	2	2	2	2	0	2	2	2	2	0	2	2	2	0	2	2	0	2	0	2	2	0	2	2	2	0	1	0	0	0	2	2	2	2	0	2	0	2	2	2	2	2	2
Bin6.100	2	2	2	2	2	2	2	2	2	2	0	2	2	2	2	0	0	2	2	0	2	2	0	2	0	2	2	0	2	2	2	0	1	0	0	0	2	2	2	2	0	2	0	2	2	2	2	2	2
Bin6.101	2	2	2	2	2	2	2	2	2	2	0	2	2	2	2	0	0	2	2	2	2	2	0	2	0	2	2	0	2	2	2	0	1	0	0	0	2	2	2	2	0	2	0	2	2	2	2	2	2
Bin6.102	2	2	2	2	2	2	2	2	2	2	0	2	2	2	2	0	0	2	2	2	2	2	0	2	0	2	2	0	2	2	2	0	0	0	0	0	2	2	2	2	0	2	0	2	2	2	2	2	2
Bin6.103	2	2	0	2	2	2	2	2	2	2	0	2	2	2	2	0	0	2	2	2	2	2	0	2	0	2	2	0	2	2	2	0	0	0	0	0	2	2	2	2	0	2	0	2	2	2	2	2	2
Bin6.104	2	2	0	2	2	2	2	2	2	2	0	2	2	2	2	0	0	2	2	2	2	2	0	2	0	2	2	0	2	2	2	0	0	0	0	0	2	2	2	2	0	2	0	2	2	2	2	2	2
Bin6.105	2	2	0	2	2	2	2	2	2	2	0	2	2	2	2	0	0	2	2	2	2	2	0	2	0	2	2	0	2	2	2	0	0	0	0	0	2	2	2	2	0	2	0	2	2	2	2	2	2
Bin6.106	2	2	0	2	2	2	2	2	2	2	0	2	2	2	0	0	0	2	2	2	2	2	0	2	0	2	2	0	2	2	2	0	0	0	0	0	2	2	2	2	0	2	0	2	2	2	2	2	2
Bin6.107	2	2	0	2	2	2	2	2	2	2	0	2	2	2	2	0	0	2	2	2	2	2	0	2	0	2	2	0	2	2	2	0	0	0	0	0	2	2	2	2	0	2	0	2	2	2	2	2	2
Bin6.108	2	2	0	2	2	2	2	2	2	2	0	2	2	2	2	0	0	2	2	2	2	2	0	2	0	2	2	0	2	2	2	0	0	0	0	0	2	2	2	2	0	2	0	2	2	2	2	2	2
Bin7.001	2	1	2	2	2	1	2	2	2	2	1	2	2	1	2	2	2	1	2	2	2	2	1	2	2	2	2	2	2	2	2	1	2	2	1	2	2	2	2	2	2	2	2	2	2	2	2	2	2
Bin7.002	2	1	2	2	2	1	2	2	2	2	1	2	2	1	2	2	2	1	1	2	2	2	1	2	2	2	2	2	2	2	2	1	2	2	1	2	2	2	2	2	2	2	2	2	2	2	2	2	2
Bin7.003	2	1	2	2	2	1	2	2	2	2	1	2	2	1	2	2	2	1	1	2	2	2	1	2	1	2	2	2	2	2	2	1	2	2	1	2	2	2	2	2	2	2	2	2	2	2	2	2	2
Bin7.004	2	1	2	2	2	1	2	2	2	1	1	2	2	1	2	2	2	1	1	2	2	2	1	2	1	2	2	2	2	2	2	1	2	2	1	2	2	2	2	2	2	2	2	2	2	2	2	2	2
Bin8.001	2	0	2	2	2	0	2	2	2	2	2	2	2	2	2	2	0	0	2	2	0	2	2	0	2	2	0	0	2	2	0	2	1	2	2	0	0	0	0	2	2	0	2	2	2	2	2	2	0
Bin8.002	2	0	0	2	2	0	2	2	2	2	2	2	2	2	2	2	0	0	2	2	0	2	2	0	2	2	0	0	2	2	0	2	1	2	2	0	0	0	0	2	2	0	2	2	2	2	2	2	0
Bin8.003	2	0	0	2	2	0	2	2	2	2	2	2	2	2	2	2	0	0	2	2	0	2	2	0	2	2	0	0	2	2	2	2	1	2	2	0	0	0	0	2	2	0	2	2	2	2	2	2	0
Bin8.004	2	0	0	2	2	0	2	2	2	2	2	2	2	2	2	2	0	0	2	2	0	2	2	0	2	2	0	0	2	2	2	2	1	2	2	0	0	0	0	2	2	0	2	2	2	2	2	2	0
Bin8.005	2	0	0	2	2	0	2	2	2	2	2	2	2	2	2	2	0	0	2	2	0	2	2	0	2	2	0	0	2	2	2	2	1	2	2	0	0	0	0	2	2	0	2	2	2	2	2	2	0
Bin8.006	2	0	0	2	2	0	2	2	2	2	2	2	2	2	2	2	0	0	2	2	0	2	2	0	2	2	0	0	2	2	2	2	1	2	2	0	0	0	0	2	2	0	2	2	2	2	2	2	2
Bin8.007	2	0	0	2	2	2	2	2	2	2	2	2	2	2	2	2	0	0	2	2	2	2	2	0	2	2	0	0	2	2	2	2	1	2	2	0	0	0	0	2	2	0	2	2	2	2	2	2	2
Bin8.008	2	0	0	2	2	2	2	2	2	2	2	2	2	2	2	2	0	0	2	2	2	2	2	0	2	2	0	0	2	2	2	2	1	2	2	0	0	0	0	2	0	0	2	2	2	2	2	2	2
Bin8.009	2	0	0	2	2	2	2	2	2	2	2	2	2	2	2	2	0	0	2	2	2	2	2	0	2	2	0	0	2	2	2	2	1	2	2	0	0	0	0	2	0	0	2	2	2	2	2	2	2
Bin8.010	2	2	0	2	2	2	2	2	2	2	2	2	2	2	2	2	0	0	2	2	2	2	2	0	2	2	0	0	2	2	2	2	1	2	2	0	0	0	0	2	0	0	2	2	2	2	2	2	2
Bin8.011	2	2	2	2	2	2	2	2	2	2	2	2	2	2	2	2	0	0	2	2	2	2	2	0	2	2	0	0	2	2	2	2	1	2	2	0	0	0	0	2	0	0	2	2	2	2	2	2	2
Bin8.012	2	2	2	2	2	2	2	2	2	2	2	2	2	2	2	2	0	0	2	2	2	2	2	0	2	2	0	0	2	2	2	2	1	2	2	0	0	0	0	2	0	0	2	2	2	2	2	2	2
Bin8.013	2	2	2	2	2	2	2	2	2	2	2	2	2	2	2	2	0	0	2	2	2	2	2	0	2	2	0	0	2	2	2	2	1	2	2	0	0	0	0	2	0	0	2	2	2	2	2	2	2
Bin8.014	2	2	2	2	2	2	2	2	2	2	2	2	2	2	2	2	0	0	2	2	2	2	2	0	2	2	0	0	2	2	2	2	1	2	2	0	0	0	0	2	0	0	2	2	2	2	2	2	2
Bin8.015	2	2	2	2	2	2	2	2	2	2	2	2	2	2	2	2	0	0	2	2	2	2	2	0	2	2	0	0	2	2	2	2	1	2	2	0	0	0	0	2	0	0	2	2	2	2	2	2	2
Bin8.016	2	2	2	2	2	2	2	2	2	2	2	2	2	2	2	2	0	0	2	2	2	2	2	0	2	2	0	0	2	2	2	2	1	2	2	0	0	0	0	2	0	0	2	2	2	2	2	2	2
Bin8.017	2	2	2	2	2	2	2	2	2	2	2	2	2	2	2	2	0	0	2	2	2	2	2	0	2	2	0	0	2	2	2	2	1	2	2	0	0	0	0	2	0	0	2	2	2	2	2	2	2
Bin8.018	2	2	2	0	2	2	2	2	2	2	2	2	2	2	2	2	0	0	2	2	2	2	2	0	2	2	0	0	2	2	2	2	1	2	2	0	0	0	0	2	0	0	2	2	2	2	2	2	2
Bin8.019	2	2	2	0	2	2	2	2	2	2	2	2	2	2	2	2	0	0	2	2	2	2	2	0	2	2	2	0	2	2	2	2	1	2	2	0	0	0	0	2	0	0	2	2	2	2	2	2	2
Bin8.020	2	2	2	0	2	2	2	2	2	2	2	2	2	2	2	2	0	0	2	2	2	2	2	0	2	2	2	0	2	2	2	2	1	2	2	0	0	0	0	2	0	0	2	2	2	2	2	2	2
Bin8.021	2	2	2	0	2	2	2	2	2	2	2	2	2	2	2	2	0	0	2	2	2	2	2	0	2	2	2	2	2	2	2	2	2	2	2	0	0	0	0	2	0	0	2	2	2	2	2	2	2
Bin8.022	2	2	2	0	2	2	2	2	2	2	2	2	2	2	2	2	0	0	0	2	2	2	2	0	2	2	2	2	2	2	2	2	2	2	2	0	0	0	0	2	0	0	2	2	2	2	2	2	2
Bin8.023	2	2	2	0	2	2	2	2	2	2	2	2	2	2	2	2	0	0	0	2	2	2	2	0	2	2	2	2	2	2	2	2	2	2	2	0	0	0	0	2	0	0	2	2	2	2	2	2	2
Bin8.024	2	2	2	0	2	2	2	2	2	2	2	2	2	2	2	2	0	0	0	2	2	2	2	0	2	2	2	2	2	2	2	2	2	2	0	0	0	0	2	2	0	0	2	2	2	2	2	2	2
Bin8.025	2	2	2	0	2	2	2	2	2	2	2	2	2	2	2	2	0	0	0	2	2	2	2	0	2	2	2	2	2	2	2	2	2	2	0	0	0	0	2	2	0	0	2	2	2	2	2	2	2
Bin8.026	2	2	2	0	2	2	2	2	2	2	2	2	2	2	2	2	0	0	0	2	2	2	2	0	2	2	2	2	2	2	2	2	2	2	0	0	0	0	2	2	0	0	2	2	2	2	2	2	2
Bin8.027	2	2	2	0	2	2	2	2	2	2	2	2	2	2	2	2	0	0	0	2	2	2	2	0	2	2	2	2	2	2	2	2	2	2	0	0	0	0	0	2	0	0	2	2	2	2	2	2	2
Bin8.028	2	2	2	0	2	2	2	2	2	2	2	2	2	2	2	2	0	0	0	2	2	2	2	0	2	2	2	2	2	2	2	2	2	2	0	0	0	0	0	2	0	2	2	2	2	2	2	2	2
Bin8.029	2	2	2	0	2	2	2	2	2	2	2	2	2	2	2	2	0	0	0	2	2	2	2	0	2	2	2	2	2	2	2	2	2	2	0	0	0	0	0	2	0	2	2	2	2	2	2	2	2
Bin8.030	2	2	2	0	2	2	2	2	2	2	2	2	2	2	2	2	0	0	0	2	2	2	2	0	2	2	2	2	2	2	2	2	2	2	0	0	2	2	0	2	0	2	2	2	2	2	2	2	2
Bin8.031	2	2	2	0	2	2	2	2	2	2	2	2	2	2	2	2	0	0	0	2	2	2	2	0	2	2	2	2	2	2	2	2	2	2	0	0	2	2	0	2	0	2	2	2	2	2	2	2	2
Bin8.032	2	2	2	0	2	2	2	2	2	2	2	2	2	2	2	2	0	0	0	2	2	2	2	0	2	2	2	2	2	2	2	2	2	2	0	0	2	2	0	2	0	2	2	2	2	2	2	2	2
Bin8.033	2	2	2	0	2	2	2	2	2	2	2	2	2	2	2	2	0	0	0	2	2	2	2	0	2	2	2	2	2	2	2	2	2	2	0	0	2	2	0	2	0	2	2	2	2	2	2	2	2
Bin8.034	2	2	2	0	2	2	2	2	2	2	2	2	2	2	2	2	0	0	0	2	2	2	2	0	2	2	2	2	2	2	2	2	2	2	0	0	2	2	0	2	0	2	2	2	2	2	2	2	2
Bin8.035	2	2	2	0	2	2	2	2	2	2	2	2	2	2	2	2	0	0	0	2	2	2	2	0	2	2	2	2	2	2	2	2	2	2	0	0	2	2	0	2	0	2	2	2	2	2	2	2	2
Bin8.036	2	2	2	0	2	2	2	2	2	2	2	2	2	2	2	2	0	0	0	2	2	2	2	0	2	2	2	2	2	2	2	2	2	2	0	0	2	2	0	2	0	2	2	2	2	2	2	2	2
Bin8.037	2	2	2	0	2	2	2	2	2	2	2	2	2	2	2	2	0	0	0	2	2	2	2	0	2	2	2	2	2	2	2	2	2	2	0	0	2	2	0	2	0	2	2	2	2	2	2	2	2
Bin8.038	2	2	2	0	2	2	2	2	2	2	2	2	2	2	2	2	2	0	0	2	2	2	2	0	2	2	2	2	2	2	2	2	2	2	0	0	2	2	0	2	0	2	2	2	2	2	2	2	2
Bin8.039	2	2	2	0	2	2	2	2	2	2	2	2	2	2	2	2	2	0	0	2	2	2	2	0	2	2	2	2	2	2	2	2	2	2	0	0	2	2	0	2	0	2	2	2	2	2	2	2	2
Bin8.040	2	2	2	0	2	2	2	2	2	2	2	2	2	2	2	2	2	0	0	2	2	2	2	0	2	2	2	2	2	2	2	2	2	2	0	0	2	2	0	2	0	2	2	2	2	2	2	2	2
Bin8.041	2	2	2	0	2	2	2	2	2	2	2	2	2	2	2	2	2	0	0	2	2	2	2	0	2	2	2	2	2	2	2	2	2	2	0	0	2	2	0	2	2	2	2	2	2	2	2	2	2
Bin8.042	2	2	2	0	2	2	2	2	2	2	2	2	2	2	2	2	2	0	0	2	2	2	2	0	2	2	2	2	2	2	2	2	2	2	0	0	2	2	0	2	2	2	0	2	2	2	2	2	2
Bin8.043	2	2	2	0	2	2	2	2	2	2	2	2	2	2	2	2	2	0	0	2	2	2	2	0	2	2	2	2	2	2	2	2	2	2	0	2	2	2	0	2	2	2	0	2	2	2	2	2	2
Bin8.044	2	2	2	0	2	2	2	2	2	2	2	2	2	2	2	2	2	0	0	2	2	2	2	0	2	2	2	2	2	2	2	2	2	2	0	2	2	2	0	2	2	2	0	2	2	2	2	2	2
Bin8.045	2	2	2	0	2	2	2	2	2	2	2	2	2	2	2	2	2	0	0	2	2	2	2	0	2	2	2	2	2	2	2	2	2	2	0	2	2	2	0	2	2	2	0	2	2	2	2	2	2
Bin8.046	2	2	2	0	2	2	2	2	2	2	2	2	2	2	2	2	2	0	2	2	2	2	2	0	2	2	2	2	2	2	2	2	2	2	0	2	2	2	0	2	2	2	0	2	2	2	2	2	2
Bin8.047	2	2	2	0	2	2	2	2	2	2	2	2	2	2	2	2	2	0	2	2	2	2	2	0	2	2	2	2	2	2	2	2	2	2	0	2	2	2	0	2	2	2	0	2	2	2	2	2	2
Bin8.048	2	2	2	0	2	2	2	2	2	2	2	2	2	2	2	2	2	0	2	2	2	2	2	0	2	2	2	2	2	2	2	2	2	2	0	2	2	2	0	2	2	2	0	2	2	2	2	2	2
Bin8.049	2	2	2	0	2	2	2	2	2	2	2	2	2	2	2	2	2	0	2	2	2	2	2	0	2	2	2	2	2	2	2	2	2	2	0	2	2	2	0	2	2	2	0	2	2	2	2	2	2
Bin8.050	2	2	2	0	2	2	2	2	2	2	2	2	2	2	2	2	2	0	2	2	2	2	2	0	2	2	2	2	2	2	2	2	1	2	0	2	2	2	0	2	2	2	0	2	2	2	2	2	2
Bin8.051	2	2	2	0	2	2	2	2	2	2	2	2	2	2	2	2	2	0	2	2	2	2	2	0	2	2	2	2	2	2	2	2	1	2	0	2	2	2	0	2	2	2	0	2	2	2	2	2	2
Bin8.052	2	2	2	0	2	2	2	2	2	2	2	2	2	2	2	2	2	0	2	2	2	2	2	0	2	2	2	2	2	2	2	2	1	2	0	2	2	2	0	2	2	2	0	2	2	2	2	2	2
Bin8.053	2	2	2	0	2	2	2	2	2	2	2	0	2	2	2	2	2	0	2	2	2	2	2	0	2	2	2	2	2	2	2	2	1	2	0	2	2	2	0	2	2	2	0	2	2	2	2	2	2
Bin8.054	2	2	2	2	2	2	2	2	2	2	2	0	2	2	2	2	2	0	2	2	2	2	2	0	2	2	2	2	2	2	2	2	1	2	0	2	2	2	0	2	2	2	0	2	2	2	2	2	2
Bin8.055	2	2	2	2	2	2	2	2	2	2	2	0	2	2	2	2	2	0	2	2	2	2	2	0	2	2	2	2	2	2	2	2	1	2	0	2	2	2	0	2	2	2	0	2	2	2	2	2	2
Bin8.056	2	2	2	2	2	2	2	2	2	2	2	0	2	2	2	2	2	0	2	2	2	2	2	0	2	2	2	2	2	2	2	2	1	2	1	2	2	2	0	2	2	2	0	2	2	2	2	2	2
Bin8.057	2	2	2	2	2	2	2	2	2	2	2	0	2	2	2	2	2	0	2	2	2	2	2	0	2	2	2	2	2	2	2	2	1	2	1	2	2	2	0	2	2	2	0	2	2	2	2	2	2
Bin8.058	2	2	2	2	2	2	2	2	2	2	2	0	2	2	2	2	2	0	0	2	2	2	2	0	2	2	2	2	2	2	2	2	1	2	1	2	2	2	0	2	2	2	0	2	2	2	2	2	2
Bin8.059	2	2	2	2	2	2	2	2	2	2	2	0	2	2	2	2	2	0	0	2	2	2	2	0	2	2	2	2	2	2	2	2	1	2	1	2	2	2	0	2	2	2	0	2	2	2	2	2	2
Bin8.060	2	2	2	2	2	2	2	2	2	2	2	0	2	2	2	2	2	0	0	2	2	2	2	0	2	2	2	2	2	2	2	2	1	2	1	2	2	2	0	2	2	2	0	2	2	2	2	2	2
Bin8.061	2	2	2	2	2	2	2	2	2	2	2	0	2	2	2	2	2	0	0	2	2	2	2	0	2	2	2	2	2	2	2	2	1	2	1	2	2	2	0	2	2	2	0	2	2	2	2	2	2
Bin8.062	2	2	2	2	2	2	2	2	2	2	2	0	2	2	2	2	2	0	0	2	2	2	2	0	2	2	2	2	2	2	2	2	1	2	1	2	2	2	0	2	2	2	0	2	2	2	2	2	2
Bin8.063	2	2	2	2	2	2	2	2	2	2	2	0	2	2	2	2	2	0	0	2	2	2	2	0	2	2	2	2	2	2	2	2	1	2	2	2	2	2	0	2	2	2	0	2	2	2	2	2	2
Bin8.064	2	2	2	2	2	2	2	2	2	2	2	0	2	2	2	2	2	0	0	2	2	2	2	0	2	2	2	2	2	2	2	2	2	2	2	2	2	2	0	2	2	2	0	2	2	2	2	2	2
Bin8.065	2	2	2	2	2	2	2	2	2	2	2	0	2	2	2	2	2	0	0	2	2	2	2	0	2	2	2	2	2	2	2	2	2	2	2	2	2	2	2	2	2	2	0	2	2	2	2	2	2
Bin8.066	2	2	2	2	2	2	2	2	2	2	2	0	2	2	2	2	2	0	0	2	2	2	2	2	2	2	2	2	2	2	2	2	2	2	2	2	2	2	2	2	2	2	0	2	2	2	2	2	2
Bin8.067	2	2	2	2	2	2	2	2	2	2	2	0	2	2	2	2	2	0	2	2	2	2	2	2	2	2	2	2	2	2	2	2	2	2	2	2	2	2	2	2	2	2	0	2	2	2	2	2	2
Bin8.068	2	2	2	2	2	2	2	2	2	2	2	0	2	2	2	2	2	0	2	2	2	2	2	2	2	2	2	2	2	2	2	2	2	2	2	2	2	2	2	2	2	2	0	2	2	2	2	2	2
Bin8.069	2	2	2	2	2	2	2	2	2	2	2	0	2	2	2	2	2	0	2	2	2	2	2	2	2	2	2	2	2	2	2	2	2	2	2	2	2	2	2	2	2	2	0	2	2	2	2	2	2
Bin8.070	2	2	2	2	2	2	2	2	2	2	2	0	2	2	2	2	2	0	2	2	2	2	2	2	2	2	2	2	2	2	2	2	2	2	2	2	2	2	2	2	2	2	0	2	2	2	2	2	2
Bin8.071	2	2	2	2	2	2	2	2	2	2	2	0	2	2	2	2	2	0	2	2	2	2	2	2	2	2	2	2	2	2	2	2	2	2	2	2	2	2	2	2	2	2	0	2	2	2	2	2	2
Bin8.072	2	2	2	1	2	2	2	2	2	2	2	0	2	2	2	2	2	0	2	2	2	2	2	2	2	2	2	2	2	2	2	2	2	2	2	2	2	2	2	2	2	2	0	2	2	2	2	2	2
Bin8.073	2	2	2	1	2	2	2	2	2	2	2	0	2	2	2	2	2	0	2	2	2	2	2	2	2	2	2	2	2	2	2	2	2	2	2	2	2	2	2	2	2	2	0	2	2	2	2	2	2
Bin8.074	2	2	2	1	2	2	2	2	2	2	2	0	2	2	2	2	2	0	2	2	2	2	2	2	2	2	2	2	2	2	2	2	2	2	2	2	2	2	2	2	2	2	0	2	2	2	2	2	2
Bin8.075	2	2	2	1	2	2	2	2	2	2	2	0	2	2	2	2	2	0	2	2	2	2	2	2	2	2	2	2	2	2	2	2	2	2	2	2	2	2	2	2	2	2	0	2	2	2	2	2	2
Bin8.076	2	2	2	1	2	2	2	2	2	2	2	0	2	2	2	2	2	0	2	2	2	2	2	2	2	2	2	2	2	2	2	2	2	0	2	2	2	2	2	2	2	2	0	2	2	2	2	2	2
Bin8.077	2	2	2	2	2	2	2	2	2	2	2	0	2	2	2	2	2	0	2	2	2	2	2	2	2	2	2	2	2	2	2	2	2	0	2	2	2	2	2	2	2	2	0	2	2	2	2	2	2
Bin8.078	2	2	2	2	2	2	2	2	2	2	2	0	2	2	2	2	2	0	2	2	2	2	2	2	2	2	2	2	2	2	2	2	2	0	2	2	2	2	2	2	2	2	0	2	2	2	2	2	2
Bin8.079	2	2	2	2	2	2	2	2	2	2	2	0	2	2	2	2	2	0	2	2	2	2	2	2	2	2	2	2	2	2	2	2	2	0	2	2	2	2	2	2	2	2	0	2	2	2	2	2	2
Bin8.080	2	2	2	2	2	2	2	2	2	2	2	0	2	2	2	2	2	0	2	2	2	2	2	2	2	2	2	2	2	2	2	2	2	0	2	2	2	2	2	2	2	2	0	2	2	2	2	2	2
Bin8.081	2	2	2	2	2	2	2	2	2	2	2	0	2	2	2	2	2	0	2	2	2	2	2	2	2	2	2	2	2	2	2	2	2	0	2	2	2	2	2	2	0	2	0	2	2	2	2	2	2
Bin8.082	2	2	2	2	2	2	2	2	2	2	2	0	2	2	2	2	2	0	2	2	2	2	2	2	2	2	2	2	2	2	2	2	2	0	2	2	2	2	2	2	2	2	0	2	2	2	2	2	2
Bin8.083	2	2	2	2	2	2	2	2	2	2	2	0	2	2	2	2	2	2	2	2	2	2	2	2	2	2	2	2	2	2	2	2	2	0	2	2	2	2	2	2	2	2	0	2	2	2	2	2	2
Bin8.084	2	2	2	2	2	2	2	2	2	2	2	2	2	2	2	2	2	2	2	2	2	2	2	2	2	2	2	2	2	2	2	2	2	0	2	2	2	2	2	2	2	2	0	2	2	2	2	2	2
Bin8.085	2	2	2	2	2	2	2	2	2	2	2	2	2	2	2	2	2	2	2	2	2	2	2	2	2	2	2	2	2	2	2	2	2	0	2	2	2	2	2	2	2	2	0	2	2	2	2	2	2
Bin8.087	2	2	2	2	2	2	2	2	2	2	2	2	2	2	2	2	2	2	2	2	2	2	2	2	2	2	2	2	2	2	2	2	2	0	2	2	2	2	2	2	2	2	0	2	2	2	2	2	2
Bin8.086	2	2	2	2	2	2	2	2	2	2	2	2	2	2	2	2	2	2	2	2	2	2	2	2	2	2	2	2	2	2	2	2	2	0	2	2	2	2	2	2	2	0	0	2	2	2	2	2	2
Bin8.088	2	2	2	2	2	2	2	2	2	2	2	2	2	2	2	2	2	2	2	2	2	2	2	2	2	2	2	2	2	2	2	2	2	0	2	2	2	2	2	2	2	0	0	2	2	2	2	2	2
Bin8.089	2	2	2	2	2	2	2	2	2	2	2	2	2	2	2	2	2	2	2	2	2	2	2	2	2	2	2	2	2	2	2	2	2	0	2	2	2	2	2	2	2	0	2	2	2	2	0	2	2
Bin8.090	2	2	2	2	2	2	2	2	2	2	2	2	2	2	2	2	2	2	2	2	2	2	2	2	2	2	2	2	2	2	0	2	2	0	2	2	2	2	2	2	2	0	2	2	2	2	0	2	2
Bin8.091	2	2	2	2	2	2	2	2	2	2	2	2	2	2	2	2	2	2	2	0	2	2	2	2	2	2	2	2	2	2	0	2	2	0	2	2	2	2	2	2	2	0	2	2	2	2	0	2	2
Bin8.092	2	2	2	2	2	2	2	2	2	2	2	2	2	2	2	2	2	2	2	0	2	2	2	2	2	2	2	2	2	2	0	1	2	2	2	2	2	2	2	2	2	0	2	2	2	2	0	2	2
Bin8.093	2	2	2	2	2	2	2	2	2	2	2	2	2	2	2	2	2	2	2	0	2	2	2	2	2	2	2	2	2	2	0	1	2	2	2	2	2	2	2	2	2	0	2	2	2	2	0	2	2
Bin8.094	2	2	2	2	2	2	2	2	2	2	2	2	2	2	2	2	2	2	2	0	2	2	0	2	2	2	2	2	2	2	0	1	2	2	2	2	2	2	2	2	2	0	2	2	2	2	0	2	2
Bin8.095	2	2	2	2	2	2	2	2	2	2	2	2	2	2	2	2	2	2	2	0	2	2	0	2	2	2	2	2	2	2	0	1	2	2	2	2	2	2	2	2	2	0	2	2	2	2	0	2	2
Bin8.096	2	2	2	2	2	2	2	2	2	2	2	2	2	2	2	2	2	2	2	0	2	2	0	2	2	2	2	2	2	2	0	1	2	2	2	2	2	2	2	2	2	0	2	2	2	2	2	2	2
Bin8.097	2	2	2	2	2	2	2	2	2	2	2	2	2	2	2	2	2	2	2	0	2	2	0	2	2	2	2	2	2	2	0	1	2	2	2	2	2	2	2	2	2	0	2	2	2	2	2	2	2
Bin8.098	2	2	2	2	2	2	2	2	2	2	2	2	2	2	2	2	2	2	2	0	2	2	0	2	2	2	2	2	2	2	0	1	2	2	2	2	2	2	2	2	2	0	2	2	2	2	2	2	2
Bin8.099	2	2	2	2	2	2	2	2	2	2	2	2	2	2	2	2	2	2	2	0	2	2	0	2	2	2	2	2	2	2	0	1	2	2	2	2	2	2	2	2	2	0	2	2	2	2	2	2	2
Bin8.100	2	2	2	2	2	2	2	2	2	2	2	2	2	2	2	2	2	2	2	0	2	2	0	2	2	2	2	2	2	2	0	1	2	2	2	2	2	2	2	2	2	0	2	2	2	2	2	2	2
Bin8.101	2	2	2	2	2	2	2	2	2	2	2	2	2	2	2	2	2	2	2	0	2	2	2	2	2	2	2	2	2	2	0	1	2	2	2	2	2	2	2	2	2	0	2	2	2	2	2	2	2
Bin8.102	2	2	2	2	2	2	2	2	2	2	2	2	2	2	2	2	2	2	2	0	2	2	2	2	2	2	2	2	2	2	0	1	2	2	2	2	2	2	2	2	2	0	2	2	2	2	2	2	2
Bin8.103	2	2	2	2	2	2	2	2	2	2	2	2	2	2	2	2	2	2	2	0	2	2	2	2	2	2	2	2	2	2	0	1	2	2	2	2	2	2	2	2	2	0	2	2	2	2	2	2	2
Bin8.104	2	2	2	2	2	2	2	2	2	2	2	2	2	2	2	2	2	2	2	0	2	2	2	2	2	2	2	2	2	2	0	1	1	2	2	2	2	2	2	2	2	0	2	2	2	2	2	2	2
Bin8.105	2	2	0	2	2	2	2	2	2	2	2	2	2	2	2	2	2	2	2	0	2	2	2	2	2	2	2	2	2	2	0	1	1	2	2	2	2	2	2	2	2	0	2	2	2	2	2	2	2
Bin8.106	2	2	0	2	2	2	2	2	2	2	2	2	2	2	2	2	2	2	2	0	2	2	2	2	2	2	2	2	2	2	0	1	2	2	2	2	2	2	2	2	2	0	2	2	2	2	2	2	2
Bin8.107	0	2	0	2	2	2	2	2	2	2	2	2	2	2	2	2	2	2	2	0	2	2	2	2	2	2	2	2	2	2	0	1	2	2	2	2	2	2	2	2	2	0	2	2	2	2	2	2	0
Bin8.108	0	2	0	2	2	2	2	2	2	2	2	2	2	2	2	2	2	2	2	0	2	2	2	2	2	2	2	2	2	2	0	1	2	2	2	2	2	2	2	2	2	0	2	2	2	2	2	2	0
Bin8.109	0	2	2	2	2	2	2	2	2	2	2	2	2	2	2	2	2	2	2	0	2	2	2	2	2	2	2	2	2	2	0	1	2	2	2	2	2	2	2	2	2	0	2	2	2	2	2	2	0
Bin8.110	0	2	2	2	2	2	2	2	2	2	2	2	2	2	2	2	2	2	2	0	2	2	2	2	2	2	2	2	2	2	0	2	2	2	2	2	2	2	2	2	2	0	2	2	2	2	2	2	0
Bin8.111	0	2	2	2	2	2	2	2	2	2	2	2	2	2	2	2	2	2	2	0	2	2	2	2	2	2	2	2	2	2	0	2	2	2	2	2	2	2	2	2	2	0	2	2	2	2	2	2	0
Bin8.112	0	2	2	2	2	2	2	2	2	2	2	2	2	2	2	2	2	2	2	0	2	2	2	2	2	2	2	2	2	2	0	2	2	2	2	2	2	2	2	2	2	0	2	2	2	2	2	2	0
Bin8.113	0	2	2	2	2	2	2	2	2	2	2	2	2	2	2	2	2	2	2	0	2	2	2	2	2	2	2	2	2	2	0	2	2	2	2	2	2	2	2	2	2	0	0	2	2	2	2	2	0
Bin8.114	0	2	2	2	2	2	2	2	2	2	2	2	2	2	2	2	2	2	2	0	2	2	2	2	2	2	2	2	2	2	0	2	2	2	2	2	2	2	2	2	2	0	0	2	2	2	2	2	0
Bin8.115	0	2	2	2	2	2	2	2	2	2	2	2	2	2	2	2	2	2	2	0	2	2	2	2	2	2	2	2	2	2	0	2	2	2	2	2	2	2	2	2	2	0	0	2	2	2	2	2	0
Bin8.116	0	2	2	2	2	2	2	2	2	2	2	2	2	2	2	2	2	2	2	0	2	2	2	2	2	2	2	2	2	2	0	2	2	2	2	2	2	2	2	2	2	0	0	2	2	2	2	2	0
Bin8.117	0	2	2	2	2	2	2	2	2	2	2	2	2	2	2	2	2	2	2	0	2	2	2	2	2	2	2	2	2	2	0	2	2	2	2	2	2	2	2	2	2	0	0	2	2	2	2	2	0
Bin8.118	2	2	2	2	2	2	2	2	2	2	2	2	2	2	2	2	2	2	2	0	2	2	2	2	2	2	2	2	2	2	0	2	2	2	2	2	2	2	2	2	2	0	0	2	2	2	2	2	0
Bin8.119	2	2	2	2	2	2	2	2	2	2	2	2	2	2	2	2	2	2	2	0	2	2	2	2	2	2	2	2	2	2	0	2	2	2	2	2	2	2	2	2	2	0	0	2	2	2	2	2	0
Bin8.120	2	2	2	2	2	2	2	2	2	2	2	2	2	2	2	2	2	2	2	0	2	2	2	2	2	2	2	2	2	2	0	2	2	2	2	2	2	2	2	2	2	0	0	2	2	2	2	2	2
Bin8.121	2	2	2	2	2	2	2	2	2	2	2	2	2	2	2	2	2	2	2	0	2	2	2	2	2	2	2	2	2	2	0	2	2	2	2	2	2	2	2	2	2	0	0	2	2	2	2	2	2
Bin8.122	2	2	2	2	2	2	2	2	2	2	2	2	2	2	2	2	2	2	2	0	2	2	2	2	2	2	2	2	2	2	0	2	2	2	2	2	2	2	2	2	2	0	0	2	2	2	2	2	2
Bin8.123	2	2	2	2	2	2	2	2	2	2	2	2	2	2	2	2	2	2	2	0	2	2	2	2	2	2	2	2	2	2	0	2	2	2	2	2	2	2	2	2	2	0	0	2	2	2	2	2	2
Bin8.124	2	2	2	2	2	2	2	2	2	2	2	2	2	2	2	2	2	2	2	0	2	2	2	2	2	2	2	2	2	2	0	2	2	2	2	2	0	0	2	2	2	0	0	2	2	2	2	2	2
Bin8.125	2	2	2	2	2	2	2	2	2	2	2	2	2	2	2	2	2	2	2	0	2	2	2	2	2	2	2	2	2	2	0	2	2	2	2	2	0	0	2	2	2	0	0	2	2	2	2	2	2
Bin8.126	2	2	2	2	2	2	2	2	2	2	2	2	2	2	2	2	2	2	2	0	2	2	2	2	2	2	2	2	2	2	0	2	2	2	2	2	0	0	2	2	2	0	0	2	2	2	2	2	2
Bin8.127	2	2	2	2	2	2	2	2	2	2	2	2	2	2	2	2	2	2	2	0	2	2	2	2	2	2	2	2	2	2	0	2	2	2	2	2	0	0	2	2	2	0	0	2	2	2	2	2	2
Bin8.128	2	2	2	2	2	2	2	2	2	2	2	2	2	2	2	2	2	2	2	0	2	2	2	2	2	2	2	2	2	2	0	2	2	2	2	2	0	0	2	2	2	0	0	2	2	2	2	2	2
Bin8.129	2	2	2	2	2	2	2	2	2	2	2	2	2	2	2	2	2	2	2	0	2	2	2	2	2	2	2	2	2	2	0	2	2	2	2	2	0	0	2	2	2	0	0	2	2	2	2	2	2
Bin8.130	2	2	2	2	2	2	2	2	2	2	2	2	2	2	2	2	2	2	2	0	2	2	2	2	2	2	2	2	2	2	0	2	2	2	2	2	0	0	2	1	2	0	0	2	2	2	2	2	2
Bin8.131	2	2	2	2	2	2	2	2	2	2	2	2	2	2	2	2	2	2	2	0	2	2	2	2	2	2	2	2	2	2	0	2	2	2	2	2	0	0	2	1	2	0	0	2	2	2	2	2	2
Bin8.132	2	2	2	2	2	2	2	2	2	2	2	2	2	2	2	2	2	2	2	0	2	2	2	2	2	2	2	2	2	2	0	2	2	2	2	2	0	0	2	1	2	2	0	2	2	2	2	2	2
Bin8.133	2	2	2	2	2	2	2	2	2	2	2	2	2	2	2	2	2	2	2	0	2	2	2	2	2	2	2	2	2	2	0	2	2	2	2	2	0	0	2	1	2	2	0	2	2	2	2	2	2
Bin8.134	2	2	2	2	2	2	2	2	2	2	2	2	2	2	2	2	2	2	2	0	2	2	2	2	2	2	2	2	2	2	0	2	2	2	2	2	0	0	2	1	2	2	0	2	2	2	2	2	2
Bin8.135	2	2	2	2	2	2	2	2	2	2	2	2	2	2	2	2	2	2	2	0	2	2	2	2	2	2	2	2	2	2	0	2	2	2	2	2	0	0	2	1	2	2	0	2	2	2	2	2	2
Bin8.136	2	2	2	2	2	2	2	2	2	2	2	2	2	2	2	2	2	2	2	0	2	2	2	2	2	2	2	2	2	2	0	2	2	2	2	2	0	0	2	1	2	2	0	2	2	2	2	2	2
Bin8.137	2	2	2	2	2	2	2	2	2	2	2	2	2	2	2	2	2	2	2	0	2	2	2	2	2	2	2	2	2	2	0	2	2	2	2	2	0	0	2	1	2	2	0	2	2	2	2	2	2
Bin8.138	2	2	2	2	2	2	2	2	2	2	2	2	2	2	2	2	2	2	2	0	2	2	2	2	2	2	2	2	2	2	0	2	2	2	2	2	0	0	2	2	2	2	0	2	2	2	2	2	2
Bin9.001	2	1	1	1	2	1	1	1	2	2	2	1	2	1	2	1	2	1	2	2	2	2	2	2	2	2	2	2	2	2	1	1	2	2	2	2	1	1	1	2	2	2	2	2	2	2	1	2	2
Bin9.002	2	1	1	1	2	1	2	1	2	2	2	1	2	1	2	1	2	1	2	2	2	2	2	2	2	2	2	2	2	2	1	1	2	2	2	2	1	1	1	2	2	2	2	2	2	2	1	2	2
Bin9.003	2	1	1	1	2	1	2	1	2	2	2	1	2	1	2	1	2	1	2	2	2	2	2	2	2	2	2	2	2	2	1	1	2	2	2	2	1	2	1	2	2	2	2	2	2	2	1	2	2
Bin9.004	2	1	1	1	2	1	2	1	2	2	2	1	2	1	2	1	2	1	2	2	2	2	2	2	2	2	2	2	2	2	1	1	2	2	2	2	1	2	1	2	2	2	2	2	2	2	1	2	2
Bin9.005	2	1	2	2	2	1	2	2	2	2	2	1	2	1	2	2	2	1	2	2	2	2	2	2	2	2	2	2	2	2	1	1	2	2	2	2	2	2	1	2	2	2	2	2	2	2	1	2	2
Bin9.006	2	1	2	2	2	1	2	2	2	2	2	1	2	1	2	2	2	1	2	2	2	2	2	2	2	2	2	2	2	2	1	1	2	2	2	2	2	2	1	2	2	2	2	2	2	2	2	2	2
Bin9.007	2	1	2	2	2	1	2	2	2	2	2	2	2	1	2	2	2	1	2	2	2	2	2	2	2	2	2	2	2	2	1	1	2	2	2	2	2	2	1	2	2	2	2	2	2	2	2	2	2
Bin9.008	2	1	2	2	2	1	2	2	2	2	2	2	2	1	2	2	2	1	2	2	2	2	2	2	2	2	2	2	2	2	1	1	2	2	2	2	2	2	1	2	2	2	2	2	2	2	2	2	2
Bin9.009	2	1	2	2	2	1	2	2	2	2	2	2	2	1	2	2	2	1	2	2	2	2	2	2	2	2	2	2	2	2	1	1	2	2	2	2	2	2	1	2	2	2	2	2	2	2	2	2	2
Bin9.010	2	2	2	2	2	1	2	2	2	2	2	2	2	1	2	2	2	2	2	2	2	2	2	2	2	2	2	2	2	2	1	1	2	2	2	2	2	2	1	2	2	2	2	2	2	2	2	2	2
Bin9.011	2	2	2	2	2	2	2	2	2	2	2	2	2	1	2	2	2	2	2	2	2	2	2	2	2	2	2	2	2	2	1	2	2	2	2	2	2	2	1	2	2	2	2	2	2	2	2	2	2
Bin9.012	2	2	2	2	2	2	2	2	2	2	2	2	2	1	2	2	2	2	2	2	2	2	2	2	2	2	2	2	2	2	1	2	2	2	2	2	2	2	1	2	2	2	2	2	2	2	2	2	2
Bin9.013	2	2	2	2	2	2	2	2	2	2	0	2	2	2	2	2	2	2	2	2	2	2	2	2	0	2	2	0	2	2	1	2	1	2	2	2	2	2	0	2	2	2	2	2	2	2	2	2	2
Bin9.014	2	2	2	2	2	2	2	2	2	2	0	2	2	2	2	2	2	2	2	2	2	2	2	2	0	2	2	0	2	2	1	2	1	2	2	2	2	2	0	2	2	2	2	2	2	2	2	2	2
Bin9.015	2	2	2	2	2	2	2	0	2	2	0	2	2	2	2	2	2	2	2	2	2	2	2	2	0	2	2	0	2	2	1	2	1	2	2	2	2	2	0	2	2	2	2	2	2	2	2	2	2
Bin9.016	2	2	2	2	2	2	2	0	2	2	0	2	2	2	2	2	2	2	2	2	2	2	2	0	0	2	2	0	2	2	2	2	1	2	2	2	2	2	0	2	2	2	2	2	2	2	2	2	2
Bin9.017	2	2	2	2	2	2	2	0	2	2	0	2	2	2	2	2	2	2	2	2	2	2	2	0	0	2	2	0	2	2	2	2	1	2	2	2	2	2	0	2	2	2	2	2	2	2	2	2	2
Bin9.018	2	2	2	2	2	2	2	0	2	2	0	2	2	2	2	2	2	2	2	2	2	2	2	0	0	2	2	2	2	2	2	2	2	2	2	2	2	2	0	2	2	2	2	2	2	2	2	2	2
Bin9.019	2	2	2	2	2	2	2	0	2	2	0	2	2	2	2	2	2	2	2	2	2	2	2	0	0	2	2	2	2	2	2	2	2	2	2	2	2	2	0	2	2	2	2	2	2	2	2	2	2
Bin9.020	2	2	2	2	2	2	2	0	2	2	0	2	2	2	2	2	2	2	2	2	2	2	2	0	0	2	2	2	2	2	2	2	2	2	2	2	2	2	0	2	2	2	2	2	2	2	2	2	2
Bin9.021	2	2	2	2	2	2	2	0	2	2	0	2	2	2	2	2	2	2	2	2	2	2	2	0	0	2	2	2	2	2	2	2	2	2	2	2	2	2	0	2	2	2	2	2	2	2	2	0	2
Bin9.022	2	2	2	2	2	2	2	0	2	2	0	2	2	2	2	2	2	2	2	2	2	2	2	0	0	2	2	2	2	2	2	2	2	2	2	2	2	2	0	2	2	2	2	2	2	2	0	0	2
Bin9.023	2	2	2	2	2	2	2	0	2	2	0	2	2	2	2	2	2	2	2	2	2	2	2	0	0	2	2	2	2	2	2	2	2	2	2	2	2	2	0	2	2	2	2	2	2	2	0	0	2
Bin9.024	2	0	2	2	2	2	2	0	2	2	0	2	2	2	2	2	2	2	2	2	2	2	2	0	0	2	2	2	2	2	2	2	2	2	2	2	2	2	0	2	2	2	2	2	2	2	0	0	2
Bin9.025	2	0	2	2	2	2	2	0	2	2	0	2	2	2	2	2	2	2	2	2	2	2	2	0	0	2	0	2	2	2	2	2	2	2	2	2	2	2	0	2	2	2	2	2	2	2	2	0	0
Bin9.026	2	0	2	2	2	2	2	0	2	2	0	2	2	2	2	2	2	2	2	2	2	2	2	0	0	2	0	2	2	2	2	2	2	2	2	2	2	2	0	2	2	2	2	2	2	2	2	0	0
Bin9.027	2	0	2	2	2	2	2	0	2	2	0	2	2	2	2	2	2	2	2	2	2	2	2	0	0	2	0	2	2	2	2	2	2	2	2	2	2	2	0	2	2	2	2	2	2	2	2	0	0
Bin9.028	2	0	2	2	2	2	2	0	2	2	0	2	2	2	2	2	2	2	2	2	2	2	2	0	0	2	0	2	2	2	2	2	2	2	2	2	2	2	2	2	2	2	2	2	2	2	2	0	0
Bin9.029	2	0	2	2	2	2	2	0	2	2	0	2	2	2	2	2	2	2	2	2	2	2	2	0	0	2	0	2	2	2	2	2	2	2	2	2	2	2	2	2	2	2	2	2	2	2	2	0	0
Bin9.030	2	0	2	2	2	2	2	0	2	2	0	2	0	2	2	2	2	2	2	2	2	2	2	0	0	2	0	2	2	2	2	2	2	2	2	2	2	2	2	2	2	2	2	2	2	2	2	0	0
Bin9.031	2	0	2	2	2	2	2	0	2	2	0	2	0	2	2	2	2	2	2	2	2	2	2	0	0	2	0	2	2	2	2	2	2	2	2	2	2	2	2	2	2	2	2	2	2	2	2	0	0
Bin9.032	2	0	2	2	2	2	2	0	2	2	0	2	0	2	2	2	2	2	2	2	2	2	2	0	0	2	0	2	2	2	2	2	2	2	0	2	2	2	2	2	2	2	2	2	2	2	2	0	0
Bin9.033	2	0	2	2	2	2	2	0	2	2	0	2	0	2	2	2	0	0	2	2	2	2	2	0	0	2	0	2	2	2	2	2	2	2	0	2	2	2	2	2	2	2	2	2	2	2	2	0	0
Bin9.034	2	0	2	2	2	2	2	0	2	2	0	2	0	2	2	2	0	0	2	2	2	2	2	0	0	2	0	2	2	2	2	2	2	2	0	2	2	2	2	2	2	2	2	2	2	2	2	0	0
Bin9.035	2	0	2	2	2	2	2	0	2	2	0	2	0	2	2	2	0	0	2	2	2	2	2	0	0	2	0	2	2	2	2	2	2	2	0	2	2	2	2	2	2	2	2	2	2	2	2	0	0
Bin10.001	2	2	2	2	2	0	2	2	2	2	2	2	2	2	2	2	2	0	2	0	0	2	0	2	0	2	2	0	0	0	2	2	0	2	2	2	2	2	2	2	2	2	2	2	2	2	2	2	0
Bin10.002	2	2	2	2	2	0	2	2	2	2	2	2	2	2	2	2	2	0	2	0	0	2	0	2	0	2	2	0	0	0	2	2	0	2	2	2	2	2	2	2	2	2	2	2	2	2	2	2	0
Bin10.003	2	2	2	2	2	0	2	2	2	2	2	2	2	2	2	2	2	0	2	0	0	2	0	2	0	2	2	0	0	0	2	2	0	2	2	2	2	2	2	2	2	2	2	2	2	2	2	2	0
Bin10.004	2	2	2	2	2	0	2	2	2	2	2	2	2	2	2	2	2	0	2	0	0	2	2	2	0	2	2	0	0	0	2	2	0	2	2	2	2	2	2	2	2	2	2	2	2	2	2	2	0
Bin10.005	2	2	2	2	2	0	2	2	2	2	2	2	2	2	2	2	2	0	2	0	0	2	2	2	0	2	2	0	0	0	2	2	0	2	2	2	2	2	2	2	2	2	2	2	2	2	2	2	0
Bin10.006	2	2	2	2	2	0	2	2	2	2	2	2	2	2	2	2	2	1	2	0	0	2	2	2	0	2	2	0	0	2	2	2	0	2	2	2	2	2	2	2	2	2	2	2	2	2	2	2	0
Bin10.007	2	2	2	2	2	0	2	2	2	0	2	2	2	2	2	2	2	2	2	0	0	2	2	2	2	2	2	0	0	2	2	2	0	2	2	2	2	2	2	2	2	2	2	2	2	2	2	2	0
Bin10.008	2	2	2	2	2	0	2	2	2	0	2	2	2	2	2	2	2	2	2	0	0	2	2	2	2	2	2	0	0	2	2	2	0	2	2	2	2	2	2	2	2	2	2	2	2	2	2	2	0
Bin10.009	0	2	2	2	2	0	2	2	2	0	2	2	2	2	2	2	2	2	2	0	0	2	2	2	2	2	0	2	0	2	2	2	2	2	2	2	2	2	2	2	2	2	0	2	2	2	2	2	0
Bin10.010	0	2	2	2	2	0	2	2	2	0	2	2	2	2	2	2	2	2	2	0	0	2	2	2	2	2	0	2	0	2	2	2	2	2	2	2	2	2	2	2	2	2	0	2	2	2	2	2	0
Bin10.011	0	2	2	2	2	0	2	2	2	0	2	2	2	2	2	2	2	2	2	0	0	2	2	2	2	2	2	2	0	2	2	2	2	2	2	2	2	2	2	2	2	2	0	2	2	2	2	2	0
Bin10.012	0	2	2	2	2	0	2	2	2	0	2	2	2	2	2	2	2	2	2	0	0	2	2	2	2	2	2	2	0	2	2	2	2	2	2	2	2	2	2	2	2	2	0	2	2	2	2	2	0
Bin10.013	0	2	2	2	2	0	2	2	2	0	2	2	2	2	2	2	2	2	2	0	0	2	2	2	2	2	2	2	0	2	2	2	2	2	2	2	2	2	2	2	2	2	0	2	2	2	2	2	0
Bin10.014	0	2	2	2	2	0	2	2	2	0	2	2	2	2	2	2	2	2	2	0	0	2	2	2	2	2	2	2	0	2	2	2	2	2	2	2	2	2	2	2	2	2	0	2	2	2	2	2	0
Bin10.015	0	2	2	2	2	0	2	2	2	0	2	2	2	2	2	2	2	2	2	0	0	2	2	2	2	2	2	2	0	2	2	2	2	2	2	2	2	2	2	2	2	2	0	2	2	2	2	2	0
Bin10.016	0	2	2	2	2	0	2	2	2	0	2	2	2	2	2	2	2	2	2	0	0	2	2	2	2	2	2	2	0	2	2	2	2	2	2	2	2	2	2	2	2	2	0	2	2	2	2	2	0
Bin10.017	0	2	2	2	2	0	2	2	2	0	2	2	2	2	2	2	2	2	2	0	0	2	2	2	2	2	2	2	0	2	2	2	2	2	2	2	2	2	2	2	2	2	0	2	2	2	2	2	0
Bin10.018	0	2	2	2	2	0	2	2	2	0	2	2	2	2	2	2	2	2	2	0	0	2	2	2	2	2	2	2	0	2	2	2	2	2	2	2	2	2	2	2	2	2	0	2	2	2	2	2	0
Bin10.019	0	2	2	2	2	0	2	2	2	0	2	2	2	2	2	2	2	2	2	0	0	2	2	2	2	2	2	2	0	2	2	2	2	2	2	2	2	2	2	2	2	2	0	2	2	2	2	0	0
Bin10.020	0	2	2	2	2	0	2	2	2	0	2	0	2	2	2	2	2	2	2	0	0	2	2	2	2	2	2	2	0	2	2	2	2	2	2	2	2	2	2	2	2	2	0	2	2	2	2	0	0
Bin10.021	0	2	2	2	2	0	2	2	2	0	2	0	2	2	2	2	2	2	2	0	0	2	2	2	2	2	2	2	2	2	2	2	2	2	2	2	2	2	2	2	2	2	0	2	2	2	2	0	0
Bin10.022	0	2	2	2	2	0	2	2	2	0	2	0	2	2	2	2	2	2	2	0	0	2	2	2	0	2	2	2	2	2	2	2	2	0	2	2	2	2	2	2	2	2	0	2	2	2	2	0	0
Bin10.023	0	2	2	2	2	0	2	2	2	0	2	0	2	2	2	2	2	2	2	0	0	2	2	2	0	2	2	2	2	2	2	2	2	0	2	2	2	2	2	2	2	2	0	2	2	2	2	0	0
Bin10.024	0	2	2	2	2	0	2	2	2	0	2	0	2	2	2	2	2	2	2	0	0	0	2	2	0	2	2	2	2	2	2	2	2	0	2	2	2	2	2	2	2	2	0	2	2	2	2	0	0
Bin10.025	0	2	2	2	2	0	2	2	2	0	2	0	2	2	2	2	2	2	2	0	0	0	2	2	0	2	2	2	2	2	2	2	2	0	2	2	2	2	2	2	2	2	0	2	2	2	2	2	0
Bin10.026	0	2	2	2	2	0	2	2	2	0	2	0	2	2	2	2	2	2	2	0	2	0	2	2	0	2	2	2	2	2	2	2	2	0	2	2	2	2	2	2	2	2	0	2	2	2	2	2	0
Bin10.027	0	2	2	2	2	0	2	2	2	0	2	0	2	2	2	2	2	2	2	0	2	0	2	2	0	2	2	2	2	2	2	2	2	0	2	2	2	2	2	2	2	2	0	2	2	2	2	2	0
Bin10.028	0	2	2	2	2	0	2	2	2	0	2	0	2	2	2	2	2	2	2	0	2	0	2	2	0	2	2	2	2	2	2	2	2	0	2	2	2	2	2	2	2	2	0	2	2	2	2	2	0
Bin10.029	0	2	2	2	2	0	2	2	2	0	2	0	2	2	2	2	2	2	2	0	2	0	2	2	0	2	2	2	2	2	2	2	2	0	2	2	2	2	2	2	2	2	0	2	2	2	2	2	0
Bin10.030	0	2	2	2	2	0	2	2	2	0	2	0	2	2	2	2	2	2	2	0	2	0	2	2	2	2	2	2	2	2	2	2	2	0	2	2	2	2	2	2	2	2	0	2	2	2	2	2	0
Bin10.031	0	2	2	2	2	0	2	2	2	0	2	2	2	2	2	2	2	2	2	0	2	0	2	2	2	2	2	2	2	2	2	2	2	0	2	2	2	2	2	2	2	2	0	2	2	2	2	2	0
Bin10.032	0	2	2	2	2	2	2	2	2	0	2	2	2	2	2	2	2	2	2	0	2	0	2	2	2	2	2	2	2	2	2	2	2	0	2	2	2	2	2	2	2	2	0	2	2	2	2	2	2
Bin10.033	0	2	2	2	2	2	2	2	2	0	2	2	2	2	2	2	2	2	2	0	2	0	2	2	2	2	2	2	2	2	2	2	2	0	2	2	2	2	2	2	2	2	0	2	2	2	2	2	2
Bin10.034	0	2	2	2	2	2	2	2	2	0	2	2	2	2	2	2	2	2	2	0	2	0	2	2	2	2	2	2	2	2	2	2	2	0	2	2	2	2	2	2	2	2	0	2	2	2	2	2	2
Bin10.035	0	2	2	2	2	2	2	2	2	0	2	2	2	2	2	2	2	2	2	0	2	0	2	2	2	2	2	2	2	2	2	2	2	0	1	2	2	2	2	2	2	2	0	2	2	2	2	2	2
Bin10.036	0	2	2	2	2	2	2	2	2	0	2	2	2	2	2	2	2	2	2	0	2	0	2	2	2	2	2	2	2	2	2	2	2	0	1	2	2	2	2	2	2	2	0	2	2	2	2	2	2
Bin10.037	0	2	2	2	2	2	2	2	0	0	2	2	2	2	2	2	2	2	2	0	2	0	2	2	2	2	2	2	2	2	2	2	2	0	1	2	2	2	2	2	2	2	0	2	2	2	2	2	2
Bin10.038	0	2	2	2	2	2	2	2	0	0	2	2	2	2	2	2	2	2	2	0	2	0	2	2	2	2	2	2	2	2	2	2	2	0	1	2	2	2	2	2	2	2	0	2	2	2	2	2	2
Bin10.039	0	2	2	2	2	2	2	2	0	0	2	2	2	2	2	2	2	2	2	0	2	0	2	2	2	2	2	2	2	2	2	2	2	0	1	2	2	2	2	2	2	2	0	2	2	2	2	2	2
Bin10.040	0	2	2	2	2	2	2	2	0	2	2	2	2	2	2	2	2	2	2	0	2	0	2	2	2	2	2	2	2	2	2	2	2	0	1	2	2	2	2	2	2	2	0	2	2	2	2	2	2
Bin10.041	0	2	2	2	2	2	2	2	0	2	2	2	2	2	2	2	2	2	2	0	2	0	2	2	2	2	2	2	2	2	2	2	2	0	1	2	2	2	2	2	2	2	0	2	2	2	2	2	2
Bin10.042	0	2	2	2	2	2	2	2	0	2	2	2	2	2	2	2	2	2	2	0	2	0	2	2	2	2	2	2	2	2	2	2	2	0	1	2	2	2	2	2	2	2	0	2	2	2	2	2	2
Bin10.043	0	2	2	2	2	2	2	2	0	2	2	2	2	2	2	2	2	2	2	0	2	0	2	2	2	2	2	2	2	2	2	2	2	0	1	2	2	2	2	2	2	2	0	2	2	2	2	0	2
Bin10.044	0	2	2	2	2	2	2	2	0	2	2	2	2	2	2	2	2	2	2	0	2	0	2	2	2	2	2	2	2	2	2	2	2	0	1	2	2	2	2	2	2	2	0	2	2	2	2	0	2
Bin10.045	0	2	2	2	2	2	2	2	0	2	2	2	2	2	2	2	2	2	2	0	2	0	2	2	2	2	2	2	2	2	2	2	2	0	1	2	2	2	2	2	2	2	0	2	2	2	2	0	2
Bin10.046	0	2	2	2	2	2	2	2	0	2	2	2	2	2	2	2	2	2	2	2	2	0	2	2	2	2	2	2	2	2	2	2	2	0	1	2	2	2	2	2	2	2	0	2	2	2	2	0	2
Bin10.047	0	2	2	2	2	2	2	2	0	2	2	2	2	2	2	2	2	2	2	2	2	0	2	2	2	2	2	2	2	2	2	2	2	0	1	2	2	2	2	2	2	2	2	2	2	2	2	0	2
Bin10.048	0	2	2	2	2	2	2	2	0	2	2	2	2	2	2	2	2	2	2	2	2	0	2	2	2	2	2	2	0	2	2	2	2	0	1	2	2	2	2	2	2	2	2	2	2	2	2	0	2
Bin10.049	0	2	2	2	2	2	2	2	0	2	2	2	2	2	2	2	2	2	2	2	2	0	2	2	2	2	2	2	0	2	2	2	2	0	1	2	2	2	2	2	2	2	2	2	2	2	2	2	2
Bin10.050	0	2	2	2	2	2	2	2	0	2	2	2	2	2	2	2	2	2	2	2	2	0	2	2	2	2	2	2	0	2	2	2	2	0	1	2	2	2	2	2	2	2	2	2	2	2	2	2	2
Bin10.051	0	2	2	2	2	2	2	2	0	2	2	2	2	2	2	2	2	2	2	2	2	0	2	2	2	2	2	2	0	2	2	2	2	0	1	2	2	2	2	2	2	2	2	2	2	2	2	2	2
Bin10.052	0	2	2	2	2	2	2	2	0	2	2	2	2	2	2	2	2	2	2	2	2	0	2	2	2	2	2	2	0	2	2	2	2	0	1	2	2	2	2	2	2	2	2	2	2	2	2	2	2
Bin10.053	0	2	2	2	2	2	2	2	0	2	2	2	2	2	2	2	2	2	2	2	2	0	2	2	2	2	2	2	0	2	2	2	2	0	1	2	2	2	2	2	2	2	2	2	2	2	2	2	2
Bin10.054	0	2	2	2	2	2	2	2	0	2	2	2	2	2	2	2	2	2	2	2	2	0	2	2	2	2	2	2	0	2	2	2	2	0	1	2	2	2	2	2	2	2	2	2	2	2	2	2	2
Bin10.055	0	2	2	2	2	2	2	2	0	2	2	2	2	2	2	2	2	2	2	2	2	0	2	2	2	2	2	2	0	2	2	2	2	0	1	2	2	2	2	2	2	2	2	2	2	2	2	2	2
Bin10.056	0	2	2	2	2	2	2	2	0	2	2	2	2	2	2	2	2	2	2	2	2	0	2	2	2	2	2	2	0	2	2	2	2	0	1	2	2	2	2	2	0	2	2	2	2	2	2	2	2
Bin10.057	0	2	2	2	2	2	2	2	0	2	2	2	2	2	2	2	2	2	2	2	2	0	2	2	2	2	2	2	0	2	2	2	2	0	1	2	2	2	2	2	0	2	2	2	2	2	2	2	2
Bin10.058	0	2	2	2	2	2	2	2	0	2	2	2	2	2	2	2	2	2	2	2	2	0	2	2	2	2	2	2	0	2	2	2	2	0	1	2	2	2	2	2	0	2	2	2	2	2	2	2	2
Bin10.059	0	2	2	2	2	2	2	2	0	2	2	2	2	2	2	2	2	2	2	2	2	0	2	2	2	2	2	2	0	2	2	2	2	0	1	2	2	2	2	2	0	2	2	2	2	2	2	2	2
Bin10.060	0	2	2	2	2	2	2	2	0	2	2	2	2	2	2	2	0	0	2	2	2	0	2	2	2	2	2	2	0	2	2	2	2	0	1	2	2	2	2	2	0	2	2	2	2	2	2	2	2
Bin10.061	0	2	2	2	2	2	2	2	0	2	2	2	0	2	2	2	0	0	2	2	2	0	2	2	2	2	2	2	0	2	2	2	2	0	1	2	2	2	2	2	0	2	2	2	2	2	2	2	2
Bin10.062	2	2	2	2	2	2	2	2	0	2	2	2	0	2	2	2	0	0	2	2	2	0	2	2	2	2	2	2	0	2	2	2	2	0	1	2	2	2	2	2	0	2	2	2	2	2	2	2	2
Bin10.063	2	2	2	2	2	2	2	2	0	2	2	2	0	2	2	2	0	0	2	2	2	0	2	2	2	2	2	2	0	2	2	2	2	0	1	2	2	2	2	2	0	2	2	2	2	2	2	0	2
Bin10.064	2	2	2	2	2	2	2	2	0	2	2	2	0	2	2	2	0	0	2	2	2	0	2	2	2	2	2	2	0	2	2	2	2	0	1	2	2	2	2	2	0	2	2	2	2	2	2	0	2
Bin10.065	2	2	2	2	2	2	2	2	0	2	2	2	0	2	2	2	0	0	2	2	2	0	2	2	2	2	2	2	0	2	2	2	2	0	1	2	2	2	2	2	0	2	2	2	2	2	2	0	2
Bin10.066	2	2	2	2	2	2	2	2	0	2	2	2	0	2	2	2	0	0	2	2	2	0	2	2	2	2	2	2	0	2	2	2	2	0	1	2	2	2	2	2	0	2	2	2	2	2	2	0	2
Bin10.067	2	2	2	2	2	2	2	2	0	2	2	2	0	2	2	2	0	0	2	2	2	0	2	2	2	2	2	2	0	2	2	2	2	0	1	2	2	2	2	2	0	2	2	2	2	2	2	0	2
Bin10.068	2	2	2	2	2	2	2	2	0	2	2	2	0	2	2	2	0	0	2	2	2	0	2	2	2	2	2	2	0	2	2	2	2	0	1	2	2	2	2	2	0	2	2	2	2	2	2	2	2
Bin10.069	2	2	2	2	2	2	2	2	0	2	2	2	0	2	2	2	0	0	2	2	2	2	2	2	2	2	2	2	0	2	2	2	2	0	1	2	2	2	2	2	0	2	2	2	2	2	2	2	2
Bin10.070	2	2	2	2	2	2	2	2	0	2	2	2	0	2	2	2	0	0	2	2	2	2	0	2	2	2	2	2	0	2	2	2	2	0	1	2	2	2	2	2	0	2	2	2	2	2	2	2	2
Bin10.071	2	2	2	2	2	2	2	2	0	2	2	2	0	2	2	2	0	0	2	2	2	2	0	2	2	2	2	2	0	2	2	2	2	0	1	2	2	2	2	2	0	2	2	2	2	2	2	2	2
Bin10.072	2	2	2	2	2	2	2	2	0	2	2	2	0	2	2	2	0	0	2	2	2	2	0	2	2	2	2	2	0	2	2	2	2	0	1	2	2	2	2	2	0	2	2	2	2	2	2	0	2
Bin10.073	2	2	2	2	2	2	2	2	0	2	2	2	0	2	2	2	0	0	2	2	2	2	0	2	2	2	2	2	0	0	2	2	2	0	1	2	2	2	2	2	0	2	2	2	2	2	2	0	2
Bin10.074	2	2	2	2	2	2	2	2	0	2	0	2	0	2	2	2	0	0	2	2	2	2	0	2	2	2	2	2	0	0	2	2	2	0	1	2	2	2	2	2	0	2	2	2	2	2	2	0	2
Bin10.075	2	2	2	2	2	2	2	0	0	2	0	2	0	2	2	2	0	0	2	2	2	2	0	2	2	2	2	2	0	0	2	2	2	0	1	2	2	2	2	2	0	2	2	2	2	2	2	0	2
Bin10.076	2	2	2	2	2	2	2	0	0	0	0	2	0	2	2	2	0	0	2	2	2	2	0	2	2	2	2	2	0	0	2	2	2	0	1	2	2	2	2	2	0	2	2	2	2	2	2	0	2
Bin10.077	2	2	2	2	2	2	2	0	0	0	0	2	0	2	2	2	0	0	2	2	2	2	0	2	2	2	2	2	0	0	2	2	2	0	1	2	2	2	2	2	0	2	2	2	2	2	2	0	2
Bin10.078	2	2	2	2	2	2	2	0	0	0	0	2	0	2	2	2	0	0	2	2	2	2	0	2	2	2	2	2	0	0	2	2	2	0	1	2	2	2	2	2	0	2	2	2	2	2	2	0	2
Bin10.079	2	2	2	2	2	2	2	0	0	0	0	2	0	2	2	2	0	0	2	2	2	2	0	2	2	2	2	2	0	0	2	2	2	0	2	2	2	2	2	2	0	2	2	2	2	2	2	0	2
Bin10.080	2	2	2	2	2	2	2	0	0	2	0	2	0	2	2	2	0	0	2	2	2	2	0	2	2	2	2	2	0	0	2	2	2	0	2	2	2	2	2	2	0	2	2	2	2	2	2	0	2
Bin10.081	2	2	2	2	2	2	2	0	0	2	0	2	0	2	2	2	0	0	2	2	2	2	0	2	2	2	2	2	0	0	2	2	2	0	2	2	2	2	2	2	0	2	2	2	2	2	2	0	2
Bin10.082	2	2	2	2	2	2	2	0	0	2	0	2	0	2	2	2	0	0	2	2	2	2	0	2	2	2	2	2	0	0	2	2	2	0	2	2	2	2	2	2	0	2	2	2	2	2	2	0	2
Bin10.083	2	2	2	2	2	2	2	0	0	2	0	2	0	2	2	2	2	0	2	2	2	2	0	2	2	2	2	2	0	0	2	2	2	0	2	2	2	2	2	2	0	2	2	2	2	2	2	0	2
Bin10.084	2	2	2	2	2	2	2	0	2	2	0	2	0	2	2	2	2	0	2	2	2	2	0	2	2	2	2	2	0	0	2	2	2	0	2	2	2	2	2	2	0	2	2	2	2	2	2	0	2
Bin10.085	2	2	2	2	2	2	2	0	2	2	0	2	0	2	2	2	2	0	2	2	2	2	0	2	2	2	2	2	0	0	2	2	2	0	2	2	2	2	2	2	0	2	2	2	2	2	2	0	2
Bin10.086	2	2	2	2	2	2	2	0	2	2	0	2	0	2	2	2	2	0	2	2	2	2	0	2	2	2	2	2	0	0	2	2	2	0	2	2	2	2	2	2	0	2	2	2	2	2	2	0	2
Bin10.087	2	2	2	2	2	2	2	0	2	2	0	2	0	2	2	2	2	2	2	2	2	2	0	2	2	2	2	2	0	0	2	2	2	0	2	2	2	2	2	2	0	2	2	2	2	2	2	0	2
Bin10.088	2	2	2	2	2	2	2	0	2	2	0	2	0	2	2	2	2	2	0	2	2	2	0	2	2	2	2	2	0	0	2	2	2	0	2	2	2	2	2	2	0	2	2	2	2	2	2	0	2
Bin10.089	2	2	2	2	2	2	2	0	2	2	0	2	2	2	2	2	2	2	0	2	2	2	0	2	2	2	2	2	0	0	2	2	2	0	2	2	2	2	2	2	0	2	2	2	2	2	2	0	2
Bin10.090	2	2	2	2	2	2	2	0	2	2	0	2	2	2	2	2	2	2	0	2	2	2	0	2	2	2	2	2	0	0	2	2	2	0	2	2	2	2	2	2	0	2	2	2	2	2	2	0	2
Bin10.091	2	2	2	2	2	2	2	0	2	2	0	2	2	2	2	2	2	2	0	2	2	2	0	2	2	2	2	2	0	0	2	2	2	0	2	2	2	2	2	2	0	2	2	2	2	2	2	0	2
Bin10.092	2	2	2	2	2	2	2	0	2	2	0	2	2	2	2	2	2	2	0	2	2	2	0	2	2	2	2	2	0	0	2	2	2	0	2	2	2	2	2	2	0	2	2	2	2	2	2	0	2
Bin10.093	2	2	2	2	2	2	2	0	2	2	0	2	2	2	2	2	2	2	0	2	2	2	0	2	2	2	2	2	0	0	2	2	2	0	2	2	2	2	2	2	0	2	2	2	2	2	2	0	2
Bin10.094	2	0	2	2	2	2	2	0	2	2	0	2	2	2	2	2	2	2	0	2	2	2	0	2	2	2	2	2	0	0	2	2	2	0	2	2	2	2	2	2	0	2	2	2	2	2	2	0	2
Bin10.095	2	0	2	2	2	2	2	0	2	2	0	2	2	2	2	2	2	2	0	2	2	2	0	2	2	2	2	2	0	0	2	2	2	2	2	2	2	2	2	2	0	2	2	2	2	2	2	0	2
Bin10.096	2	0	2	2	2	2	2	0	2	2	0	2	2	2	2	2	2	2	0	2	2	2	0	2	2	2	2	2	0	0	2	2	2	2	2	2	2	2	2	2	0	2	2	2	2	2	2	0	2
Bin10.097	2	0	2	2	2	2	2	0	2	2	0	2	2	2	2	2	2	2	0	2	2	2	0	2	2	2	2	2	0	0	2	2	2	2	2	2	2	2	2	2	0	2	2	2	2	2	2	0	2
Bin10.098	2	0	2	2	2	2	2	0	2	2	0	2	2	2	2	2	2	2	0	2	2	2	0	2	2	2	2	2	0	0	2	2	2	2	2	2	2	2	2	2	0	2	2	2	2	2	2	0	2
Bin10.099	2	0	2	0	2	2	0	0	2	2	0	2	2	2	2	2	2	2	0	2	2	2	0	2	2	2	2	2	0	0	2	2	2	2	2	2	2	2	2	2	0	2	2	2	2	2	2	0	2
Bin10.100	2	0	2	0	2	2	0	0	2	2	0	2	2	2	2	2	2	2	0	2	2	2	0	2	2	2	2	2	0	0	2	2	2	2	2	2	2	2	2	2	0	2	2	2	2	2	2	0	2
Bin10.101	2	0	2	0	2	2	0	0	2	2	0	2	2	2	2	2	2	2	0	2	2	2	0	2	2	2	2	2	0	0	2	2	2	2	2	2	2	2	2	2	0	2	2	2	2	2	2	0	2
Bin10.102	2	0	2	0	2	2	0	0	2	2	0	2	2	2	2	2	2	2	0	2	2	2	0	2	2	2	2	2	0	0	2	2	2	2	2	2	2	2	2	2	0	2	2	2	2	2	2	0	2
Bin10.103	2	0	2	0	2	2	0	0	2	2	0	2	2	2	2	2	2	2	0	2	2	2	0	2	2	2	2	2	0	0	2	2	2	2	2	2	2	2	2	2	0	2	2	2	2	2	2	0	2
Bin10.104	2	0	2	0	2	2	0	0	2	2	0	0	2	2	2	2	2	2	0	2	2	2	0	2	2	2	2	2	0	0	2	2	2	2	2	2	2	2	2	2	0	2	2	2	2	2	2	0	2
Bin10.105	2	0	2	0	2	2	0	0	2	2	0	0	2	2	0	2	2	2	0	2	2	2	0	2	2	2	2	2	0	0	2	2	2	2	2	2	2	2	2	2	0	2	2	2	2	2	2	0	2
Bin10.106	2	0	2	0	2	2	0	0	2	2	0	0	2	2	0	2	2	2	0	2	2	2	0	2	2	2	2	2	0	0	2	2	2	2	2	2	2	2	2	2	0	2	2	2	2	2	2	0	2
Bin10.107	2	0	2	0	2	2	0	0	2	2	0	0	2	2	0	2	2	2	0	2	2	2	0	2	2	2	2	2	0	0	2	2	2	2	2	2	2	2	2	2	0	2	2	2	2	2	2	0	2
Bin10.108	2	0	2	0	2	2	0	0	2	2	0	0	2	2	1	2	2	2	0	2	2	2	0	2	2	2	2	2	0	0	2	2	2	2	2	2	2	2	2	2	0	2	2	2	2	2	2	0	2
Bin10.109	2	0	2	0	2	2	0	0	2	2	0	0	2	2	1	2	2	2	0	2	2	2	0	2	2	2	2	2	0	0	2	2	2	2	2	2	2	2	2	2	0	0	2	2	2	2	2	0	2
Bin10.110	2	0	2	0	2	2	0	0	2	2	0	0	2	2	2	2	2	2	0	2	2	2	0	2	2	2	2	2	0	0	2	2	2	2	2	2	2	2	2	2	0	0	2	2	2	2	2	0	2
Bin10.111	2	0	2	0	2	2	0	0	2	2	0	0	2	2	2	2	2	2	0	2	2	2	0	2	2	2	2	2	0	0	2	2	2	2	2	2	2	2	2	2	1	0	2	2	2	2	2	0	2
Bin10.112	2	0	2	2	2	2	0	0	2	2	0	0	2	2	2	2	2	2	0	2	2	2	0	2	2	2	2	2	0	0	2	2	2	2	2	2	2	2	2	2	1	0	2	2	2	2	2	0	2
Bin10.113	2	0	2	2	2	2	0	0	2	2	0	0	2	2	2	2	2	2	0	2	2	2	0	2	2	2	2	2	0	0	2	2	2	2	2	2	2	2	2	2	1	0	2	2	2	2	2	0	2
Bin10.114	2	0	2	2	2	2	0	0	2	2	0	0	2	2	2	2	2	2	0	2	2	2	0	2	2	2	2	2	2	0	2	2	2	2	2	2	2	2	2	2	1	0	2	2	2	2	2	0	2
Bin10.115	2	0	2	2	2	2	0	0	2	2	0	0	2	2	2	2	2	2	0	2	2	2	0	2	2	2	2	2	2	0	2	2	2	2	2	2	2	2	2	2	1	0	0	2	2	2	2	0	2
Bin10.116	2	0	2	2	2	2	0	0	2	2	0	0	2	2	2	2	2	2	0	2	2	2	0	2	2	2	2	2	2	0	2	2	2	2	2	2	2	2	2	2	0	0	0	2	2	2	2	0	2
Bin10.117	2	0	2	2	2	2	0	0	2	2	0	0	2	2	2	2	2	2	0	2	2	2	0	2	2	2	2	2	2	0	2	2	2	2	2	2	2	2	2	2	0	0	0	2	2	2	2	0	2
Bin10.118	2	0	2	2	2	2	0	0	2	2	0	0	2	2	2	2	2	2	0	2	2	2	0	2	2	0	2	2	2	0	2	2	2	2	2	2	2	2	2	2	0	0	0	2	2	2	2	0	2
Bin10.119	2	0	2	2	2	2	0	0	2	2	0	0	2	2	2	2	2	2	0	2	2	2	0	2	2	0	2	2	2	0	2	2	2	2	2	2	2	2	2	2	0	0	0	2	2	2	2	2	2
Bin10.120	2	0	2	2	2	2	0	0	2	2	0	0	2	2	2	2	2	2	0	2	2	2	0	2	2	0	2	2	2	0	2	2	2	2	2	2	2	2	2	2	0	0	0	2	2	2	2	2	2
Bin10.121	2	0	2	2	2	2	0	0	2	2	0	0	2	2	2	2	2	2	0	2	2	2	0	2	2	0	2	2	2	0	2	2	2	2	2	2	2	2	2	2	0	0	0	2	2	2	2	2	2
Bin10.122	2	0	2	2	2	2	0	0	2	2	0	0	2	2	2	2	2	2	0	2	2	2	0	2	2	0	2	2	2	0	2	2	2	2	2	2	2	2	2	2	0	0	0	2	2	2	2	2	2
Bin10.123	2	0	2	2	2	2	0	0	2	2	0	0	2	2	2	2	2	2	0	2	2	2	0	2	2	0	2	2	2	2	2	2	2	2	2	2	2	2	2	2	0	0	0	2	2	2	2	2	2
Bin10.124	2	0	2	2	2	2	0	0	2	2	0	0	2	2	2	2	2	2	0	2	2	2	0	2	2	0	2	2	2	2	2	2	2	2	2	2	2	2	2	2	0	0	0	2	2	2	2	2	2
Bin10.125	2	0	2	2	2	2	0	0	2	2	0	0	2	2	2	2	2	2	0	2	2	2	0	2	2	0	2	2	2	2	2	2	2	2	2	2	2	2	2	2	0	0	0	2	2	2	2	2	2
Bin10.126	2	0	2	2	2	2	0	0	2	2	0	0	2	2	2	2	2	2	0	2	2	2	0	2	2	0	2	2	2	2	2	2	2	2	2	2	2	2	2	2	2	0	0	2	2	2	2	2	2
Bin10.127	2	0	2	2	2	0	0	0	2	2	0	0	2	2	2	2	2	2	0	2	2	2	0	2	2	0	2	2	2	2	2	2	2	2	2	2	2	2	2	2	2	0	0	2	2	2	2	2	2
Bin10.128	2	0	2	2	2	0	0	0	2	2	0	0	2	2	2	2	2	2	0	2	2	2	0	2	2	0	2	2	2	2	2	2	2	2	2	2	2	2	2	2	2	0	0	2	2	2	2	2	2
Bin10.129	2	0	2	2	2	0	0	0	2	2	0	0	2	2	2	2	2	2	0	2	2	2	0	2	2	0	2	2	2	2	2	2	2	2	2	2	2	2	2	2	2	0	0	2	2	2	2	2	2
Bin10.130	2	0	2	2	2	0	0	0	2	2	0	0	2	2	2	2	2	2	0	2	2	2	0	2	2	0	2	2	2	2	2	2	2	2	2	2	2	2	2	2	2	0	0	2	2	2	2	2	2
Bin10.131	2	0	2	2	2	0	0	0	2	2	0	0	2	2	2	2	2	2	0	2	2	2	0	2	2	0	2	2	2	2	2	2	2	2	2	2	2	2	2	2	2	0	0	2	2	2	2	2	2
Bin10.132	2	0	2	2	2	0	0	0	2	2	0	2	2	2	2	2	2	2	0	2	2	2	0	2	2	0	2	2	2	2	2	2	2	2	2	2	2	2	2	2	2	0	0	2	2	2	2	2	2
Bin10.133	2	0	2	2	2	0	0	0	2	2	0	2	2	2	2	2	2	2	0	2	2	2	0	2	2	0	2	2	2	2	2	2	2	2	2	2	2	2	2	2	2	0	0	2	2	2	2	2	2
Bin10.134	2	0	2	2	2	0	0	0	2	2	0	2	2	2	2	2	2	2	0	2	2	2	0	2	2	0	2	2	2	2	2	2	2	2	2	2	2	2	2	2	0	0	0	2	2	2	2	2	2
Bin10.135	2	0	2	2	2	0	0	0	2	2	0	2	2	2	2	2	2	2	0	2	2	2	0	2	2	0	2	2	2	2	2	2	2	2	2	2	2	2	2	2	0	0	0	2	2	2	2	2	2
Bin10.136	2	0	2	2	2	0	0	0	2	2	0	2	2	2	2	2	2	2	0	2	2	2	0	2	2	0	2	2	2	2	2	2	2	2	2	2	2	2	2	2	0	0	0	2	2	2	0	2	2
Bin10.137	2	0	2	2	2	0	0	0	2	2	0	2	2	2	2	2	2	2	0	2	2	2	0	2	2	0	2	2	2	2	2	2	2	2	2	2	2	2	2	2	0	0	0	2	2	2	0	2	2
Bin10.138	2	0	2	2	2	0	0	0	2	2	0	2	2	0	2	2	2	2	0	2	2	2	0	2	2	0	2	2	2	2	2	2	2	2	2	2	2	2	2	2	0	0	0	2	2	2	0	2	2
Bin10.139	2	0	2	2	2	0	0	0	2	2	0	2	2	0	2	2	2	2	0	2	2	2	0	2	2	0	0	2	2	2	2	2	2	2	2	2	2	2	2	2	0	0	0	2	2	2	0	2	2
Bin10.140	2	0	2	2	2	0	0	0	2	2	0	2	2	0	2	2	2	2	0	2	2	2	0	2	2	0	0	2	2	2	2	2	2	2	2	2	2	2	2	2	0	0	0	2	2	2	0	2	2
Bin10.141	2	0	2	2	2	0	0	0	2	2	0	2	2	0	2	2	2	2	0	2	2	2	0	2	2	0	0	2	2	2	2	2	2	2	2	2	2	2	2	2	0	0	0	2	2	2	0	2	2
Bin10.142	2	0	2	2	2	0	0	0	2	2	0	2	2	0	2	2	2	2	0	2	2	2	0	2	2	0	0	2	2	2	2	2	2	2	2	2	2	2	2	2	0	0	0	2	2	2	0	2	2
Bin10.143	2	0	2	2	2	0	0	0	2	2	0	2	2	0	2	2	2	2	0	2	2	2	0	2	2	0	0	2	2	2	2	2	2	2	2	2	2	2	2	2	0	0	0	2	2	2	0	2	2
Bin10.144	2	0	2	2	2	0	0	0	2	2	0	2	2	0	2	2	2	2	0	2	2	2	0	2	2	0	0	0	2	2	2	2	0	2	2	2	2	2	2	2	0	0	0	2	2	2	0	2	2
[truncated: 64 more columns]

## Sheet: Phenotype
YN2022BP-3	1.62211	1.64355	1.53158	2.31509	1.62117	1.64103	1.58785	1.65877	1.55143	1.537	1.53236	1.61689	1.59023	1.55527	1.49294	1.59736	1.63237	1.76163	1.79843	1.54893	1.70305	1.49683	1.84512	1.51628	1.73168	1.4489	1.56457	1.53449	1.4792	1.53586	1.51223	1.61587	1.44085	1.5233	1.67221	1.54706	1.50739	1.50719	1.68496	1.57135	1.52079	1.60421	1.55195	1.47412	1.67804	1.48653	1.69083	1.56093	1.53885
[truncated: 64 more columns]
