# Supplementary material for: Identification of Fusarium verticillioides Resistance Alleles in Three Maize Populations With Teosinte Gene Introgression
Source: Front Plant Sci. 2022 Jul 14;13:942397. doi: 10.3389/fpls.2022.942397 (PMC9331921; doi:10.3389/fpls.2022.942397)
Supplement: Supplementary file 5 [file Table_4.XLS]

## Sheet: GeneralInfo
1	Indicator: 1 for mapping; 2 for simulation
11	Mapping Population Type
1	Mapping Function (1 for Kosambi; 2 for Haldane; 3 for Morgan)
2	Marker Space Type (1 for intervals; 2 for positions)
1	Marker Space Unit(1 for centiMorgan; 2 for Morgan)
10	Number of Chromosomes (or Linkage Groups)
122	Size of the mapping population
1	Number of traits

## Sheet: Chromosome
Ch1	189
Ch2	306
Ch3	290
Ch4	230
Ch5	220
Ch6	50
Ch7	105
Ch8	112
Ch9	106
Ch10	183

## Sheet: LinkageMap
Bin_1.001	1	0
Bin_1.002	1	0
Bin_1.003	1	2.1086
Bin_1.004	1	2.1086
Bin_1.005	1	2.1086
Bin_1.006	1	2.6836
Bin_1.007	1	3.832
Bin_1.008	1	3.832
Bin_1.009	1	4.4206
Bin_1.010	1	5.0092
Bin_1.011	1	5.5977
Bin_1.012	1	5.5977
Bin_1.013	1	6.1986
Bin_1.014	1	7.3989
Bin_1.015	1	7.3989
Bin_1.016	1	7.3989
Bin_1.017	1	9.2092
Bin_1.018	1	10.4177
Bin_1.019	1	11.6261
Bin_1.020	1	12.8345
Bin_1.021	1	13.4374
Bin_1.022	1	14.0279
Bin_1.023	1	14.0279
Bin_1.024	1	14.6165
Bin_1.025	1	15.2173
Bin_1.026	1	15.8309
Bin_1.027	1	16.4445
Bin_1.028	1	16.4445
Bin_1.029	1	17.0433
Bin_1.030	1	18.2652
Bin_1.031	1	18.864
Bin_1.032	1	19.4506
Bin_1.033	1	20.0353
Bin_1.034	1	20.0353
Bin_1.035	1	21.2883
Bin_1.036	1	21.2883
Bin_1.037	1	21.2883
Bin_1.038	1	21.2883
Bin_1.039	1	21.913
Bin_1.040	1	22.5245
Bin_1.041	1	23.1359
Bin_1.042	1	23.7606
Bin_1.043	1	24.416
Bin_1.044	1	25.0866
Bin_1.045	1	25.7732
Bin_1.046	1	25.7732
Bin_1.047	1	25.7732
Bin_1.048	1	25.7732
Bin_1.049	1	26.4794
Bin_1.050	1	26.4794
Bin_1.051	1	27.853
Bin_1.052	1	29.1943
Bin_1.053	1	29.865
Bin_1.054	1	30.5356
Bin_1.055	1	30.5356
Bin_1.056	1	31.2062
Bin_1.057	1	33.3185
Bin_1.058	1	34.0219
Bin_1.059	1	34.0219
Bin_1.060	1	34.0219
Bin_1.061	1	34.7875
Bin_1.062	1	35.5741
Bin_1.063	1	37.1957
Bin_1.064	1	38.0045
Bin_1.065	1	39.6262
Bin_1.066	1	40.3885
Bin_1.067	1	42.6826
Bin_1.068	1	43.3888
Bin_1.069	1	43.3888
Bin_1.070	1	46.3567
Bin_1.071	1	47.0777
Bin_1.072	1	50.0456
Bin_1.073	1	50.0456
Bin_1.074	1	50.7296
Bin_1.075	1	51.4083
Bin_1.076	1	52.1034
Bin_1.077	1	52.8158
Bin_1.078	1	53.5281
Bin_1.079	1	54.9911
Bin_1.080	1	55.7406
Bin_1.081	1	56.4901
Bin_1.082	1	56.4901
Bin_1.083	1	56.4901
Bin_1.084	1	57.2395
Bin_1.085	1	57.2395
Bin_1.086	1	58.0796
Bin_1.087	1	59.4976
Bin_1.088	1	61.1513
Bin_1.089	1	61.1513
Bin_1.090	1	61.1513
Bin_1.091	1	61.1513
Bin_1.092	1	61.1513
Bin_1.093	1	63.5167
Bin_1.094	1	63.5167
Bin_1.095	1	63.5167
Bin_1.096	1	63.5167
Bin_1.097	1	63.5167
Bin_1.098	1	63.5167
Bin_1.099	1	63.5167
Bin_1.100	1	63.5167
Bin_1.101	1	63.5167
Bin_1.102	1	63.5167
Bin_1.103	1	63.5167
Bin_1.104	1	63.5167
Bin_1.105	1	63.5167
Bin_1.106	1	63.5167
Bin_1.107	1	63.5167
Bin_1.108	1	63.5167
Bin_1.109	1	63.5167
Bin_1.110	1	63.5167
Bin_1.111	1	63.5167
Bin_1.112	1	63.5167
Bin_1.113	1	63.5167
Bin_1.114	1	63.5167
Bin_1.115	1	63.5167
Bin_1.116	1	63.5167
Bin_1.117	1	63.5167
Bin_1.118	1	63.5167
Bin_1.119	1	63.5167
Bin_1.120	1	63.5167
Bin_1.121	1	63.5167
Bin_1.122	1	63.5167
Bin_1.123	1	63.5167
Bin_1.124	1	63.5167
Bin_1.125	1	63.5167
Bin_1.126	1	65.4831
Bin_1.127	1	65.4831
Bin_1.128	1	65.4831
Bin_1.129	1	65.4831
Bin_1.130	1	67.3447
Bin_1.131	1	67.3447
Bin_1.132	1	67.3447
Bin_1.133	1	67.3447
Bin_1.134	1	67.3447
Bin_1.135	1	67.3447
Bin_1.136	1	67.3447
Bin_1.137	1	67.3447
Bin_1.138	1	67.3447
Bin_1.139	1	67.3447
Bin_1.140	1	67.3447
Bin_1.141	1	67.3447
Bin_1.142	1	67.3447
Bin_1.143	1	67.3447
Bin_1.144	1	67.3447
Bin_1.145	1	67.3447
Bin_1.146	1	67.3447
Bin_1.147	1	67.3447
Bin_1.148	1	67.3447
Bin_1.149	1	67.3447
Bin_1.150	1	67.3447
Bin_1.151	1	67.3447
Bin_1.152	1	67.3447
Bin_1.153	1	67.3447
Bin_1.154	1	67.3447
Bin_1.155	1	67.3447
Bin_1.156	1	67.3447
Bin_1.157	1	67.3447
Bin_1.158	1	67.3447
Bin_1.159	1	67.3447
Bin_1.160	1	67.3447
Bin_1.161	1	67.3447
Bin_1.162	1	67.3447
Bin_1.163	1	67.3447
Bin_1.164	1	67.3447
Bin_1.165	1	67.3447
Bin_1.166	1	67.3447
Bin_1.167	1	67.3447
Bin_1.168	1	67.3447
Bin_1.169	1	67.3447
Bin_1.170	1	67.3447
Bin_1.171	1	67.3447
Bin_1.172	1	67.3447
Bin_1.173	1	67.3447
Bin_1.174	1	67.3447
Bin_1.175	1	67.3447
Bin_1.176	1	67.3447
Bin_1.177	1	67.3447
Bin_1.178	1	67.3447
Bin_1.179	1	67.3447
Bin_1.180	1	67.3447
Bin_1.181	1	67.3447
Bin_1.182	1	67.3447
Bin_1.183	1	67.3447
Bin_1.184	1	67.3447
Bin_1.185	1	67.3447
Bin_1.186	1	67.3447
Bin_1.187	1	67.3447
Bin_1.188	1	67.3447
Bin_1.189	1	67.3447
Bin_2.001	2	0
Bin_2.002	2	0
Bin_2.003	2	0.5567
Bin_2.004	2	1.1134
Bin_2.005	2	1.6595
Bin_2.006	2	2.7715
Bin_2.007	2	3.3391
Bin_2.008	2	4.4731
Bin_2.009	2	5.0193
Bin_2.010	2	6.1312
Bin_2.011	2	6.6879
Bin_2.012	2	8.3867
Bin_2.013	2	8.9543
Bin_2.014	2	9.5219
Bin_2.015	2	10.0786
Bin_2.016	2	11.7173
Bin_2.017	2	12.2452
Bin_2.018	2	12.7731
Bin_2.019	2	13.3025
Bin_2.020	2	13.8319
Bin_2.021	2	14.8699
Bin_2.022	2	15.8895
Bin_2.023	2	16.4003
Bin_2.024	2	16.9111
Bin_2.025	2	17.4218
Bin_2.026	2	17.9418
Bin_2.027	2	18.4617
Bin_2.028	2	19.5027
Bin_2.029	2	20.015
Bin_2.030	2	20.5272
Bin_2.031	2	21.0394
Bin_2.032	2	22.0619
Bin_2.033	2	23.0494
Bin_2.034	2	23.5278
Bin_2.035	2	24.0088
Bin_2.036	2	24.0088
Bin_2.037	2	25.0016
Bin_2.038	2	25.0016
Bin_2.039	2	25.9918
Bin_2.040	2	25.9918
Bin_2.041	2	26.4865
Bin_2.042	2	26.9913
Bin_2.043	2	28.0167
Bin_2.044	2	28.5214
Bin_2.045	2	29.5289
Bin_2.046	2	30.025
Bin_2.047	2	30.5212
Bin_2.048	2	31.0173
Bin_2.049	2	32.5252
Bin_2.050	2	33.03
Bin_2.051	2	34.074
Bin_2.052	2	35.1374
Bin_2.053	2	36.7909
Bin_2.054	2	37.3547
Bin_2.055	2	37.9184
Bin_2.056	2	38.4822
Bin_2.057	2	39.6306
Bin_2.058	2	40.1819
Bin_2.059	2	40.7228
Bin_2.060	2	41.803
Bin_2.061	2	41.803
Bin_2.062	2	42.3559
Bin_2.063	2	42.9215
Bin_2.064	2	44.6827
Bin_2.065	2	45.2595
Bin_2.066	2	45.8364
Bin_2.067	2	47.6348
Bin_2.068	2	48.2234
Bin_2.069	2	48.8002
Bin_2.070	2	49.3658
Bin_2.071	2	49.9313
Bin_2.072	2	50.51
Bin_2.073	2	72.8174
Bin_2.074	2	75.6008
Bin_2.075	2	80.7467
Bin_2.076	2	82.4456
Bin_2.077	2	82.4456
Bin_2.078	2	82.4456
Bin_2.079	2	82.4456
Bin_2.080	2	85.8804
Bin_2.081	2	99.7884
Bin_2.082	2	100.561
Bin_2.083	2	101.334
Bin_2.084	2	102.107
Bin_2.085	2	102.901
Bin_2.086	2	103.703
Bin_2.087	2	103.703
Bin_2.088	2	103.703
Bin_2.089	2	104.476
Bin_2.090	2	104.476
Bin_2.091	2	105.273
Bin_2.092	2	105.273
Bin_2.093	2	106.978
Bin_2.094	2	106.978
Bin_2.095	2	108.675
Bin_2.096	2	109.472
Bin_2.097	2	110.27
Bin_2.098	2	111.095
Bin_2.099	2	111.896
Bin_2.100	2	112.676
Bin_2.101	2	114.197
Bin_2.102	2	114.197
Bin_2.103	2	114.197
Bin_2.104	2	115.56
Bin_2.105	2	115.56
Bin_2.106	2	116.208
Bin_2.107	2	116.842
Bin_2.108	2	117.463
Bin_2.109	2	117.463
Bin_2.110	2	117.463
Bin_2.111	2	117.463
Bin_2.112	2	117.463
Bin_2.113	2	118.097
Bin_2.114	2	118.745
Bin_2.115	2	119.408
Bin_2.116	2	120.734
Bin_2.117	2	121.368
Bin_2.118	2	121.989
Bin_2.119	2	122.596
Bin_2.120	2	123.191
Bin_2.121	2	124.404
Bin_2.122	2	125.012
Bin_2.123	2	125.012
Bin_2.124	2	125.608
Bin_2.125	2	125.608
Bin_2.126	2	125.608
Bin_2.127	2	125.608
Bin_2.128	2	126.191
Bin_2.129	2	126.774
Bin_2.130	2	127.357
Bin_2.131	2	127.357
Bin_2.132	2	127.954
Bin_2.133	2	128.563
Bin_2.134	2	129.781
Bin_2.135	2	130.377
Bin_2.136	2	130.974
Bin_2.137	2	131.559
Bin_2.138	2	132.132
Bin_2.139	2	132.705
Bin_2.140	2	133.85
Bin_2.141	2	134.972
Bin_2.142	2	134.972
Bin_2.143	2	135.522
Bin_2.144	2	136.071
Bin_2.145	2	136.632
Bin_2.146	2	136.632
Bin_2.147	2	137.19
Bin_2.148	2	137.76
Bin_2.149	2	137.76
Bin_2.150	2	138.339
Bin_2.151	2	138.917
Bin_2.152	2	139.496
Bin_2.153	2	140.076
Bin_2.154	2	140.654
Bin_2.155	2	141.245
Bin_2.156	2	141.836
Bin_2.157	2	142.997
Bin_2.158	2	144.112
Bin_2.159	2	144.112
Bin_2.160	2	144.662
Bin_2.161	2	144.662
Bin_2.162	2	145.199
Bin_2.163	2	145.747
Bin_2.164	2	146.888
Bin_2.165	2	146.888
Bin_2.166	2	147.458
Bin_2.167	2	148.039
Bin_2.168	2	148.619
Bin_2.169	2	149.2
Bin_2.170	2	149.781
Bin_2.171	2	152.097
Bin_2.172	2	152.655
Bin_2.173	2	153.771
Bin_2.174	2	153.771
Bin_2.175	2	154.32
Bin_2.176	2	154.881
Bin_2.177	2	155.441
Bin_2.178	2	155.441
Bin_2.179	2	155.999
Bin_2.180	2	156.559
Bin_2.181	2	157.109
Bin_2.182	2	157.648
Bin_2.183	2	158.189
Bin_2.184	2	158.189
Bin_2.185	2	158.189
Bin_2.186	2	158.189
Bin_2.187	2	158.732
Bin_2.188	2	158.732
Bin_2.189	2	159.77
Bin_2.190	2	160.28
Bin_2.191	2	161.338
Bin_2.192	2	162.435
Bin_2.193	2	162.985
Bin_2.194	2	163.534
Bin_2.195	2	164.094
Bin_2.196	2	165.259
Bin_2.197	2	165.259
Bin_2.198	2	165.868
Bin_2.199	2	165.868
Bin_2.200	2	166.488
Bin_2.201	2	167.109
Bin_2.202	2	168.322
Bin_2.203	2	169.536
Bin_2.204	2	170.143
Bin_2.205	2	170.738
Bin_2.206	2	171.333
Bin_2.207	2	171.928
Bin_2.208	2	172.511
Bin_2.209	2	172.511
Bin_2.210	2	173.084
Bin_2.211	2	174.252
Bin_2.212	2	174.252
Bin_2.213	2	174.252
Bin_2.214	2	174.865
Bin_2.215	2	175.479
Bin_2.216	2	176.093
Bin_2.217	2	177.289
Bin_2.218	2	177.875
Bin_2.219	2	178.462
Bin_2.220	2	179.049
Bin_2.221	2	179.049
Bin_2.222	2	179.633
Bin_2.223	2	181.383
Bin_2.224	2	181.383
Bin_2.225	2	181.383
Bin_2.226	2	181.957
Bin_2.227	2	181.957
Bin_2.228	2	182.528
Bin_2.229	2	182.528
Bin_2.230	2	183.101
Bin_2.231	2	183.663
Bin_2.232	2	183.663
Bin_2.233	2	184.213
Bin_2.234	2	184.773
Bin_2.235	2	185.937
Bin_2.236	2	187.151
Bin_2.237	2	187.771
Bin_2.238	2	189.761
Bin_2.239	2	191.152
Bin_2.240	2	191.864
Bin_2.241	2	192.577
Bin_2.242	2	194.04
Bin_2.243	2	194.77
Bin_2.244	2	195.483
Bin_2.245	2	196.195
Bin_2.246	2	197.627
Bin_2.247	2	199.059
Bin_2.248	2	199.792
Bin_2.249	2	200.526
Bin_2.250	2	201.259
Bin_2.251	2	201.989
Bin_2.252	2	201.989
Bin_2.253	2	202.699
Bin_2.254	2	203.408
Bin_2.255	2	204.118
Bin_2.256	2	204.827
Bin_2.257	2	205.537
Bin_2.258	2	206.232
Bin_2.259	2	206.927
Bin_2.260	2	206.927
Bin_2.261	2	207.62
Bin_2.262	2	208.296
Bin_2.263	2	208.956
Bin_2.264	2	209.617
Bin_2.265	2	210.97
Bin_2.266	2	211.631
Bin_2.267	2	212.276
Bin_2.268	2	212.922
Bin_2.269	2	213.568
Bin_2.270	2	214.2
Bin_2.271	2	214.818
Bin_2.272	2	215.423
Bin_2.273	2	216.016
Bin_2.274	2	216.597
Bin_2.275	2	217.178
Bin_2.276	2	217.178
Bin_2.277	2	217.773
Bin_2.278	2	218.368
Bin_2.279	2	218.962
Bin_2.280	2	219.557
Bin_2.281	2	220.152
Bin_2.282	2	220.747
Bin_2.283	2	221.341
Bin_2.284	2	222.526
Bin_2.285	2	223.107
Bin_2.286	2	223.107
Bin_2.287	2	224.321
Bin_2.288	2	225.561
Bin_2.289	2	226.181
Bin_2.290	2	226.815
Bin_2.291	2	227.463
Bin_2.292	2	228.126
Bin_2.293	2	229.518
Bin_2.294	2	230.23
Bin_2.295	2	235.223
Bin_2.296	2	237.619
Bin_2.297	2	237.619
Bin_2.298	2	238.368
Bin_2.299	2	239.099
Bin_2.300	2	239.811
Bin_2.301	2	239.811
Bin_2.302	2	240.526
Bin_2.303	2	248.835
Bin_2.304	2	249.568
Bin_2.305	2	249.568
Bin_2.306	2	250.283
Bin_3.001	3	0
Bin_3.002	3	0.6362
Bin_3.003	3	1.2724
Bin_3.004	3	1.9087
Bin_3.005	3	3.8596
Bin_3.006	3	5.1039
Bin_3.007	3	5.1039
Bin_3.008	3	6.9411
Bin_3.009	3	7.5297
Bin_3.010	3	8.1183
Bin_3.011	3	8.734
Bin_3.012	3	8.734
Bin_3.013	3	9.3476
Bin_3.014	3	10.552
Bin_3.015	3	11.1288
Bin_3.016	3	11.1288
Bin_3.017	3	11.6962
Bin_3.018	3	12.2636
Bin_3.019	3	13.4194
Bin_3.020	3	15.1863
Bin_3.021	3	15.765
Bin_3.022	3	15.765
Bin_3.023	3	16.9171
Bin_3.024	3	18.0465
Bin_3.025	3	18.0465
Bin_3.026	3	20.6332
Bin_3.027	3	21.1116
Bin_3.028	3	21.5823
Bin_3.029	3	22.0454
Bin_3.030	3	22.5012
Bin_3.031	3	22.9571
Bin_3.032	3	22.9571
Bin_3.033	3	23.4141
Bin_3.034	3	24.3406
Bin_3.035	3	24.8125
Bin_3.036	3	25.2856
Bin_3.037	3	25.2856
Bin_3.038	3	25.2856
Bin_3.039	3	25.7788
Bin_3.040	3	26.272
Bin_3.041	3	26.757
Bin_3.042	3	27.234
Bin_3.043	3	27.711
Bin_3.044	3	28.6733
Bin_3.045	3	29.1478
Bin_3.046	3	29.6222
Bin_3.047	3	30.1045
Bin_3.048	3	30.595
Bin_3.049	3	31.0939
Bin_3.050	3	32.606
Bin_3.051	3	33.0938
Bin_3.052	3	33.5815
Bin_3.053	3	34.0777
Bin_3.054	3	34.5738
Bin_3.055	3	35.0699
Bin_3.056	3	36.5519
Bin_3.057	3	37.0316
Bin_3.058	3	37.9888
Bin_3.059	3	38.4607
Bin_3.060	3	39.4341
Bin_3.061	3	39.9288
Bin_3.062	3	40.4321
Bin_3.063	3	40.9444
Bin_3.064	3	41.9854
Bin_3.065	3	43.0264
Bin_3.066	3	51.0439
Bin_3.067	3	66.3763
Bin_3.068	3	67.7983
Bin_3.069	3	69.2973
Bin_3.070	3	70.8824
Bin_3.071	3	72.565
Bin_3.072	3	72.565
Bin_3.073	3	72.565
Bin_3.074	3	72.565
Bin_3.075	3	76.3335
Bin_3.076	3	76.3335
Bin_3.077	3	92.2072
Bin_3.078	3	105.04
Bin_3.079	3	105.04
Bin_3.080	3	105.04
Bin_3.081	3	105.04
Bin_3.082	3	105.04
Bin_3.083	3	105.04
Bin_3.084	3	105.04
Bin_3.085	3	105.04
Bin_3.086	3	105.04
Bin_3.087	3	105.04
Bin_3.088	3	105.04
Bin_3.089	3	105.04
Bin_3.090	3	107.959
Bin_3.091	3	107.959
Bin_3.092	3	110.927
Bin_3.093	3	110.927
Bin_3.094	3	110.927
Bin_3.095	3	110.927
Bin_3.096	3	110.927
Bin_3.097	3	110.927
Bin_3.098	3	110.927
Bin_3.099	3	110.927
Bin_3.100	3	110.927
Bin_3.101	3	110.927
Bin_3.102	3	110.927
Bin_3.103	3	110.927
Bin_3.104	3	110.927
Bin_3.105	3	113.114
Bin_3.106	3	113.114
Bin_3.107	3	113.114
Bin_3.108	3	115.092
Bin_3.109	3	116.803
Bin_3.110	3	116.803
Bin_3.111	3	116.803
Bin_3.112	3	116.803
Bin_3.113	3	118.276
Bin_3.114	3	120.359
Bin_3.115	3	120.359
Bin_3.116	3	120.359
Bin_3.117	3	120.359
Bin_3.118	3	120.359
Bin_3.119	3	120.359
Bin_3.120	3	120.359
Bin_3.121	3	120.359
Bin_3.122	3	120.359
Bin_3.123	3	120.359
Bin_3.124	3	120.359
Bin_3.125	3	120.359
Bin_3.126	3	120.359
Bin_3.127	3	120.359
Bin_3.128	3	120.359
Bin_3.129	3	120.359
Bin_3.130	3	120.359
Bin_3.131	3	120.359
Bin_3.132	3	120.359
Bin_3.133	3	120.359
Bin_3.134	3	120.359
Bin_3.135	3	120.359
Bin_3.136	3	120.359
Bin_3.137	3	120.359
Bin_3.138	3	120.359
Bin_3.139	3	120.359
Bin_3.140	3	120.359
Bin_3.141	3	120.359
Bin_3.142	3	120.359
Bin_3.143	3	120.359
Bin_3.144	3	120.359
Bin_3.145	3	128.296
Bin_3.146	3	128.296
Bin_3.147	3	133.776
Bin_3.148	3	134.873
Bin_3.149	3	135.93
Bin_3.150	3	142.163
Bin_3.151	3	142.837
Bin_3.152	3	142.837
Bin_3.153	3	142.837
Bin_3.154	3	142.837
Bin_3.155	3	142.837
Bin_3.156	3	143.485
Bin_3.157	3	144.119
Bin_3.158	3	144.753
Bin_3.159	3	146.049
Bin_3.160	3	146.049
Bin_3.161	3	147.38
Bin_3.162	3	148.062
Bin_3.163	3	148.062
Bin_3.164	3	148.762
Bin_3.165	3	148.762
Bin_3.166	3	150.243
Bin_3.167	3	151.806
Bin_3.168	3	151.806
Bin_3.169	3	151.806
Bin_3.170	3	152.586
Bin_3.171	3	153.345
Bin_3.172	3	153.345
Bin_3.173	3	154.101
Bin_3.174	3	154.877
Bin_3.175	3	155.653
Bin_3.176	3	155.653
Bin_3.177	3	155.653
Bin_3.178	3	157.929
Bin_3.179	3	158.647
Bin_3.180	3	159.383
Bin_3.181	3	160.858
Bin_3.182	3	161.576
Bin_3.183	3	161.576
Bin_3.184	3	163.084
Bin_3.185	3	163.084
Bin_3.186	3	164.599
Bin_3.187	3	164.599
Bin_3.188	3	165.314
Bin_3.189	3	165.314
Bin_3.190	3	165.314
Bin_3.191	3	165.314
Bin_3.192	3	166.038
Bin_3.193	3	166.038
Bin_3.194	3	166.038
Bin_3.195	3	166.762
Bin_3.196	3	166.762
Bin_3.197	3	167.465
Bin_3.198	3	168.168
Bin_3.199	3	169.582
Bin_3.200	3	169.582
Bin_3.201	3	170.257
Bin_3.202	3	171.641
Bin_3.203	3	173.096
Bin_3.204	3	173.096
Bin_3.205	3	173.82
Bin_3.206	3	173.82
Bin_3.207	3	174.566
Bin_3.208	3	175.332
Bin_3.209	3	176.118
Bin_3.210	3	176.905
Bin_3.211	3	176.905
Bin_3.212	3	177.688
Bin_3.213	3	179.258
Bin_3.214	3	180
Bin_3.215	3	180.724
Bin_3.216	3	180.724
Bin_3.217	3	182.132
Bin_3.218	3	182.802
Bin_3.219	3	182.802
Bin_3.220	3	184.139
Bin_3.221	3	184.792
Bin_3.222	3	185.43
Bin_3.223	3	185.43
Bin_3.224	3	186.066
Bin_3.225	3	186.717
Bin_3.226	3	187.368
Bin_3.227	3	187.368
Bin_3.228	3	187.368
Bin_3.229	3	188.023
Bin_3.230	3	188.023
Bin_3.231	3	189.402
Bin_3.232	3	190.089
Bin_3.233	3	190.775
Bin_3.234	3	191.478
Bin_3.235	3	192.182
Bin_3.236	3	192.885
Bin_3.237	3	194.254
Bin_3.238	3	194.907
Bin_3.239	3	195.545
Bin_3.240	3	196.184
Bin_3.241	3	196.822
Bin_3.242	3	198.826
Bin_3.243	3	200.887
Bin_3.244	3	201.542
Bin_3.245	3	202.213
Bin_3.246	3	202.884
Bin_3.247	3	204.189
Bin_3.248	3	204.828
Bin_3.249	3	205.466
Bin_3.250	3	206.803
Bin_3.251	3	207.471
Bin_3.252	3	208.107
Bin_3.253	3	208.743
Bin_3.254	3	209.394
Bin_3.255	3	210.06
Bin_3.256	3	210.725
Bin_3.257	3	212.056
Bin_3.258	3	214.053
Bin_3.259	3	214.69
Bin_3.260	3	214.69
Bin_3.261	3	218.028
Bin_3.262	3	218.666
Bin_3.263	3	219.305
Bin_3.264	3	219.305
Bin_3.265	3	219.305
Bin_3.266	3	219.305
Bin_3.267	3	220.586
Bin_3.268	3	222.551
Bin_3.269	3	223.219
Bin_3.270	3	223.903
Bin_3.271	3	224.587
Bin_3.272	3	225.923
Bin_3.273	3	227.2
Bin_3.274	3	227.811
Bin_3.275	3	229.603
Bin_3.276	3	230.167
Bin_3.277	3	230.167
Bin_3.278	3	230.167
Bin_3.279	3	230.717
Bin_3.280	3	231.256
Bin_3.281	3	231.256
Bin_3.282	3	231.256
Bin_3.283	3	231.795
Bin_3.284	3	234.078
Bin_3.285	3	234.628
Bin_3.286	3	235.747
Bin_3.287	3	235.747
Bin_3.288	3	236.305
Bin_3.289	3	236.853
Bin_3.290	3	237.927
Bin_4.001	4	0
Bin_4.002	4	22.694
Bin_4.003	4	23.4092
Bin_4.004	4	24.1071
Bin_4.005	4	24.7884
Bin_4.006	4	28.1147
Bin_4.007	4	31.9194
Bin_4.008	4	33.1636
Bin_4.009	4	35.0707
Bin_4.010	4	35.0707
Bin_4.011	4	35.6888
Bin_4.012	4	37.6714
Bin_4.013	4	38.3475
Bin_4.014	4	38.3475
Bin_4.015	4	40.5448
Bin_4.016	4	43.6299
Bin_4.017	4	43.6299
Bin_4.018	4	44.3794
Bin_4.019	4	45.1489
Bin_4.020	4	45.9184
Bin_4.021	4	46.6679
Bin_4.022	4	48.2106
Bin_4.023	4	48.2106
Bin_4.024	4	49.0276
Bin_4.025	4	51.57
Bin_4.026	4	52.3642
Bin_4.027	4	53.1585
Bin_4.028	4	56.6704
Bin_4.029	4	57.5113
Bin_4.030	4	58.3282
Bin_4.031	4	59.1489
Bin_4.032	4	59.1489
Bin_4.033	4	62.8148
Bin_4.034	4	62.8148
Bin_4.035	4	63.6597
Bin_4.036	4	63.6597
Bin_4.037	4	63.6597
Bin_4.038	4	65.4263
Bin_4.039	4	65.4263
Bin_4.040	4	65.4263
Bin_4.041	4	67.1757
Bin_4.042	4	68.0782
Bin_4.043	4	68.0782
Bin_4.044	4	68.0782
Bin_4.045	4	69.0102
Bin_4.046	4	69.9738
Bin_4.047	4	70.9374
Bin_4.048	4	71.8694
Bin_4.049	4	71.8694
Bin_4.050	4	71.8694
Bin_4.051	4	74.7001
Bin_4.052	4	74.7001
Bin_4.053	4	78.2286
Bin_4.054	4	78.2286
Bin_4.055	4	78.2286
Bin_4.056	4	79.8983
Bin_4.057	4	80.7305
Bin_4.058	4	81.5393
Bin_4.059	4	82.3189
Bin_4.060	4	82.3189
Bin_4.061	4	83.9734
Bin_4.062	4	83.9734
Bin_4.063	4	84.7785
Bin_4.064	4	85.6068
Bin_4.065	4	85.6068
Bin_4.066	4	86.4558
Bin_4.067	4	86.4558
Bin_4.068	4	86.4558
Bin_4.069	4	87.3047
Bin_4.070	4	87.3047
Bin_4.071	4	87.3047
Bin_4.072	4	87.3047
Bin_4.073	4	88.1619
Bin_4.074	4	88.9941
Bin_4.075	4	88.9941
Bin_4.076	4	88.9941
Bin_4.077	4	88.9941
Bin_4.078	4	88.9941
Bin_4.079	4	88.9941
Bin_4.080	4	88.9941
Bin_4.081	4	88.9941
Bin_4.082	4	88.9941
Bin_4.083	4	88.9941
Bin_4.084	4	88.9941
Bin_4.085	4	89.8263
Bin_4.086	4	89.8263
Bin_4.087	4	89.8263
Bin_4.088	4	89.8263
Bin_4.089	4	89.8263
Bin_4.090	4	89.8263
Bin_4.091	4	89.8263
Bin_4.092	4	89.8263
Bin_4.093	4	89.8263
Bin_4.094	4	89.8263
Bin_4.095	4	90.6547
Bin_4.096	4	90.6547
Bin_4.097	4	91.5118
Bin_4.098	4	91.5118
Bin_4.099	4	91.5118
Bin_4.100	4	91.5118
Bin_4.101	4	91.5118
Bin_4.102	4	91.5118
Bin_4.103	4	92.3955
Bin_4.104	4	92.3955
Bin_4.105	4	92.3955
Bin_4.106	4	92.3955
Bin_4.107	4	92.3955
Bin_4.108	4	92.3955
Bin_4.109	4	92.3955
Bin_4.110	4	92.3955
Bin_4.111	4	92.3955
Bin_4.112	4	92.3955
Bin_4.113	4	92.3955
Bin_4.114	4	93.2747
Bin_4.115	4	94.1819
Bin_4.116	4	95.089
Bin_4.117	4	95.089
Bin_4.118	4	95.089
Bin_4.119	4	95.9421
Bin_4.120	4	96.7666
Bin_4.121	4	96.7666
Bin_4.122	4	97.5609
Bin_4.123	4	98.3372
Bin_4.124	4	99.8579
Bin_4.125	4	99.8579
Bin_4.126	4	99.8579
Bin_4.127	4	99.8579
Bin_4.128	4	100.582
Bin_4.129	4	101.995
Bin_4.130	4	103.341
Bin_4.131	4	103.341
Bin_4.132	4	103.999
Bin_4.133	4	104.672
Bin_4.134	4	106.847
Bin_4.135	4	107.59
Bin_4.136	4	107.59
Bin_4.137	4	108.311
Bin_4.138	4	109.032
Bin_4.139	4	109.772
Bin_4.140	4	111.253
Bin_4.141	4	111.956
Bin_4.142	4	112.659
Bin_4.143	4	114.141
Bin_4.144	4	114.88
Bin_4.145	4	115.62
Bin_4.146	4	116.359
Bin_4.147	4	117.099
Bin_4.148	4	117.855
Bin_4.149	4	117.855
Bin_4.150	4	118.588
Bin_4.151	4	119.321
Bin_4.152	4	119.321
Bin_4.153	4	120.058
Bin_4.154	4	121.495
Bin_4.155	4	122.933
Bin_4.156	4	122.933
Bin_4.157	4	127.39
Bin_4.158	4	127.39
Bin_4.159	4	127.39
Bin_4.160	4	129.255
Bin_4.161	4	129.826
Bin_4.162	4	130.386
Bin_4.163	4	131.484
Bin_4.164	4	132.013
Bin_4.165	4	132.543
Bin_4.166	4	133.082
Bin_4.167	4	133.632
Bin_4.168	4	134.192
Bin_4.169	4	135.936
Bin_4.170	4	136.509
Bin_4.171	4	137.071
Bin_4.172	4	137.071
Bin_4.173	4	137.071
Bin_4.174	4	137.071
Bin_4.175	4	137.624
Bin_4.176	4	137.624
Bin_4.177	4	137.624
Bin_4.178	4	137.624
Bin_4.179	4	138.188
Bin_4.180	4	138.763
Bin_4.181	4	139.35
Bin_4.182	4	140.572
Bin_4.183	4	141.17
Bin_4.184	4	141.769
Bin_4.185	4	142.381
Bin_4.186	4	143.022
Bin_4.187	4	143.662
Bin_4.188	4	144.301
Bin_4.189	4	144.939
Bin_4.190	4	145.578
Bin_4.191	4	146.216
Bin_4.192	4	146.216
Bin_4.193	4	146.826
Bin_4.194	4	148.784
Bin_4.195	4	148.784
Bin_4.196	4	149.434
Bin_4.197	4	150.1
Bin_4.198	4	150.781
Bin_4.199	4	152.178
Bin_4.200	4	153.61
Bin_4.201	4	154.325
Bin_4.202	4	155.04
Bin_4.203	4	155.774
Bin_4.204	4	160.568
Bin_4.205	4	161.536
Bin_4.206	4	162.505
Bin_4.207	4	170.685
Bin_4.208	4	177.966
Bin_4.209	4	177.966
Bin_4.210	4	177.966
Bin_4.211	4	177.966
Bin_4.212	4	177.966
Bin_4.213	4	177.966
Bin_4.214	4	177.966
Bin_4.215	4	177.966
Bin_4.216	4	177.966
Bin_4.217	4	177.966
Bin_4.218	4	177.966
Bin_4.219	4	177.966
Bin_4.220	4	177.966
Bin_4.221	4	177.966
Bin_4.222	4	177.966
Bin_4.223	4	177.966
Bin_4.224	4	177.966
Bin_4.225	4	177.966
Bin_4.226	4	177.966
Bin_4.227	4	177.966
Bin_4.228	4	177.966
Bin_4.229	4	177.966
Bin_4.230	4	177.966
Bin_5.001	5	0
Bin_5.002	5	0.6606
Bin_5.003	5	0.6606
Bin_5.004	5	0.6606
Bin_5.005	5	1.3065
Bin_5.006	5	6.1638
Bin_5.007	5	6.8244
Bin_5.008	5	6.8244
Bin_5.009	5	8.1825
Bin_5.010	5	8.8456
Bin_5.011	5	10.2038
Bin_5.012	5	10.8989
Bin_5.013	5	11.594
Bin_5.014	5	11.594
Bin_5.015	5	12.2919
Bin_5.016	5	12.2919
Bin_5.017	5	13.0283
Bin_5.018	5	13.7648
Bin_5.019	5	14.5013
Bin_5.020	5	15.9763
Bin_5.021	5	16.6944
Bin_5.022	5	18.1693
Bin_5.023	5	18.8874
Bin_5.024	5	19.588
Bin_5.025	5	19.588
Bin_5.026	5	20.2694
Bin_5.027	5	22.3655
Bin_5.028	5	23.0634
Bin_5.029	5	23.7396
Bin_5.030	5	24.4157
Bin_5.031	5	25.0764
Bin_5.032	5	27.0589
Bin_5.033	5	28.3805
Bin_5.034	5	29.7335
Bin_5.035	5	31.7637
Bin_5.036	5	32.4096
Bin_5.037	5	33.0555
Bin_5.038	5	35.0857
Bin_5.039	5	36.4073
Bin_5.040	5	37.039
Bin_5.041	5	38.3307
Bin_5.042	5	39.6223
Bin_5.043	5	40.2405
Bin_5.044	5	41.4763
Bin_5.045	5	42.0815
Bin_5.046	5	42.6743
Bin_5.047	5	43.2552
Bin_5.048	5	43.838
Bin_5.049	5	45.0226
Bin_5.050	5	45.6174
Bin_5.051	5	46.2001
Bin_5.052	5	46.7829
Bin_5.053	5	47.3777
Bin_5.054	5	47.9725
Bin_5.055	5	48.5673
Bin_5.056	5	49.7558
Bin_5.057	5	49.7558
Bin_5.058	5	50.3289
Bin_5.059	5	50.902
Bin_5.060	5	52.6887
Bin_5.061	5	52.6887
Bin_5.062	5	53.3156
Bin_5.063	5	53.3156
Bin_5.064	5	53.9587
Bin_5.065	5	55.274
Bin_5.066	5	55.274
Bin_5.067	5	62.3572
Bin_5.068	5	63.7713
Bin_5.069	5	65.4728
Bin_5.070	5	65.4728
Bin_5.071	5	67.4392
Bin_5.072	5	67.4392
Bin_5.073	5	67.4392
Bin_5.074	5	67.4392
Bin_5.075	5	67.4392
Bin_5.076	5	67.4392
Bin_5.077	5	67.4392
Bin_5.078	5	67.4392
Bin_5.079	5	67.4392
Bin_5.080	5	67.4392
Bin_5.081	5	67.4392
Bin_5.082	5	67.4392
Bin_5.083	5	67.4392
Bin_5.084	5	67.4392
Bin_5.085	5	67.4392
Bin_5.086	5	67.4392
Bin_5.087	5	67.4392
Bin_5.088	5	67.4392
Bin_5.089	5	67.4392
Bin_5.090	5	67.4392
Bin_5.091	5	67.4392
Bin_5.092	5	67.4392
Bin_5.093	5	67.4392
Bin_5.094	5	70.6826
Bin_5.095	5	70.6826
Bin_5.096	5	73.867
Bin_5.097	5	73.867
Bin_5.098	5	73.867
Bin_5.099	5	73.867
Bin_5.100	5	73.867
Bin_5.101	5	73.867
Bin_5.102	5	73.867
Bin_5.103	5	73.867
Bin_5.104	5	73.867
Bin_5.105	5	73.867
Bin_5.106	5	73.867
Bin_5.107	5	73.867
Bin_5.108	5	73.867
Bin_5.109	5	77.8966
Bin_5.110	5	79.5818
Bin_5.111	5	79.5818
Bin_5.112	5	82.7826
Bin_5.113	5	82.7826
Bin_5.114	5	87.1089
Bin_5.115	5	87.1089
Bin_5.116	5	88.1997
Bin_5.117	5	92.0094
Bin_5.118	5	92.0094
Bin_5.119	5	92.0094
Bin_5.120	5	92.0094
Bin_5.121	5	92.0094
Bin_5.122	5	92.0094
Bin_5.123	5	92.0094
Bin_5.124	5	92.0094
Bin_5.125	5	92.0094
Bin_5.126	5	92.0094
Bin_5.127	5	92.0094
Bin_5.128	5	92.0094
Bin_5.129	5	92.0094
Bin_5.130	5	92.0094
Bin_5.131	5	92.0094
Bin_5.132	5	92.0094
Bin_5.133	5	92.0094
Bin_5.134	5	92.0094
Bin_5.135	5	92.0094
Bin_5.136	5	92.0094
Bin_5.137	5	92.0094
Bin_5.138	5	92.0094
Bin_5.139	5	92.0094
Bin_5.140	5	92.0094
Bin_5.141	5	92.0094
Bin_5.142	5	92.0094
Bin_5.143	5	92.0094
Bin_5.144	5	92.0094
Bin_5.145	5	92.0094
Bin_5.146	5	92.0094
Bin_5.147	5	92.0094
Bin_5.148	5	92.0094
Bin_5.149	5	92.0094
Bin_5.150	5	92.0094
Bin_5.151	5	94.7885
Bin_5.152	5	97.3025
Bin_5.153	5	97.3025
Bin_5.154	5	97.3025
Bin_5.155	5	97.3025
Bin_5.156	5	97.3025
Bin_5.157	5	99.2915
Bin_5.158	5	99.2915
Bin_5.159	5	99.2915
Bin_5.160	5	101.036
Bin_5.161	5	104.768
Bin_5.162	5	106.582
Bin_5.163	5	106.582
Bin_5.164	5	106.582
Bin_5.165	5	106.582
Bin_5.166	5	108.275
Bin_5.167	5	113.307
Bin_5.168	5	125.671
Bin_5.169	5	126.794
Bin_5.170	5	126.794
Bin_5.171	5	127.331
Bin_5.172	5	127.331
Bin_5.173	5	127.861
Bin_5.174	5	128.39
Bin_5.175	5	129.488
Bin_5.176	5	129.488
Bin_5.177	5	130.589
Bin_5.178	5	131.12
Bin_5.179	5	131.641
Bin_5.180	5	131.641
Bin_5.181	5	132.643
Bin_5.182	5	133.128
Bin_5.183	5	133.614
Bin_5.184	5	134.101
Bin_5.185	5	134.101
Bin_5.186	5	135.558
Bin_5.187	5	136.022
Bin_5.188	5	136.486
Bin_5.189	5	136.951
Bin_5.190	5	136.951
Bin_5.191	5	137.875
Bin_5.192	5	138.345
Bin_5.193	5	139.3
Bin_5.194	5	139.779
Bin_5.195	5	140.257
Bin_5.196	5	141.212
Bin_5.197	5	141.212
Bin_5.198	5	141.699
Bin_5.199	5	142.196
Bin_5.200	5	142.196
Bin_5.201	5	143.183
Bin_5.202	5	143.669
Bin_5.203	5	144.156
Bin_5.204	5	144.641
Bin_5.205	5	145.134
Bin_5.206	5	146.661
Bin_5.207	5	148.215
Bin_5.208	5	148.727
Bin_5.209	5	149.239
Bin_5.210	5	151.925
Bin_5.211	5	152.456
Bin_5.212	5	152.987
Bin_5.213	5	155.231
Bin_5.214	5	156.383
Bin_5.215	5	156.96
Bin_5.216	5	158.09
Bin_5.217	5	159.176
Bin_5.218	5	160.243
Bin_5.219	5	160.243
Bin_5.220	5	160.243
Bin_6.001	6	0
Bin_6.002	6	0
Bin_6.003	6	0
Bin_6.004	6	0
Bin_6.005	6	0
Bin_6.006	6	0
Bin_6.007	6	0
Bin_6.008	6	0
Bin_6.009	6	0
Bin_6.010	6	0
Bin_6.011	6	0
Bin_6.012	6	0
Bin_6.013	6	0
Bin_6.014	6	0
Bin_6.015	6	0
Bin_6.016	6	0
Bin_6.017	6	0
Bin_6.018	6	0
Bin_6.019	6	0
Bin_6.020	6	0
Bin_6.021	6	0
Bin_6.022	6	0
Bin_6.023	6	0
Bin_6.024	6	0
Bin_6.025	6	0
Bin_6.026	6	0
Bin_6.027	6	0
Bin_6.028	6	0
Bin_6.029	6	0
Bin_6.030	6	0
Bin_6.031	6	0
Bin_6.032	6	0
Bin_6.033	6	0
Bin_6.034	6	0
Bin_6.035	6	0
Bin_6.036	6	0
Bin_6.037	6	0
Bin_6.038	6	3.8097
Bin_6.039	6	5.4181
Bin_6.040	6	29.641
Bin_6.041	6	33.2232
Bin_6.042	6	33.9256
Bin_6.043	6	34.6281
Bin_6.044	6	45.5289
Bin_6.045	6	60.3197
Bin_6.046	6	61.8907
Bin_6.047	6	61.8907
Bin_6.048	6	63.6063
Bin_6.049	6	63.6063
Bin_6.050	6	63.6063
Bin_7.001	7	0
Bin_7.002	7	1.3363
Bin_7.003	7	2.7384
Bin_7.004	7	3.4363
Bin_7.005	7	4.8682
Bin_7.006	7	6.2649
Bin_7.007	7	6.2649
Bin_7.008	7	6.2649
Bin_7.009	7	6.9305
Bin_7.010	7	7.5811
Bin_7.011	7	8.2173
Bin_7.012	7	8.8398
Bin_7.013	7	9.4623
Bin_7.014	7	10.0848
Bin_7.015	7	10.6942
Bin_7.016	7	11.291
Bin_7.017	7	11.8757
Bin_7.018	7	13.6313
Bin_7.019	7	13.6313
Bin_7.020	7	13.6313
Bin_7.021	7	14.21
Bin_7.022	7	14.7774
Bin_7.023	7	15.3448
Bin_7.024	7	16.5006
Bin_7.025	7	17.6371
Bin_7.026	7	17.6371
Bin_7.027	7	18.7481
Bin_7.028	7	18.7481
Bin_7.029	7	21.0524
Bin_7.030	7	21.6179
Bin_7.031	7	22.7403
Bin_7.032	7	24.4902
Bin_7.033	7	25.0749
Bin_7.034	7	25.6717
Bin_7.035	7	25.6717
Bin_7.036	7	26.8602
Bin_7.037	7	27.4315
Bin_7.038	7	28.0028
Bin_7.039	7	28.5855
Bin_7.040	7	30.3244
Bin_7.041	7	30.3244
Bin_7.042	7	30.8957
Bin_7.043	7	32.0842
Bin_7.044	7	32.681
Bin_7.045	7	45.2488
Bin_7.046	7	45.2488
Bin_7.047	7	45.2488
Bin_7.048	7	46.5334
Bin_7.049	7	53.3393
Bin_7.050	7	53.3393
Bin_7.051	7	57.0693
Bin_7.052	7	59.0138
Bin_7.053	7	59.0138
Bin_7.054	7	59.0138
Bin_7.055	7	59.0138
Bin_7.056	7	59.0138
Bin_7.057	7	59.0138
Bin_7.058	7	59.0138
Bin_7.059	7	59.0138
Bin_7.060	7	59.0138
Bin_7.061	7	59.0138
Bin_7.062	7	59.0138
Bin_7.063	7	59.0138
Bin_7.064	7	59.0138
Bin_7.065	7	59.0138
Bin_7.066	7	59.0138
Bin_7.067	7	59.0138
Bin_7.068	7	59.0138
Bin_7.069	7	59.0138
Bin_7.070	7	59.0138
Bin_7.071	7	59.0138
Bin_7.072	7	59.0138
Bin_7.073	7	59.0138
Bin_7.074	7	59.0138
Bin_7.075	7	59.0138
Bin_7.076	7	59.0138
Bin_7.077	7	59.0138
Bin_7.078	7	59.0138
Bin_7.079	7	59.0138
Bin_7.080	7	59.0138
Bin_7.081	7	59.0138
Bin_7.082	7	59.0138
Bin_7.083	7	59.0138
Bin_7.084	7	59.0138
Bin_7.085	7	59.0138
Bin_7.086	7	59.0138
Bin_7.087	7	59.0138
Bin_7.088	7	59.0138
Bin_7.089	7	61.7072
Bin_7.090	7	69.832
Bin_7.091	7	73.7686
Bin_7.092	7	75.4592
Bin_7.093	7	78.681
Bin_7.094	7	80.1132
Bin_7.095	7	84.0079
Bin_7.096	7	84.0079
Bin_7.097	7	84.0079
Bin_7.098	7	102.998
Bin_7.099	7	109.159
Bin_7.100	7	109.159
Bin_7.101	7	109.159
Bin_7.102	7	109.159
Bin_7.103	7	111.126
Bin_7.104	7	111.126
Bin_7.105	7	111.126
Bin_8.001	8	0
Bin_8.002	8	0.6482
Bin_8.003	8	1.9157
Bin_8.004	8	2.523
Bin_8.005	8	3.7076
Bin_8.006	8	3.7076
Bin_8.007	8	4.9254
Bin_8.008	8	6.174
Bin_8.009	8	6.7855
Bin_8.010	8	7.397
Bin_8.011	8	7.9958
Bin_8.012	8	12.5658
Bin_8.013	8	13.209
Bin_8.014	8	14.4946
Bin_8.015	8	15.7802
Bin_8.016	8	17.7521
Bin_8.017	8	18.3952
Bin_8.018	8	18.3952
Bin_8.019	8	19.0407
Bin_8.020	8	19.6862
Bin_8.021	8	19.6862
Bin_8.022	8	20.9165
Bin_8.023	8	23.3714
Bin_8.024	8	25.1757
Bin_8.025	8	25.1757
Bin_8.026	8	25.7663
Bin_8.027	8	26.3691
Bin_8.028	8	29.5132
Bin_8.029	8	30.6461
Bin_8.030	8	30.6461
Bin_8.031	8	31.1991
Bin_8.032	8	32.325
Bin_8.033	8	32.325
Bin_8.034	8	32.325
Bin_8.035	8	32.8728
Bin_8.036	8	33.4207
Bin_8.037	8	33.96
Bin_8.038	8	33.96
Bin_8.039	8	34.501
Bin_8.040	8	35.042
Bin_8.041	8	35.5932
Bin_8.042	8	36.6941
Bin_8.043	8	37.7742
Bin_8.044	8	37.7742
Bin_8.045	8	38.3168
Bin_8.046	8	38.3168
Bin_8.047	8	38.3168
Bin_8.048	8	38.8368
Bin_8.049	8	39.3475
Bin_8.050	8	39.8583
Bin_8.051	8	40.3782
Bin_8.052	8	40.3782
Bin_8.053	8	40.8967
Bin_8.054	8	58.7453
Bin_8.055	8	62.4363
Bin_8.056	8	64.3385
Bin_8.057	8	64.3385
Bin_8.058	8	64.3385
Bin_8.059	8	64.3385
Bin_8.060	8	64.3385
Bin_8.061	8	64.3385
Bin_8.062	8	64.3385
Bin_8.063	8	64.3385
Bin_8.064	8	64.3385
Bin_8.065	8	64.3385
Bin_8.066	8	64.3385
Bin_8.067	8	64.3385
Bin_8.068	8	64.3385
Bin_8.069	8	64.3385
Bin_8.070	8	64.3385
Bin_8.071	8	64.3385
Bin_8.072	8	64.3385
Bin_8.073	8	64.3385
Bin_8.074	8	64.3385
Bin_8.075	8	64.3385
Bin_8.076	8	64.3385
Bin_8.077	8	64.3385
Bin_8.078	8	64.3385
Bin_8.079	8	64.3385
Bin_8.080	8	64.3385
Bin_8.081	8	64.3385
Bin_8.082	8	64.3385
Bin_8.083	8	64.3385
Bin_8.084	8	64.3385
Bin_8.085	8	64.3385
Bin_8.086	8	64.3385
Bin_8.087	8	64.3385
Bin_8.088	8	64.3385
Bin_8.089	8	64.3385
Bin_8.090	8	64.3385
Bin_8.091	8	64.3385
Bin_8.092	8	64.3385
Bin_8.093	8	64.3385
Bin_8.094	8	66.2616
Bin_8.095	8	68.0574
Bin_8.096	8	68.0574
Bin_8.097	8	71.4676
Bin_8.098	8	71.4676
Bin_8.099	8	72.6473
Bin_8.100	8	72.6473
Bin_8.101	8	78.688
Bin_8.102	8	80.3639
Bin_8.103	8	82.1496
Bin_8.104	8	82.1496
Bin_8.105	8	82.1496
Bin_8.106	8	82.1496
Bin_8.107	8	82.1496
Bin_8.108	8	82.1496
Bin_8.109	8	82.1496
Bin_8.110	8	82.1496
Bin_8.111	8	82.1496
Bin_8.112	8	82.1496
Bin_9.001	9	0
Bin_9.002	9	0
Bin_9.003	9	0
Bin_9.004	9	0
Bin_9.005	9	0
Bin_9.006	9	0
Bin_9.007	9	0
Bin_9.008	9	0
Bin_9.009	9	0
Bin_9.010	9	0
Bin_9.011	9	0
Bin_9.012	9	0
Bin_9.013	9	0
Bin_9.014	9	0
Bin_9.015	9	0
Bin_9.016	9	0
Bin_9.017	9	0
Bin_9.018	9	0
Bin_9.019	9	0
Bin_9.020	9	0
Bin_9.021	9	0
Bin_9.022	9	0
Bin_9.023	9	0
Bin_9.024	9	0
Bin_9.025	9	0
Bin_9.026	9	0
Bin_9.027	9	0
Bin_9.028	9	0
Bin_9.029	9	0
Bin_9.030	9	1.2817
Bin_9.031	9	8.0061
Bin_9.032	9	8.5851
Bin_9.033	9	9.1641
Bin_9.034	9	9.7431
Bin_9.035	9	10.322
Bin_9.036	9	10.9129
Bin_9.037	9	11.5037
Bin_9.038	9	12.0826
Bin_9.039	9	12.6502
Bin_9.040	9	13.2069
Bin_9.041	9	14.3409
Bin_9.042	9	15.4748
Bin_9.043	9	17.1737
Bin_9.044	9	17.7304
Bin_9.045	9	18.8423
Bin_9.046	9	19.399
Bin_9.047	9	19.399
Bin_9.048	9	19.9703
Bin_9.049	9	20.553
Bin_9.050	9	20.553
Bin_9.051	9	20.553
Bin_9.052	9	21.1603
Bin_9.053	9	21.7655
Bin_9.054	9	23.6594
Bin_9.055	9	24.9225
Bin_9.056	9	25.5407
Bin_9.057	9	26.1724
Bin_9.058	9	28.8249
Bin_9.059	9	29.4589
Bin_9.060	9	29.4589
Bin_9.061	9	30.0814
Bin_9.062	9	30.0814
Bin_9.063	9	30.0814
Bin_9.064	9	30.6996
Bin_9.065	9	32.6367
Bin_9.066	9	33.2684
Bin_9.067	9	33.2684
Bin_9.068	9	34.4781
Bin_9.069	9	35.0589
Bin_9.070	9	35.0589
Bin_9.071	9	35.6302
Bin_9.072	9	36.7491
Bin_9.073	9	37.8292
Bin_9.074	9	39.9755
Bin_9.075	9	41.0524
Bin_9.076	9	41.0524
Bin_9.077	9	42.1748
Bin_9.078	9	42.1748
Bin_9.079	9	42.7497
Bin_9.080	9	43.3364
Bin_9.081	9	44.5583
Bin_9.082	9	45.1551
Bin_9.083	9	45.7398
Bin_9.084	9	45.7398
Bin_9.085	9	46.3111
Bin_9.086	9	46.3111
Bin_9.087	9	47.4792
Bin_9.088	9	49.2291
Bin_9.089	9	49.2291
Bin_9.090	9	49.7893
Bin_9.091	9	50.9117
Bin_9.092	9	51.463
Bin_9.093	9	52.5431
Bin_9.094	9	52.5431
Bin_9.095	9	54.1016
Bin_9.096	9	54.6049
Bin_9.097	9	56.1922
Bin_9.098	9	58.3865
Bin_9.099	9	58.9275
Bin_9.100	9	59.4684
Bin_9.101	9	60.0094
Bin_9.102	9	60.0094
Bin_9.103	9	80.3761
Bin_9.104	9	88.1593
Bin_9.105	9	89.6456
Bin_9.106	9	93.1146
Bin_10.001	10	0
Bin_10.002	10	1.0941
Bin_10.003	10	1.6318
Bin_10.004	10	2.726
Bin_10.005	10	3.2844
Bin_10.006	10	4.445
Bin_10.007	10	5.6055
Bin_10.008	10	7.3444
Bin_10.009	10	9.7673
Bin_10.010	10	10.3725
Bin_10.011	10	11.6401
Bin_10.012	10	14.231
Bin_10.013	10	14.8514
Bin_10.014	10	15.4854
Bin_10.015	10	16.7619
Bin_10.016	10	16.7619
Bin_10.017	10	17.3755
Bin_10.018	10	17.3755
Bin_10.019	10	18.5474
Bin_10.020	10	19.1111
Bin_10.021	10	20.2153
Bin_10.022	10	20.2153
Bin_10.023	10	20.7479
Bin_10.024	10	21.7889
Bin_10.025	10	22.3012
Bin_10.026	10	23.3237
Bin_10.027	10	24.3462
Bin_10.028	10	24.8584
Bin_10.029	10	25.9186
Bin_10.030	10	26.4497
Bin_10.031	10	27.4906
Bin_10.032	10	27.4906
Bin_10.033	10	27.4906
Bin_10.034	10	29.0213
Bin_10.035	10	29.0213
Bin_10.036	10	30.9822
Bin_10.037	10	31.4515
Bin_10.038	10	32.4037
Bin_10.039	10	32.8731
Bin_10.040	10	32.8731
Bin_10.041	10	33.3515
Bin_10.042	10	33.3515
Bin_10.043	10	33.3515
Bin_10.044	10	34.3618
Bin_10.045	10	34.3618
Bin_10.046	10	34.3618
Bin_10.047	10	34.3618
Bin_10.048	10	34.3618
Bin_10.049	10	34.8565
Bin_10.050	10	35.3429
Bin_10.051	10	36.3331
Bin_10.052	10	36.8292
Bin_10.053	10	36.8292
Bin_10.054	10	37.8423
Bin_10.055	10	37.8423
Bin_10.056	10	37.8423
Bin_10.057	10	82.4301
Bin_10.058	10	82.4301
Bin_10.059	10	85.5689
Bin_10.060	10	89.1445
Bin_10.061	10	89.1445
Bin_10.062	10	89.1445
Bin_10.063	10	89.1445
Bin_10.064	10	89.1445
Bin_10.065	10	89.1445
Bin_10.066	10	93.0831
Bin_10.067	10	98.5228
Bin_10.068	10	99.9598
Bin_10.069	10	115.567
Bin_10.070	10	115.567
Bin_10.071	10	115.567
Bin_10.072	10	115.567
Bin_10.073	10	115.567
Bin_10.074	10	115.567
Bin_10.075	10	115.567
Bin_10.076	10	115.567
Bin_10.077	10	115.567
Bin_10.078	10	115.567
Bin_10.079	10	115.567
Bin_10.080	10	115.567
Bin_10.081	10	115.567
Bin_10.082	10	115.567
Bin_10.083	10	115.567
Bin_10.084	10	115.567
Bin_10.085	10	115.567
Bin_10.086	10	115.567
Bin_10.087	10	117.429
Bin_10.088	10	121.044
Bin_10.089	10	127.726
Bin_10.090	10	138.686
Bin_10.091	10	150.003
Bin_10.092	10	150.003
Bin_10.093	10	150.003
Bin_10.094	10	153.08
Bin_10.095	10	153.08
Bin_10.096	10	153.08
Bin_10.097	10	154.615
Bin_10.098	10	156.207
Bin_10.099	10	156.75
Bin_10.100	10	157.876
Bin_10.101	10	157.876
Bin_10.102	10	160.802
Bin_10.103	10	161.345
Bin_10.104	10	161.877
Bin_10.105	10	162.41
Bin_10.106	10	162.941
Bin_10.107	10	165.135
Bin_10.108	10	167.418
Bin_10.109	10	168.003
Bin_10.110	10	168.588
Bin_10.111	10	169.161
Bin_10.112	10	169.721
Bin_10.113	10	170.281
Bin_10.114	10	170.852
Bin_10.115	10	170.852
Bin_10.116	10	172.045
Bin_10.117	10	172.045
Bin_10.118	10	172.627
Bin_10.119	10	174.446
Bin_10.120	10	175.686
Bin_10.121	10	176.954
Bin_10.122	10	177.588
Bin_10.123	10	178.222
Bin_10.124	10	180.219
Bin_10.125	10	181.52
Bin_10.126	10	181.52
Bin_10.127	10	182.127
Bin_10.128	10	182.722
Bin_10.129	10	182.722
Bin_10.130	10	182.722
Bin_10.131	10	184.52
Bin_10.132	10	184.52
Bin_10.133	10	184.52
Bin_10.134	10	184.52
Bin_10.135	10	185.696
Bin_10.136	10	187.533
Bin_10.137	10	188.755
Bin_10.138	10	189.367
Bin_10.139	10	190.563
Bin_10.140	10	193.002
Bin_10.141	10	193.613
Bin_10.142	10	194.238
Bin_10.143	10	194.877
Bin_10.144	10	195.515
Bin_10.145	10	196.14
Bin_10.146	10	197.362
Bin_10.147	10	197.948
Bin_10.148	10	198.524
Bin_10.149	10	199.672
Bin_10.150	10	199.672
Bin_10.151	10	200.243
Bin_10.152	10	201.407
Bin_10.153	10	204.571
Bin_10.154	10	205.843
Bin_10.155	10	207.114
Bin_10.156	10	207.751
Bin_10.157	10	210.413
Bin_10.158	10	212.458
Bin_10.159	10	213.139
Bin_10.160	10	213.139
Bin_10.161	10	213.139
Bin_10.162	10	213.855
Bin_10.163	10	214.588
Bin_10.164	10	216.057
Bin_10.165	10	216.772
Bin_10.166	10	216.772
Bin_10.167	10	217.5
Bin_10.168	10	218.957
Bin_10.169	10	219.649
Bin_10.170	10	220.328
Bin_10.171	10	220.989
Bin_10.172	10	223.019
Bin_10.173	10	223.019
Bin_10.174	10	223.019
Bin_10.175	10	225.123
Bin_10.176	10	225.807
Bin_10.177	10	226.491
Bin_10.178	10	226.491
Bin_10.179	10	227.178
Bin_10.180	10	227.178
Bin_10.181	10	227.846
Bin_10.182	10	228.53
Bin_10.183	10	229.967

## Sheet: Genotype
Bin_1.001	1	1	1	2	2	2	2	2	2	2	1	2	2	2	2	2	1	1	1	1	1	2	1	2	2	1	1	2	2	1	1	2	2	2	2	2	2	2	2	1	1	2	2	2	1	2	2	1	1
Bin_1.002	1	1	1	2	2	2	2	2	2	2	2	2	2	2	2	2	1	1	1	1	1	2	1	2	2	1	1	2	2	1	1	2	2	2	2	2	2	2	2	1	1	2	2	2	1	2	2	1	1
Bin_1.003	1	1	1	2	2	2	2	2	2	2	2	2	2	2	2	2	1	1	0	0	1	2	1	2	2	1	1	2	2	1	1	2	2	2	2	2	2	2	2	1	1	2	2	2	1	2	2	1	1
Bin_1.004	1	1	0	2	2	2	2	2	2	2	2	2	2	2	2	2	1	1	0	0	1	2	1	2	2	1	2	2	2	1	1	2	2	2	2	2	2	2	2	1	0	2	2	2	1	2	2	1	1
Bin_1.005	0	0	0	2	2	2	2	2	2	2	2	2	2	2	2	2	0	0	0	0	0	2	1	2	2	0	2	2	2	0	0	2	2	2	2	2	2	2	2	0	0	2	2	2	0	2	2	0	1
Bin_1.006	0	0	0	2	2	2	2	2	2	2	2	2	2	2	2	2	0	0	0	0	0	2	1	2	2	0	2	2	2	0	0	2	2	2	2	2	2	2	2	0	0	2	2	2	0	2	2	0	1
Bin_1.007	0	0	0	2	2	2	2	2	2	2	2	2	2	2	2	2	0	0	0	2	0	2	1	2	2	0	2	2	2	0	0	2	2	2	2	2	2	2	2	0	0	2	2	2	0	2	2	0	1
Bin_1.008	0	0	0	2	2	2	2	2	2	2	2	2	2	2	2	2	0	0	0	2	0	2	1	2	2	0	2	2	2	0	0	2	2	2	2	2	2	2	2	0	0	2	2	2	0	2	2	0	1
Bin_1.009	0	0	0	2	2	2	2	2	2	2	2	2	2	2	2	2	0	0	0	2	0	2	1	2	2	0	2	2	2	0	0	2	2	2	2	2	2	2	2	0	2	2	2	2	0	2	2	0	1
Bin_1.010	0	0	0	2	2	2	2	2	2	2	2	2	2	2	2	2	0	0	0	2	0	2	1	2	2	0	2	2	2	0	0	2	2	2	2	2	2	2	2	0	2	2	2	2	0	2	2	0	1
Bin_1.011	0	0	0	2	2	2	2	2	2	2	2	2	2	2	2	2	2	0	0	2	0	2	1	2	2	0	2	2	2	0	0	2	2	2	2	2	2	2	2	0	2	2	2	2	0	2	2	0	1
Bin_1.012	0	0	0	2	2	2	2	2	2	2	2	2	2	2	2	2	2	0	0	2	0	2	1	2	2	0	2	2	2	0	0	2	2	2	2	2	2	2	2	0	2	2	2	2	0	2	2	0	1
Bin_1.013	0	0	0	2	2	1	2	2	2	2	2	2	2	2	2	2	2	2	0	2	0	2	1	2	2	0	2	2	2	0	0	2	2	2	2	2	2	2	2	0	2	2	2	2	0	2	2	0	1
Bin_1.014	0	0	0	2	2	1	2	2	2	0	2	2	2	2	2	2	2	2	0	2	0	2	1	2	2	0	2	2	2	0	0	2	2	2	2	2	2	2	2	0	2	2	2	2	0	2	2	0	1
Bin_1.015	0	0	0	2	2	1	2	2	2	0	2	2	2	2	2	2	2	2	0	2	0	2	1	2	2	0	2	2	2	0	0	2	2	2	2	2	2	2	2	0	2	2	2	2	0	2	2	0	1
Bin_1.016	0	0	0	2	2	1	2	2	2	0	2	2	2	2	2	2	2	2	0	2	0	2	1	2	2	0	2	2	2	0	0	2	2	2	2	2	2	2	2	0	2	2	2	2	0	2	2	0	1
Bin_1.017	0	2	0	2	2	1	2	2	2	0	2	2	2	2	2	2	2	2	0	2	0	2	1	2	2	0	2	2	2	0	0	2	2	2	2	2	2	2	2	0	2	2	2	2	0	2	2	0	1
Bin_1.018	0	2	0	2	2	1	2	2	2	0	2	2	2	2	2	2	2	2	2	2	0	2	1	2	2	0	2	2	2	0	0	2	2	2	2	2	2	2	2	0	2	2	2	2	0	2	2	0	1
Bin_1.019	0	2	0	2	2	1	2	2	2	0	2	2	2	2	2	2	2	2	2	2	0	2	1	2	2	0	2	2	2	0	0	2	2	2	2	2	2	2	2	0	2	2	0	2	0	0	2	0	1
Bin_1.020	0	2	0	2	2	1	2	2	2	0	2	2	2	2	2	2	2	2	2	2	2	2	2	2	2	0	2	2	2	2	0	2	2	2	2	2	2	2	2	0	2	2	0	2	0	0	2	0	1
Bin_1.021	0	2	0	2	2	1	2	2	2	0	2	2	2	2	2	2	2	2	2	2	2	0	2	2	2	0	2	2	2	2	0	2	2	2	2	2	2	2	2	0	2	2	0	2	0	0	2	0	1
Bin_1.022	0	2	0	2	2	1	2	2	2	0	2	2	2	2	2	2	2	2	2	2	2	0	2	2	2	0	2	2	2	2	0	2	2	2	2	2	2	2	2	0	2	2	0	2	0	0	2	0	1
Bin_1.023	0	2	0	2	2	1	2	2	2	0	2	2	2	2	2	2	2	2	2	2	2	0	2	2	2	0	2	2	2	2	0	2	2	2	2	2	2	2	2	0	2	2	0	2	0	0	2	0	1
Bin_1.024	0	2	0	2	2	1	2	2	2	0	2	2	2	2	2	2	2	2	2	2	2	0	2	2	2	0	2	2	2	2	0	2	2	2	2	2	2	2	2	0	2	2	0	2	0	0	2	0	1
Bin_1.025	0	2	0	2	2	1	2	2	2	0	2	2	2	2	2	2	2	2	2	2	2	0	2	2	2	0	2	2	2	2	0	2	2	2	2	2	2	2	2	0	2	2	0	2	0	0	2	0	1
Bin_1.026	0	2	0	2	2	1	2	2	2	0	2	2	2	2	2	2	2	2	2	2	2	0	2	2	2	0	2	2	2	2	0	2	2	2	2	2	2	2	2	0	2	2	0	2	0	0	2	0	1
Bin_1.027	0	2	0	2	0	1	2	2	2	0	2	2	2	2	2	2	2	2	2	2	2	0	2	2	2	0	2	2	2	2	0	2	2	2	2	2	2	2	2	0	2	2	0	2	0	0	2	0	1
Bin_1.028	0	2	0	2	0	0	2	2	2	0	2	2	2	2	2	2	2	2	2	2	2	0	2	2	2	0	2	2	2	2	0	2	2	2	2	2	2	2	2	0	2	2	0	2	0	0	2	0	1
Bin_1.029	0	2	0	2	0	0	2	2	2	0	2	2	2	2	2	2	2	2	2	2	2	0	2	2	2	0	2	2	2	2	0	2	2	2	2	2	2	2	2	0	2	2	0	2	0	0	2	0	1
Bin_1.030	0	2	0	2	0	0	2	2	2	2	2	2	2	2	2	2	2	2	2	2	2	0	2	2	2	0	2	2	2	2	0	2	2	2	2	2	2	2	2	0	2	2	0	2	0	0	2	0	1
Bin_1.031	0	2	0	2	0	0	2	2	2	2	2	2	2	2	2	2	2	0	2	2	2	0	2	2	2	0	2	2	2	2	0	2	2	2	2	2	2	2	2	0	2	2	0	2	0	0	2	0	1
Bin_1.032	0	2	0	2	0	0	2	2	2	2	2	2	2	2	2	2	2	0	2	2	2	0	2	2	2	0	2	2	2	2	0	2	2	2	2	2	2	2	2	0	2	2	0	2	0	0	2	0	2
Bin_1.033	0	2	0	2	0	0	2	2	2	2	2	2	2	2	2	2	2	0	2	2	2	0	2	2	2	0	2	2	2	2	0	2	2	2	2	2	2	2	2	0	2	2	0	2	0	0	2	0	2
Bin_1.034	0	2	0	2	0	0	2	2	2	2	2	2	2	2	2	2	2	0	2	2	2	0	1	2	2	0	2	2	2	2	0	2	2	2	2	2	2	2	2	0	2	2	0	2	0	0	2	0	2
Bin_1.035	0	2	0	2	0	0	2	2	2	2	2	2	2	2	2	2	2	0	2	2	2	0	1	2	2	0	2	2	2	2	0	2	2	2	2	2	2	2	2	0	2	2	0	2	0	0	2	0	2
Bin_1.036	0	2	0	2	0	0	2	2	2	2	2	2	2	2	2	2	2	0	2	2	2	0	1	2	2	0	2	2	2	2	0	2	2	2	2	2	2	2	2	0	2	2	0	2	0	0	2	0	2
Bin_1.037	0	2	0	2	0	0	2	2	2	2	2	2	2	2	2	2	2	0	2	2	2	0	2	2	2	0	2	2	2	2	0	2	2	2	2	2	2	2	2	0	2	2	0	2	0	0	2	0	2
Bin_1.038	0	2	0	2	0	0	2	2	2	2	2	2	2	2	2	2	2	0	2	2	2	0	2	2	2	0	2	2	2	2	0	2	2	2	2	2	2	2	2	0	2	2	0	2	0	0	2	0	1
Bin_1.039	0	2	0	2	0	0	2	2	2	2	2	2	2	2	2	2	2	0	2	2	2	0	2	2	2	0	2	2	2	2	0	2	2	2	2	2	0	2	2	0	2	2	0	2	0	0	2	0	1
Bin_1.040	0	2	0	2	0	0	2	2	2	2	2	2	2	2	2	2	2	0	2	2	2	0	2	2	2	0	2	2	2	2	0	2	2	2	2	2	0	2	2	0	2	2	0	2	0	0	2	0	1
Bin_1.041	0	2	0	2	0	0	2	2	2	2	2	2	2	2	2	2	2	0	2	2	2	0	2	2	2	0	2	2	2	2	0	2	2	2	2	2	0	2	2	0	2	2	0	2	0	0	2	0	1
Bin_1.042	0	2	0	2	0	0	2	2	2	2	2	2	2	2	2	2	2	0	2	2	2	0	2	2	2	0	2	2	2	2	0	2	2	2	2	2	0	2	2	0	2	2	0	2	0	0	2	0	1
Bin_1.043	0	2	1	2	0	0	2	2	2	2	2	2	2	2	2	2	2	0	2	2	2	0	2	2	2	0	2	2	2	2	0	2	2	2	2	2	0	2	2	0	2	2	0	2	0	0	2	0	1
Bin_1.044	0	2	1	2	0	0	2	2	2	2	2	2	2	2	2	2	2	0	2	2	2	0	2	2	2	0	2	2	2	2	0	2	2	2	2	2	0	2	2	0	2	2	0	2	0	0	2	0	1
Bin_1.045	0	2	1	2	0	0	2	2	2	2	2	2	2	2	2	2	2	0	2	2	2	0	2	2	2	0	2	2	2	2	2	2	2	2	2	2	0	2	2	0	2	2	0	2	0	0	2	0	1
Bin_1.046	0	2	1	2	0	0	2	2	2	2	2	2	2	2	2	2	2	0	2	2	2	0	2	2	2	0	2	2	2	2	2	2	2	2	2	2	0	2	2	0	2	2	0	2	0	0	2	0	1
Bin_1.047	0	2	2	2	0	0	2	2	2	2	2	2	2	2	2	2	2	0	2	2	2	0	2	2	2	0	2	2	2	2	2	2	2	2	2	2	0	2	2	0	2	2	0	2	0	0	2	0	1
Bin_1.048	0	2	2	2	0	0	2	2	2	2	2	2	2	2	2	2	2	0	2	2	2	0	2	2	2	0	2	2	2	2	2	2	2	2	2	2	0	2	2	0	2	2	0	2	0	0	2	0	1
Bin_1.049	0	2	2	2	0	0	2	2	2	2	2	2	2	2	2	2	2	0	2	2	2	0	2	2	2	0	2	2	2	2	2	2	2	2	2	2	0	2	2	0	2	2	0	2	0	0	2	0	1
Bin_1.050	0	2	2	2	0	0	2	2	2	2	2	2	2	2	2	2	2	0	2	2	2	0	2	2	2	0	2	2	2	2	2	2	2	2	2	2	0	2	2	0	2	2	0	2	0	0	2	0	1
Bin_1.051	0	2	2	2	0	0	2	2	2	2	2	2	2	2	0	0	2	0	2	2	2	0	2	2	2	0	2	2	2	2	2	2	2	2	2	2	0	2	2	0	2	2	0	2	0	0	2	0	1
Bin_1.052	0	2	2	2	0	0	2	2	2	2	2	2	2	2	0	0	2	0	2	2	2	0	2	2	2	2	0	2	2	2	2	2	2	2	2	2	0	2	2	0	2	2	0	2	0	0	2	0	1
Bin_1.053	0	2	2	2	0	0	2	2	2	2	2	2	2	2	0	0	2	0	2	2	2	0	2	2	2	2	0	2	2	2	2	2	2	2	2	2	0	2	2	0	2	2	0	2	0	0	2	0	1
Bin_1.054	0	2	0	2	0	0	2	2	2	2	2	2	2	2	0	0	2	0	2	2	2	0	2	2	2	2	0	2	2	2	2	2	2	2	2	2	0	2	2	0	2	2	0	2	0	0	2	0	1
Bin_1.055	0	2	0	2	0	0	2	2	2	2	2	2	2	2	0	0	2	0	2	2	2	0	2	2	2	2	0	2	2	2	2	2	2	2	2	2	0	2	2	0	2	2	0	2	0	0	2	0	1
Bin_1.056	0	2	0	2	0	0	2	2	2	2	2	2	2	2	0	0	2	0	2	2	2	0	2	2	2	2	0	2	2	2	2	2	2	2	2	2	0	2	2	2	2	2	0	2	0	0	2	0	1
Bin_1.057	0	2	0	2	0	0	2	2	2	2	2	2	2	2	0	0	2	0	2	2	2	0	2	2	2	2	0	2	2	2	2	2	2	2	2	2	0	2	2	2	2	2	0	2	2	0	2	2	1
Bin_1.058	0	2	0	2	0	0	2	2	2	2	2	2	2	2	0	0	2	0	2	2	2	0	2	2	2	2	0	2	2	2	2	2	2	2	2	2	0	2	2	2	2	2	0	2	2	0	2	2	1
Bin_1.059	0	2	0	2	0	0	2	2	2	2	2	2	2	2	0	0	2	0	2	2	2	0	2	2	2	2	0	2	2	2	2	2	2	2	2	2	0	2	2	2	2	2	0	2	2	0	2	2	1
Bin_1.060	0	2	0	2	0	0	2	2	2	2	2	2	2	2	0	0	2	0	2	2	2	0	2	2	2	2	0	2	2	2	2	2	2	2	2	2	0	2	2	2	2	2	0	2	2	0	2	2	1
Bin_1.061	0	2	0	2	0	0	2	2	2	2	2	2	2	2	0	0	2	0	2	2	2	2	2	2	2	2	0	2	2	2	2	2	2	2	2	2	0	2	2	2	2	2	0	2	2	0	2	2	1
Bin_1.062	0	2	0	2	2	0	2	2	2	2	2	2	2	2	0	0	2	0	2	2	2	2	2	2	2	2	0	2	2	2	2	2	2	2	2	2	0	2	2	2	2	2	0	2	2	0	2	2	1
Bin_1.063	2	2	0	2	2	0	2	2	2	2	2	2	2	2	0	0	2	0	2	2	2	2	2	2	2	0	0	2	2	2	2	2	2	2	2	2	0	2	2	2	2	2	0	2	2	0	2	2	1
Bin_1.064	2	2	0	2	2	0	2	2	2	2	2	2	2	2	0	0	2	0	2	2	2	2	2	2	2	0	0	2	2	2	2	2	2	2	2	2	0	2	2	2	2	2	0	2	2	0	2	2	1
Bin_1.065	2	2	0	2	2	0	2	2	2	2	2	2	2	2	0	0	2	0	2	2	2	2	2	2	2	0	0	2	2	2	2	2	2	2	2	2	0	2	2	2	2	2	0	2	2	0	2	2	0
Bin_1.066	2	2	0	2	2	2	2	2	2	2	2	2	2	2	0	0	2	0	2	2	2	2	2	2	2	0	0	2	2	2	2	2	2	2	2	2	0	2	2	2	2	2	0	2	2	0	2	2	0
Bin_1.067	2	2	0	2	2	2	2	2	2	2	2	2	2	2	0	0	2	0	2	2	2	2	2	2	2	0	0	2	2	2	2	2	0	0	2	2	0	2	2	2	2	0	0	2	2	0	2	2	0
Bin_1.068	2	2	0	2	2	2	2	2	2	2	2	2	2	2	0	0	2	0	2	2	2	2	2	2	2	0	0	2	2	2	2	2	0	0	2	2	0	2	2	2	2	0	0	2	2	0	2	2	0
Bin_1.069	2	2	0	2	2	2	2	2	2	2	2	2	2	2	0	0	2	0	2	2	2	2	2	2	2	0	0	2	2	2	2	2	0	0	2	2	0	2	2	2	2	0	0	2	2	0	2	2	0
Bin_1.070	2	2	0	2	2	2	2	2	2	2	2	2	2	2	2	2	2	0	2	2	2	2	2	2	2	0	0	2	2	2	2	2	0	0	2	2	0	2	2	2	2	0	0	2	2	0	2	2	0
Bin_1.071	2	2	0	2	2	2	2	2	2	2	2	2	2	2	2	2	2	0	2	2	2	2	2	2	2	0	0	2	2	2	2	2	0	0	2	2	0	2	2	2	2	0	0	2	2	0	2	2	0
Bin_1.072	2	2	2	2	2	2	2	2	2	0	2	2	2	2	2	2	2	0	2	2	2	0	2	2	2	0	0	2	2	2	2	2	0	0	2	2	2	2	2	2	2	0	0	2	2	0	2	2	0
Bin_1.073	2	2	2	2	2	2	2	2	2	0	2	2	2	2	2	2	2	0	2	2	2	0	2	2	2	0	0	2	2	2	2	2	0	0	2	2	2	2	2	2	2	0	0	2	2	0	2	2	0
Bin_1.074	2	0	2	2	2	2	2	2	2	0	2	2	2	2	2	2	2	0	2	2	2	0	2	2	2	0	0	2	2	2	2	2	0	0	2	2	2	2	2	2	2	0	0	2	2	0	2	2	0
Bin_1.075	2	0	2	2	2	2	2	2	2	0	2	2	2	2	2	2	2	0	2	2	2	0	2	2	2	0	0	2	2	2	2	2	0	0	2	2	2	2	2	2	2	2	0	2	2	0	2	2	0
Bin_1.076	2	0	2	2	2	2	2	2	2	0	2	2	2	2	2	2	2	2	2	2	2	0	2	2	2	0	0	2	2	2	2	2	0	0	2	2	2	2	2	2	2	2	0	2	2	0	2	2	0
Bin_1.077	2	0	2	2	2	2	2	2	2	0	2	2	2	2	2	2	2	2	2	2	2	0	2	2	2	2	0	2	2	2	2	2	0	0	2	2	2	2	2	2	2	2	0	2	2	0	2	2	0
Bin_1.078	2	0	2	2	2	2	2	2	2	0	2	2	2	2	2	2	2	2	2	2	2	0	2	2	2	2	0	2	2	2	2	2	0	0	2	2	2	2	2	2	2	2	0	2	2	0	2	2	0
Bin_1.079	2	0	2	2	2	2	2	2	2	0	2	2	2	2	2	2	2	2	2	2	2	0	2	2	2	2	0	2	2	2	2	2	0	0	2	2	2	2	2	2	2	2	2	2	2	2	2	2	0
Bin_1.080	2	0	2	2	2	2	2	2	2	0	2	2	2	2	2	2	2	2	2	2	2	0	2	2	2	2	0	2	2	2	2	2	0	0	2	2	2	2	2	2	2	2	2	2	2	2	2	2	0
Bin_1.081	2	0	0	2	2	2	2	2	2	0	2	2	2	2	2	2	2	2	2	2	2	0	2	2	2	2	0	2	2	2	2	2	0	0	2	2	2	2	2	2	2	2	2	2	2	2	2	2	0
Bin_1.082	2	0	0	2	2	2	2	2	2	0	2	2	2	2	2	2	2	2	2	2	2	0	2	2	2	2	0	2	2	2	2	2	0	0	2	2	2	2	2	2	2	2	2	2	2	2	2	2	0
Bin_1.083	2	0	0	2	2	2	2	2	2	0	2	2	2	2	2	2	2	2	2	2	2	0	2	2	2	2	0	2	2	2	2	2	0	0	2	2	2	2	2	2	2	2	2	2	2	2	2	2	0
Bin_1.084	2	0	0	2	2	2	2	2	2	0	2	2	2	2	2	2	2	2	2	2	2	0	2	2	2	2	0	2	2	2	2	2	0	0	2	2	2	2	2	2	2	2	2	2	2	2	2	2	0
Bin_1.085	2	0	0	2	2	2	2	2	2	0	2	2	2	2	2	2	2	2	2	2	2	0	2	2	2	2	0	2	2	2	2	2	0	0	2	2	2	2	2	2	2	2	2	2	2	2	2	2	0
Bin_1.086	1	0	0	2	2	2	2	2	2	0	2	2	2	2	2	2	2	2	2	2	2	0	2	2	2	2	0	2	2	2	2	2	0	0	2	2	2	2	2	2	2	2	2	2	2	2	2	2	0
Bin_1.087	1	0	0	2	2	2	2	2	2	1	2	2	2	2	2	2	2	2	2	2	2	2	2	2	2	2	1	2	2	2	2	2	1	1	2	2	2	2	2	2	2	2	2	2	2	2	2	2	0
Bin_1.088	1	0	2	2	1	2	2	2	1	1	2	2	2	2	2	2	2	2	2	2	2	2	2	2	2	2	1	2	2	2	2	2	1	1	2	2	2	2	2	2	1	2	2	2	2	2	2	2	1
Bin_1.089	1	1	2	2	1	2	2	2	1	1	2	2	2	2	2	2	2	2	2	2	2	2	2	2	2	2	1	2	2	2	2	2	1	1	2	2	2	2	2	2	1	2	2	2	2	2	2	2	1
Bin_1.090	1	1	2	2	1	1	2	2	1	1	2	2	2	2	2	2	2	2	2	2	2	2	2	2	2	2	1	2	2	2	2	2	1	1	2	2	2	2	2	2	1	2	2	2	2	2	2	2	1
Bin_1.091	1	1	2	2	1	1	2	2	1	1	2	2	2	2	2	2	2	2	2	2	2	2	2	2	2	2	1	2	2	2	2	2	1	1	2	2	2	2	2	2	1	2	2	2	2	2	2	2	1
Bin_1.092	1	1	2	2	1	1	2	2	1	1	1	2	2	2	2	2	2	2	2	2	2	2	2	1	2	2	1	2	2	2	2	2	1	1	1	2	2	2	2	2	1	2	2	2	1	2	2	2	1
Bin_1.093	1	1	2	2	1	1	2	2	1	1	1	2	2	2	2	2	2	2	1	2	2	2	2	1	2	2	1	1	2	2	2	2	1	1	1	1	2	2	2	2	1	2	2	2	1	2	2	2	1
Bin_1.094	1	1	2	2	1	1	2	2	1	1	1	2	2	2	2	2	2	2	1	2	2	2	2	1	2	2	1	1	2	2	1	2	1	1	1	1	2	2	2	2	1	1	2	2	1	2	2	2	1
Bin_1.095	1	1	2	2	1	1	2	2	1	1	1	2	2	2	2	2	2	2	1	2	2	2	2	1	2	2	1	1	2	2	1	2	1	1	1	1	2	2	2	2	1	1	2	2	1	2	2	2	1
Bin_1.096	1	1	2	2	1	1	2	2	1	1	1	2	2	2	2	2	2	2	1	2	2	2	2	1	2	2	1	1	2	2	1	2	1	1	1	1	2	2	2	2	1	1	2	2	1	2	2	1	1
Bin_1.097	1	1	2	2	1	1	2	2	1	1	1	2	2	2	2	2	2	2	1	2	2	2	2	1	2	2	1	1	2	2	1	2	1	1	1	1	2	2	2	2	1	1	2	2	1	2	2	1	1
Bin_1.098	1	1	2	2	1	1	2	2	1	1	1	2	2	2	2	2	2	2	1	2	2	2	2	1	2	2	1	1	2	2	1	2	1	1	1	1	2	2	2	2	1	1	2	2	1	2	2	1	1
Bin_1.099	1	1	2	2	1	1	2	2	1	1	1	2	2	2	2	2	2	2	1	2	2	2	2	1	2	2	1	1	2	2	1	2	1	1	1	1	2	2	2	2	1	1	2	2	1	2	2	1	1
Bin_1.100	1	1	2	2	1	1	2	2	1	1	1	2	2	2	2	2	2	2	1	2	2	2	2	1	2	2	1	1	2	2	1	2	1	1	1	1	2	2	2	2	1	1	2	2	1	2	2	1	1
Bin_1.101	1	1	2	2	1	1	2	2	1	1	1	1	2	2	2	2	2	2	1	2	2	2	2	1	2	2	1	1	2	2	1	2	1	1	1	1	2	2	2	2	1	1	2	2	1	2	2	1	1
Bin_1.102	1	1	2	2	1	1	2	2	1	1	1	1	2	2	2	2	2	1	1	2	2	2	2	1	2	2	1	1	2	2	1	2	1	1	1	1	2	2	2	2	1	1	2	2	1	2	2	1	1
Bin_1.103	1	1	2	2	1	1	2	2	1	1	1	1	2	2	1	2	2	1	1	2	2	2	2	1	2	2	1	1	2	2	1	2	1	1	1	1	2	2	2	2	1	1	2	2	1	2	2	1	1
Bin_1.104	1	1	2	2	1	1	2	2	1	1	1	1	2	2	1	2	1	1	1	2	2	2	2	1	2	2	1	1	2	2	1	2	1	1	1	1	2	2	2	2	1	1	2	2	1	2	2	1	1
Bin_1.105	1	1	2	2	1	1	2	2	1	1	1	1	2	2	1	2	1	1	1	2	2	2	2	1	2	2	1	1	2	2	1	2	1	1	1	1	2	2	2	2	1	1	2	2	1	2	2	1	1
Bin_1.106	1	1	2	2	1	1	2	2	1	1	1	1	2	2	1	2	1	1	1	2	2	2	2	1	2	2	1	1	2	2	1	2	1	1	1	1	2	2	2	2	1	1	2	2	1	2	2	1	2
Bin_1.107	1	1	2	2	1	1	2	2	2	1	1	1	2	2	1	2	1	1	1	2	2	2	2	1	2	2	1	1	2	2	1	2	1	2	1	1	2	2	2	2	2	1	2	2	1	2	2	1	2
Bin_1.108	1	1	2	2	1	1	2	2	2	1	1	1	2	2	1	2	1	1	1	2	2	2	2	1	2	2	1	1	2	2	1	2	1	2	1	1	2	2	2	2	2	1	2	2	1	2	2	1	2
Bin_1.109	1	2	2	2	1	1	2	2	2	1	1	1	2	2	1	2	1	1	1	2	2	2	2	1	2	2	1	1	2	2	1	2	1	2	1	1	2	2	2	2	2	1	2	2	1	2	2	1	2
Bin_1.110	2	2	2	2	1	1	2	2	2	2	1	2	2	2	1	2	1	1	1	2	2	2	2	1	2	2	1	1	2	2	1	2	1	2	1	1	2	2	2	2	2	1	2	2	1	2	2	1	2
Bin_1.111	2	2	2	2	1	1	2	2	2	2	1	2	2	2	1	2	1	1	1	2	2	2	2	1	2	2	1	1	2	2	1	2	1	2	1	1	2	2	2	2	2	1	2	2	1	2	2	1	2
Bin_1.112	2	2	2	2	1	1	2	2	2	2	1	2	2	2	1	2	1	1	1	2	2	2	2	1	2	2	1	1	2	2	1	2	2	2	1	1	2	2	2	2	2	1	2	2	1	2	2	1	2
Bin_1.113	2	2	2	2	1	1	2	2	2	2	1	2	2	2	1	2	1	1	1	2	2	2	2	1	2	2	1	1	2	2	1	2	2	2	1	1	2	2	2	2	2	1	2	2	1	2	2	1	2
Bin_1.114	2	2	2	2	1	1	2	2	2	2	1	2	2	2	1	2	1	1	1	2	2	2	2	1	2	2	1	1	2	2	1	2	2	2	1	1	2	2	2	2	2	1	2	2	1	2	2	1	2
Bin_1.115	2	2	2	2	1	1	2	2	2	2	1	2	2	2	1	2	1	1	1	2	2	2	2	1	2	2	1	1	2	2	1	2	2	2	1	1	2	2	2	2	2	1	2	2	1	2	2	1	2
Bin_1.116	2	2	2	2	1	1	2	2	2	2	1	2	2	2	1	2	1	1	1	2	2	2	2	1	2	2	1	1	2	2	1	2	2	2	1	1	2	2	2	2	2	1	2	2	1	2	2	1	2
Bin_1.117	2	2	2	2	1	1	2	2	2	2	1	2	2	2	1	2	2	1	1	2	2	2	2	1	2	2	1	1	2	2	1	2	2	2	1	1	2	2	2	2	2	1	2	2	1	2	2	1	2
Bin_1.118	2	2	2	2	1	1	2	2	2	2	1	2	2	2	1	2	2	1	1	2	2	2	2	1	2	2	1	1	2	2	1	2	2	2	1	1	2	2	2	2	2	1	2	2	1	2	2	1	2
Bin_1.119	2	2	2	2	1	1	2	2	2	2	1	2	2	2	1	2	2	1	1	2	2	2	2	1	2	2	1	1	2	2	1	2	2	1	1	1	2	2	2	2	2	1	2	2	1	2	2	1	2
Bin_1.120	2	2	2	2	1	1	2	2	2	2	1	2	2	2	1	2	2	1	1	2	2	2	2	1	2	2	1	1	2	2	1	2	2	1	1	1	2	2	2	2	2	1	2	2	1	2	2	1	2
Bin_1.121	2	2	2	2	1	1	2	2	2	2	1	2	2	2	1	2	2	1	1	2	2	2	2	1	2	2	1	1	2	2	1	2	2	1	1	1	2	2	2	2	2	1	2	2	1	2	2	1	2
Bin_1.122	2	2	2	2	1	1	2	2	2	2	1	2	2	2	1	2	2	1	1	2	2	2	2	1	2	2	1	1	2	2	1	2	2	1	1	1	2	2	2	2	2	1	2	2	2	2	2	1	2
Bin_1.123	2	2	2	2	1	1	2	2	2	2	1	2	2	2	1	2	2	1	1	2	2	2	2	2	2	2	1	1	2	2	1	2	2	1	1	1	2	2	2	2	2	1	2	2	2	2	2	1	2
Bin_1.124	2	2	2	2	1	1	2	2	2	2	1	2	2	2	1	2	2	1	2	2	2	2	2	2	2	2	1	1	2	2	1	2	2	1	1	1	2	2	2	2	2	1	2	2	2	2	2	1	2
Bin_1.125	2	2	2	2	1	1	2	2	2	2	1	2	2	2	1	2	2	1	2	2	2	2	2	2	2	2	1	1	2	2	1	2	2	1	1	1	2	2	2	2	2	1	2	2	2	2	2	1	2
Bin_1.126	2	2	2	2	1	1	2	2	2	2	1	2	2	2	1	2	2	1	2	2	2	2	2	2	2	2	1	1	2	2	1	2	2	1	1	1	2	2	2	2	2	1	2	2	2	2	2	1	2
Bin_1.127	2	2	2	2	1	1	2	2	2	2	1	2	2	2	1	2	2	1	2	2	2	2	2	2	2	2	1	1	2	2	1	2	2	1	1	1	2	2	2	2	2	1	2	2	2	2	2	1	2
Bin_1.128	2	2	2	2	1	1	2	2	2	2	1	2	2	2	1	2	2	1	2	2	2	2	2	2	2	2	1	1	2	2	1	2	2	1	1	1	2	2	2	2	2	1	2	2	2	2	2	1	2
Bin_1.129	2	2	2	2	1	1	2	2	2	2	1	2	2	2	1	2	2	1	2	2	2	2	2	2	2	2	1	1	2	2	1	2	2	1	1	1	2	2	2	2	2	1	2	2	2	2	2	1	2
Bin_1.130	2	2	2	2	1	1	2	2	2	2	1	2	2	2	1	2	2	1	2	2	2	2	2	2	2	2	1	1	2	2	1	2	2	1	1	1	2	2	2	2	2	1	2	2	2	2	2	1	2
Bin_1.131	2	2	2	2	1	1	2	2	2	2	1	2	2	2	1	2	2	1	2	2	2	2	2	2	2	2	1	1	2	2	1	2	2	1	1	1	2	2	2	2	2	1	2	2	2	2	2	1	2
Bin_1.132	2	2	2	2	1	1	2	2	2	2	1	2	2	2	1	2	2	1	2	2	2	2	2	2	2	2	1	1	2	2	1	2	2	1	1	1	2	2	2	2	2	1	2	2	2	2	2	1	2
Bin_1.133	2	1	2	2	1	1	2	2	2	2	1	2	2	2	1	2	2	1	2	2	2	2	2	2	2	2	1	1	2	2	1	2	2	1	1	1	2	2	2	2	2	1	2	2	2	2	2	1	2
Bin_1.134	1	1	2	2	1	1	2	2	2	2	1	2	2	2	1	2	2	1	2	2	2	2	2	2	2	2	1	1	2	2	1	2	2	1	1	1	2	2	2	2	2	1	2	2	2	2	2	1	2
Bin_1.135	1	1	2	2	1	1	2	2	2	2	1	2	2	2	1	2	2	1	2	2	2	2	2	2	2	2	1	1	2	2	1	2	2	1	1	1	2	2	2	2	2	1	2	2	2	2	2	1	2
Bin_1.136	1	1	2	2	1	1	2	2	2	2	1	2	2	2	1	2	2	1	2	2	2	2	2	2	2	2	1	1	2	2	1	2	2	2	1	1	2	2	2	2	2	1	2	2	2	2	2	1	2
Bin_1.137	1	1	2	2	1	1	2	2	2	2	1	2	2	2	1	2	2	1	2	2	2	2	2	2	2	2	1	1	2	2	2	2	2	2	1	1	2	2	2	2	2	1	2	2	2	2	2	1	2
Bin_1.138	1	1	2	2	1	1	2	2	2	2	1	2	2	2	1	2	2	1	2	2	2	2	2	2	2	2	1	1	2	2	2	2	2	2	1	1	2	2	2	2	2	1	2	2	2	2	2	1	2
Bin_1.139	1	1	2	2	1	1	2	2	2	2	1	2	2	2	1	2	2	1	2	2	2	2	2	2	2	2	1	1	2	2	2	2	2	2	1	1	2	2	2	2	2	1	2	2	2	2	2	1	2
Bin_1.140	1	1	2	2	1	1	2	2	2	2	1	2	2	2	1	2	2	1	2	2	2	2	2	2	2	2	1	1	2	2	2	2	2	2	1	1	2	2	2	2	2	1	2	2	2	2	2	1	2
Bin_1.141	1	1	2	2	1	1	2	2	2	2	1	2	2	2	2	2	2	1	2	2	2	2	2	2	2	2	1	1	2	2	2	2	2	2	1	1	2	2	2	2	2	1	2	2	2	2	2	1	2
Bin_1.142	1	1	2	2	2	1	2	2	2	2	1	2	2	2	2	2	2	1	2	2	2	2	2	2	2	2	1	1	2	2	2	2	2	2	1	1	2	2	2	2	2	1	2	2	2	2	2	1	2
Bin_1.143	1	1	2	2	2	1	2	2	2	2	1	2	2	2	2	2	2	1	2	2	2	2	2	2	2	2	1	1	2	2	2	2	2	2	1	1	2	2	2	2	2	1	2	2	2	2	2	1	2
Bin_1.144	1	1	2	2	2	1	2	2	2	2	1	2	2	2	2	2	2	1	2	2	2	2	2	2	2	2	1	1	2	2	2	2	2	2	1	1	2	2	2	2	2	1	2	2	2	2	2	1	2
Bin_1.145	1	1	2	2	2	1	2	2	2	2	1	2	2	2	2	2	2	1	1	2	2	2	2	2	2	2	1	1	2	2	2	2	2	2	1	1	2	2	2	2	2	1	2	2	2	2	2	1	2
Bin_1.146	1	1	2	2	2	1	2	2	2	2	1	2	2	2	2	2	2	1	1	2	2	2	2	2	2	2	1	1	2	2	2	2	2	2	1	1	2	2	2	2	2	1	2	2	2	2	2	1	2
Bin_1.147	1	1	2	2	2	1	2	2	2	2	1	2	2	2	2	2	2	1	1	2	2	2	2	2	2	2	1	1	2	2	2	2	2	2	1	1	2	2	2	2	1	1	2	2	2	2	2	1	2
Bin_1.148	1	1	2	2	2	1	2	2	2	2	1	2	2	2	2	2	2	1	1	2	2	2	2	2	2	2	1	1	2	2	2	2	2	2	1	1	2	2	2	2	1	1	2	2	2	2	2	1	2
Bin_1.149	1	1	2	2	2	1	2	2	2	1	1	2	2	2	2	2	2	1	1	2	2	2	2	2	2	2	1	1	2	2	2	2	2	2	1	1	2	2	2	2	1	1	2	2	2	2	2	1	1
Bin_1.150	1	1	2	2	2	1	2	2	2	1	1	2	2	2	2	2	2	1	1	2	2	2	2	2	2	2	1	1	2	2	2	2	2	2	1	1	2	2	2	2	1	1	2	2	2	2	2	1	1
Bin_1.151	1	1	2	2	2	1	2	2	2	1	1	2	2	2	2	2	2	1	1	2	2	2	2	2	2	2	1	1	2	2	2	2	2	2	1	1	2	2	2	2	1	1	2	2	2	2	2	1	1
Bin_1.152	1	1	2	2	2	1	2	2	2	1	1	2	2	2	2	2	2	1	1	2	2	2	2	2	2	2	1	1	2	2	2	2	2	2	1	1	2	2	2	2	1	1	2	2	2	2	2	1	1
Bin_1.153	1	1	2	2	2	1	2	2	2	1	1	2	2	2	2	2	2	1	1	2	2	2	2	2	2	2	1	1	2	2	2	2	2	2	1	1	2	2	2	2	1	1	2	2	2	2	2	1	1
Bin_1.154	1	1	2	2	2	1	2	2	2	1	1	2	2	2	2	2	2	1	1	2	2	2	2	2	2	2	1	1	2	2	2	2	2	2	1	1	2	2	2	2	1	1	2	2	2	2	2	1	1
Bin_1.155	1	1	2	2	2	1	2	2	2	1	1	2	2	2	2	2	2	1	1	1	2	2	2	2	2	2	1	1	2	2	2	2	2	2	1	1	2	2	2	2	1	1	2	2	1	2	2	1	1
Bin_1.156	1	1	2	2	2	1	2	2	2	1	1	2	2	2	2	2	2	1	1	1	2	1	2	2	2	2	1	1	2	2	2	2	2	2	1	1	2	2	2	2	1	1	2	2	1	2	2	1	1
Bin_1.157	1	1	2	2	2	1	2	2	2	1	1	2	2	2	2	2	2	1	1	1	2	1	2	2	2	2	1	1	2	2	2	2	2	2	1	1	2	2	2	2	1	1	2	2	1	2	2	1	1
Bin_1.158	1	1	2	2	2	1	2	2	2	1	1	2	2	2	2	2	2	1	1	1	2	1	2	1	2	1	1	1	2	2	2	2	2	2	1	1	2	2	2	2	1	1	2	2	1	2	2	1	1
Bin_1.159	1	1	2	2	2	1	2	2	2	1	1	2	2	2	2	2	2	1	1	1	2	1	2	1	2	1	1	1	2	2	2	2	2	2	1	1	2	2	2	2	1	1	2	2	1	2	2	1	1
Bin_1.160	1	1	2	2	2	1	1	2	2	1	1	2	2	2	2	2	2	1	1	1	2	1	2	1	2	1	1	1	2	2	2	2	2	2	1	1	2	2	2	2	1	1	2	2	1	2	2	1	1
Bin_1.161	1	1	2	2	2	1	1	2	2	1	1	2	2	2	2	2	2	1	1	1	2	1	2	1	2	1	1	1	2	2	2	2	2	2	1	1	2	2	2	2	1	1	2	2	1	2	2	1	1
Bin_1.162	1	1	2	2	2	1	1	2	2	1	1	2	2	2	2	2	2	1	1	1	2	2	2	1	2	1	1	1	2	2	2	2	2	2	1	1	2	2	2	2	1	1	2	2	1	2	2	1	1
Bin_1.163	1	1	2	2	2	1	1	2	2	1	1	2	2	2	2	2	2	1	1	1	2	2	2	1	2	1	1	1	2	2	2	2	2	2	1	1	2	2	2	2	1	1	2	2	1	2	2	1	1
Bin_1.164	1	1	2	2	2	1	1	2	2	1	1	2	2	2	2	2	2	1	1	1	2	2	2	1	2	1	1	1	2	2	2	2	2	2	1	1	2	2	2	2	1	1	2	2	1	2	2	1	2
Bin_1.165	1	1	2	2	2	1	1	2	2	1	1	2	2	2	2	2	2	1	1	1	2	2	2	1	2	1	1	1	2	2	2	2	2	2	1	1	2	2	2	2	1	1	2	2	1	2	2	1	2
Bin_1.166	1	1	2	2	2	1	1	2	2	1	1	2	2	2	2	2	2	1	1	1	2	2	2	1	2	1	1	1	2	2	2	2	2	2	1	1	2	2	2	2	1	1	2	2	1	2	2	1	2
Bin_1.167	1	1	2	2	2	1	1	2	2	1	1	2	2	2	2	2	2	1	1	1	2	2	2	1	2	1	1	1	2	2	1	2	2	2	1	1	2	2	2	2	1	1	2	2	1	2	2	1	2
Bin_1.168	1	1	2	2	2	1	1	2	2	1	1	2	2	2	2	2	2	1	1	2	2	2	2	1	2	1	1	1	2	2	1	2	2	2	1	1	2	2	2	2	1	1	2	2	1	2	2	1	2
Bin_1.169	1	1	2	2	2	1	1	2	2	1	1	2	2	2	2	2	2	1	1	2	2	2	2	1	2	1	1	1	2	2	1	2	2	2	1	1	2	2	2	2	1	1	2	2	1	2	2	1	2
Bin_1.170	1	1	2	2	2	1	1	2	2	1	1	2	2	2	2	2	2	1	1	2	2	2	2	1	2	1	1	1	2	2	1	2	2	2	1	1	2	2	2	2	1	1	2	2	1	2	2	1	2
Bin_1.171	1	1	2	2	2	1	1	2	2	1	1	2	2	2	2	2	2	1	1	2	2	2	2	1	2	1	1	1	2	2	1	2	2	2	1	1	2	2	2	2	1	1	2	2	1	2	2	1	2
Bin_1.172	1	1	2	2	2	1	1	2	2	1	1	2	2	2	2	1	2	1	1	2	2	2	2	1	2	1	1	1	2	2	1	2	2	2	1	1	2	2	2	2	1	1	2	2	1	2	2	1	2
Bin_1.173	1	1	2	2	2	1	1	2	2	1	1	2	2	2	2	1	2	1	1	2	2	2	2	1	2	1	1	1	2	2	1	2	2	2	1	1	2	2	2	2	1	1	2	2	1	2	2	1	2
Bin_1.174	1	1	2	2	1	1	1	2	2	1	1	2	2	2	2	1	2	1	1	2	2	2	2	1	2	1	1	1	2	2	1	2	2	2	1	1	2	2	2	2	1	1	2	2	1	2	2	1	2
Bin_1.175	1	1	2	2	1	1	1	2	2	1	1	2	2	2	2	1	2	1	1	2	2	2	2	1	2	1	1	1	2	2	1	2	2	2	1	1	2	2	2	2	1	1	2	2	1	1	2	1	2
Bin_1.176	1	1	2	2	1	1	1	2	2	1	1	2	2	2	2	1	2	1	1	2	2	2	2	1	2	1	1	1	2	2	1	2	1	2	1	1	2	2	2	2	1	1	2	2	1	1	2	1	2
Bin_1.177	1	1	2	2	1	1	1	2	2	1	1	2	2	2	2	1	2	1	1	2	2	2	2	1	2	1	1	1	2	2	1	2	1	2	1	1	2	2	2	2	1	1	2	2	1	1	2	1	2
Bin_1.178	1	1	2	2	1	1	1	2	2	1	1	2	2	2	2	1	1	1	1	2	2	2	2	1	2	1	1	1	2	2	1	2	1	2	1	1	2	2	2	2	1	1	2	2	1	1	2	1	2
Bin_1.179	1	1	2	2	1	1	1	2	2	1	1	2	2	2	2	1	1	1	1	2	2	2	2	1	2	1	1	1	2	2	1	2	1	2	1	1	2	2	2	2	1	1	2	2	1	1	2	1	2
Bin_1.180	1	1	2	2	1	1	1	2	2	1	1	2	2	2	2	1	1	1	1	2	2	2	2	1	2	1	1	1	2	2	1	2	1	2	1	1	2	2	2	2	1	1	2	2	1	1	2	1	2
Bin_1.181	1	1	2	2	1	1	1	2	2	1	1	2	2	2	2	1	1	1	1	2	2	2	2	1	2	1	1	1	2	2	1	2	1	2	1	1	2	2	2	2	1	1	2	2	1	1	2	1	2
Bin_1.182	1	1	2	2	1	1	1	2	2	1	1	2	2	2	2	1	1	1	1	2	2	2	2	1	2	1	1	1	2	2	1	2	1	2	1	1	2	2	2	2	1	1	2	2	1	1	2	1	2
Bin_1.183	1	1	2	2	1	1	1	2	2	1	1	2	2	2	2	1	1	1	1	2	2	2	2	1	2	1	1	1	2	2	1	2	1	2	1	1	2	2	2	2	1	1	2	2	1	1	2	1	2
Bin_1.184	1	1	2	2	1	1	1	2	2	1	1	2	2	2	2	1	1	1	1	2	2	2	2	1	2	1	1	1	2	2	1	2	1	2	1	1	2	2	2	2	1	1	2	2	1	1	2	1	2
Bin_1.185	1	1	2	2	1	1	1	2	2	1	1	2	2	2	2	1	1	1	1	2	2	2	2	1	2	1	1	1	2	2	1	2	1	2	1	1	2	2	2	2	1	1	2	2	1	1	2	1	2
Bin_1.186	1	1	2	2	1	1	1	2	2	1	1	2	2	2	2	1	1	1	1	2	2	2	2	1	2	1	1	1	2	2	1	2	1	2	1	1	2	2	2	2	1	1	2	2	1	1	2	1	2
Bin_1.187	1	1	2	2	1	1	1	2	2	1	1	2	2	2	2	1	1	1	1	2	2	2	2	1	2	1	1	1	2	2	1	2	1	2	1	1	2	2	2	2	1	1	2	2	1	1	2	1	2
Bin_1.188	1	1	2	2	1	1	1	2	2	1	1	2	2	2	2	1	1	1	1	2	2	2	2	1	2	1	1	1	2	2	1	2	1	2	1	1	2	2	2	2	1	1	2	2	1	1	2	1	2
Bin_1.189	1	1	2	2	1	1	1	2	2	1	1	2	2	2	2	1	1	1	1	2	2	2	2	1	2	1	1	1	2	2	1	2	1	2	1	1	2	2	2	2	1	1	2	2	1	1	2	1	2
Bin_2.001	2	2	0	0	2	2	0	2	2	2	2	2	2	2	2	2	2	2	2	0	2	2	2	2	0	2	2	2	0	2	0	2	2	2	2	2	0	1	2	2	2	2	0	0	2	0	2	2	2
Bin_2.002	2	2	0	0	2	2	0	2	2	2	2	2	2	2	2	2	2	2	2	0	2	2	2	2	0	2	2	2	0	2	0	2	2	2	2	2	0	0	2	2	2	2	0	0	2	0	2	2	2
Bin_2.003	2	2	0	0	2	2	0	2	2	2	2	2	2	2	2	2	2	2	2	0	2	2	2	2	0	2	2	2	0	2	0	2	2	2	2	2	0	0	2	2	2	2	0	0	2	0	2	2	2
Bin_2.004	2	2	0	0	2	2	0	2	2	2	2	2	2	2	2	2	2	2	2	0	2	2	2	2	0	2	2	2	0	2	0	2	2	2	2	2	0	0	2	2	2	2	0	0	2	0	2	2	2
Bin_2.005	2	2	0	0	2	2	0	2	2	2	2	2	2	2	2	2	2	2	2	0	2	2	2	2	0	2	2	2	0	2	0	2	2	2	2	2	0	0	2	2	2	2	0	0	2	0	2	2	2
Bin_2.006	2	2	2	0	2	2	0	2	2	2	2	2	2	2	2	2	2	2	2	2	2	2	2	2	0	2	2	2	0	2	0	2	2	2	2	2	0	0	2	2	2	2	0	0	2	0	2	2	2
Bin_2.007	2	2	2	0	2	2	0	2	2	2	2	2	2	2	2	2	2	2	2	2	2	2	2	2	0	2	2	2	0	2	0	2	2	2	2	2	0	0	2	2	2	2	0	2	2	0	2	2	2
Bin_2.008	2	2	2	0	2	2	0	2	2	2	2	2	2	2	2	2	2	2	2	2	2	2	2	2	0	2	2	2	0	2	0	2	2	2	2	2	0	0	2	2	2	2	0	2	0	0	2	0	2
Bin_2.009	2	0	2	0	2	2	0	2	2	2	2	2	2	2	2	2	2	2	2	2	2	2	2	2	0	2	2	2	0	2	0	2	2	2	2	2	0	0	2	2	2	2	0	2	0	0	2	0	2
Bin_2.010	2	0	2	0	2	2	0	2	2	2	2	2	2	2	2	2	2	2	2	2	2	2	2	2	0	2	2	2	0	2	0	2	2	2	2	2	0	0	2	2	2	2	0	2	0	0	2	0	2
Bin_2.011	2	0	2	0	2	2	0	2	2	2	2	2	2	2	2	2	2	2	2	2	2	2	2	2	0	2	2	2	0	2	0	2	2	2	2	2	0	0	2	2	2	2	0	2	0	0	2	0	2
Bin_2.012	2	0	2	0	2	2	0	2	2	2	2	2	2	2	2	2	2	2	2	2	2	2	2	2	0	2	2	2	0	2	0	2	2	2	2	2	0	0	2	2	2	2	0	2	0	0	2	0	2
Bin_2.013	2	0	2	0	2	2	0	2	2	2	2	2	2	2	2	2	2	2	2	2	2	2	2	2	0	2	2	2	0	2	0	2	2	2	2	2	0	0	2	2	2	2	0	2	0	0	2	0	2
Bin_2.014	2	0	2	0	2	2	0	2	2	2	2	2	2	2	2	2	2	2	2	2	2	2	2	2	0	2	2	2	0	2	0	2	2	2	2	2	0	0	2	2	2	2	0	2	0	0	2	0	2
Bin_2.015	2	0	2	0	2	2	0	2	2	2	2	2	2	2	2	2	2	2	2	2	2	2	2	2	0	2	2	2	0	2	0	2	2	2	2	2	0	0	2	2	2	2	0	2	0	0	2	0	2
Bin_2.016	2	0	2	0	2	2	0	2	2	2	2	2	2	2	2	2	2	2	2	2	2	2	2	2	0	2	2	2	0	2	0	2	2	2	2	2	0	0	2	2	2	2	0	2	0	0	2	0	0
Bin_2.017	2	0	2	0	2	2	0	2	2	2	2	2	2	2	2	2	2	2	2	2	2	2	2	2	0	2	2	2	0	2	0	2	2	2	2	2	0	0	2	2	2	2	0	2	0	0	2	0	0
Bin_2.018	2	0	2	0	2	2	0	2	2	2	2	2	2	2	2	2	2	2	2	2	2	2	2	2	0	2	2	2	0	2	0	2	2	2	2	2	0	0	2	2	2	2	0	2	0	0	2	0	0
Bin_2.019	2	0	2	0	2	2	0	2	2	2	2	2	2	2	2	2	2	2	2	2	2	2	2	2	0	2	2	2	2	2	0	2	2	2	2	2	0	0	2	2	2	2	0	2	0	0	2	0	0
Bin_2.020	2	0	2	0	2	2	0	2	2	2	2	2	2	2	2	2	2	2	2	2	2	2	2	2	0	2	2	2	2	2	0	2	2	2	2	2	0	0	2	2	2	2	0	2	0	0	2	0	0
Bin_2.021	2	0	2	0	0	2	0	2	2	2	2	2	2	2	2	2	2	2	2	2	2	2	2	2	0	2	2	2	2	2	0	2	2	2	2	2	0	0	2	2	2	2	0	2	0	0	2	0	0
Bin_2.022	2	0	2	0	0	2	0	2	2	2	2	0	2	2	2	2	2	2	2	2	2	2	2	2	0	2	2	2	2	2	0	2	2	2	2	2	0	0	2	2	2	2	0	2	0	0	2	0	0
Bin_2.023	2	0	2	0	0	2	0	2	2	2	2	0	2	2	2	2	2	2	2	2	2	2	2	2	0	2	2	2	2	2	0	2	2	2	2	2	0	0	2	2	2	2	0	2	0	0	2	0	0
Bin_2.024	2	0	2	0	0	2	0	2	2	2	2	0	2	2	2	2	2	2	2	2	2	2	2	2	0	2	2	2	2	2	0	2	2	2	2	2	0	0	2	2	2	2	0	2	0	0	2	0	0
Bin_2.025	2	2	2	0	0	2	0	2	2	2	2	0	2	2	2	2	2	2	2	2	2	2	2	2	0	2	2	2	2	2	0	2	2	2	2	2	0	0	2	2	2	2	0	2	0	0	2	0	0
Bin_2.026	2	2	2	0	0	2	0	2	2	2	2	0	2	2	2	2	2	2	2	2	2	2	2	2	0	2	2	2	2	2	2	2	2	2	2	2	0	0	2	2	2	2	0	2	0	0	2	0	0
Bin_2.027	2	2	2	0	0	2	0	2	2	2	2	0	2	2	2	2	2	2	2	2	2	2	2	2	0	2	2	2	2	2	2	2	2	2	2	2	0	0	2	2	2	2	0	2	0	0	2	0	0
Bin_2.028	0	2	2	0	0	2	0	2	2	2	2	0	2	2	2	2	2	2	2	2	2	2	2	2	0	2	2	2	2	2	2	2	2	2	2	2	0	0	2	0	2	2	0	2	0	0	2	0	0
Bin_2.029	0	2	2	0	0	2	0	2	2	2	2	0	2	2	2	2	2	2	2	2	2	2	2	2	0	2	2	2	2	2	2	2	2	2	2	2	2	0	2	0	2	2	0	2	0	0	2	0	0
Bin_2.030	0	2	2	0	0	2	0	2	2	2	2	0	2	2	2	2	2	2	2	2	2	2	2	2	0	2	2	2	2	2	2	2	2	2	2	2	2	0	2	0	2	2	0	2	0	0	2	0	0
Bin_2.031	0	2	2	0	0	2	0	2	2	2	2	0	2	2	2	2	2	2	2	2	2	2	2	2	0	2	2	2	2	2	2	2	2	2	2	2	2	0	2	0	2	2	0	2	0	0	2	0	0
Bin_2.032	0	2	2	0	0	2	0	2	2	2	2	0	2	2	2	2	2	2	2	2	2	2	2	2	0	2	2	2	2	2	2	2	2	2	2	2	2	0	2	0	2	2	0	2	0	0	2	0	0
Bin_2.033	0	2	2	0	0	2	0	2	2	2	2	0	2	2	2	2	2	2	2	2	2	2	2	2	0	2	2	2	2	2	2	2	2	2	2	2	2	0	2	0	2	2	0	2	0	0	2	0	0
Bin_2.034	0	2	2	0	0	0	0	2	2	2	2	0	2	2	2	2	2	2	2	2	2	2	2	2	0	2	2	2	2	2	2	2	2	2	2	2	2	0	2	0	2	2	0	2	0	0	2	0	0
Bin_2.035	0	2	2	0	0	0	0	2	2	2	2	0	2	2	2	2	2	2	2	2	2	2	2	2	0	2	2	2	2	2	2	2	2	2	2	2	2	0	2	0	2	2	0	2	0	0	2	0	0
Bin_2.036	0	2	2	0	0	0	0	2	2	2	2	0	2	2	2	2	2	2	2	2	2	2	2	2	0	2	2	2	2	2	2	2	2	2	2	2	2	0	2	0	2	2	0	2	0	0	2	0	0
Bin_2.037	0	2	2	0	0	0	0	2	2	2	0	0	2	2	2	2	2	2	2	2	2	2	2	2	0	2	2	2	2	2	2	2	2	2	2	2	2	0	2	0	2	2	0	2	0	0	2	0	0
Bin_2.038	0	2	2	0	0	0	0	2	2	2	0	0	2	2	2	2	2	2	2	2	2	2	2	2	0	2	2	2	2	2	2	2	2	2	2	2	2	0	2	0	2	2	0	2	0	0	2	0	0
Bin_2.039	0	2	2	0	0	0	0	2	2	2	0	0	2	2	2	2	2	2	2	2	2	2	2	2	0	2	2	2	2	2	2	2	2	2	2	2	2	0	2	0	2	2	0	2	0	0	2	0	0
Bin_2.040	0	2	2	0	0	0	0	2	2	2	0	0	2	2	2	2	2	2	2	2	2	2	2	2	0	2	2	2	2	2	2	2	2	2	2	2	2	0	2	0	2	2	0	2	0	0	2	0	0
Bin_2.041	0	2	2	0	0	0	0	2	2	2	0	0	2	2	2	2	2	2	2	2	2	2	2	2	0	2	2	2	2	2	2	2	2	2	2	2	2	0	2	0	2	2	0	2	0	0	2	0	0
Bin_2.042	0	2	2	0	0	0	0	2	2	2	0	0	2	2	2	2	2	2	2	2	2	2	2	2	0	2	2	2	2	2	2	2	2	2	2	2	2	0	2	0	2	2	0	2	0	0	2	0	0
Bin_2.043	0	2	2	0	0	0	0	2	2	2	0	0	2	2	2	2	2	2	2	2	2	2	2	2	2	2	2	2	2	2	2	2	2	2	2	2	2	0	2	0	2	2	0	2	0	0	2	0	0
Bin_2.044	0	2	2	0	0	0	0	2	2	2	0	0	2	2	2	2	2	2	2	2	2	2	2	2	2	2	2	2	2	2	2	2	2	2	2	2	0	0	2	0	2	2	0	2	0	0	2	0	0
Bin_2.045	0	2	2	0	0	0	0	2	2	0	0	0	2	2	2	2	2	2	2	2	2	2	2	2	2	2	2	2	2	2	2	2	2	2	2	2	0	0	2	0	2	2	0	2	0	0	2	0	0
Bin_2.046	0	2	2	0	0	0	0	2	2	0	0	0	2	2	2	2	2	2	2	2	2	2	2	0	2	2	2	2	2	2	2	2	2	2	2	2	0	0	2	0	2	2	0	2	0	0	2	0	0
Bin_2.047	0	2	2	0	0	0	0	2	2	0	0	0	2	2	2	2	2	2	2	2	2	2	2	0	2	2	2	2	2	2	2	2	2	2	2	2	0	0	2	0	2	2	0	2	0	0	2	0	0
Bin_2.048	0	2	2	0	0	0	0	2	2	0	0	0	2	2	2	2	2	2	2	2	2	2	2	0	2	2	2	2	2	2	2	2	2	2	2	2	0	0	0	0	2	2	0	2	0	0	2	0	0
Bin_2.049	0	2	2	0	2	0	0	2	2	0	0	0	2	2	2	2	2	2	2	2	2	2	2	0	2	2	2	2	2	2	2	2	2	2	2	2	0	0	0	0	2	2	0	2	0	0	2	0	0
Bin_2.050	0	2	2	0	2	0	0	2	2	0	0	0	2	2	2	2	2	2	2	2	2	2	2	2	2	2	2	2	2	2	2	2	2	2	2	2	0	0	0	0	2	2	0	2	0	0	2	0	0
Bin_2.051	0	2	2	0	2	0	2	2	2	2	0	0	2	2	2	2	2	2	2	2	2	2	2	2	2	2	2	2	2	2	2	2	2	2	2	2	0	0	0	0	2	2	0	2	0	0	2	0	0
Bin_2.052	0	2	2	0	2	0	2	2	2	2	0	0	2	2	2	2	2	2	2	2	2	2	2	2	2	2	2	0	2	2	2	2	2	2	2	2	0	0	0	0	2	2	0	2	0	0	2	0	0
Bin_2.053	0	2	2	0	2	0	2	2	2	2	0	0	2	2	2	2	2	2	2	2	2	2	2	2	2	2	2	0	2	2	2	2	2	2	2	2	0	0	0	0	2	2	0	2	0	0	2	0	0
Bin_2.054	0	2	2	0	2	0	2	2	2	2	0	0	2	2	2	2	2	2	2	2	2	2	2	2	2	2	2	0	2	2	2	2	2	2	2	2	0	0	0	0	2	2	0	2	0	0	2	0	0
Bin_2.055	0	2	2	0	2	0	2	2	2	2	0	0	2	2	2	2	2	2	0	2	2	2	2	2	2	2	2	0	2	2	2	2	2	2	2	2	0	0	0	0	2	2	0	2	0	0	2	0	0
Bin_2.056	0	2	2	2	2	0	2	2	2	2	0	0	2	2	2	2	2	2	0	2	2	2	2	2	2	2	2	0	2	2	2	2	2	2	2	2	0	0	0	0	2	2	0	2	0	0	2	0	0
Bin_2.057	0	2	2	2	2	0	2	2	2	2	2	0	2	2	2	2	2	2	0	2	2	2	2	2	2	2	2	0	2	2	2	2	2	2	2	2	0	0	0	0	2	2	0	2	0	0	2	0	0
Bin_2.058	0	2	2	2	2	0	2	2	2	2	2	0	2	2	2	2	2	2	0	2	2	2	2	2	0	2	2	0	2	2	2	2	2	2	2	2	0	0	0	0	2	2	0	2	0	0	2	0	0
Bin_2.059	0	2	2	2	2	0	2	2	2	2	2	0	2	2	2	2	2	2	0	2	2	2	2	2	0	2	2	0	2	2	2	2	2	2	2	2	0	0	0	0	2	2	0	2	0	0	2	0	0
Bin_2.060	0	2	2	2	2	0	2	2	2	2	2	0	2	2	2	2	2	2	0	2	2	2	2	2	0	2	2	2	2	2	2	2	2	2	2	2	0	0	0	0	2	2	0	2	0	0	2	0	0
Bin_2.061	0	2	2	2	2	0	2	2	2	2	2	0	2	2	2	2	2	2	0	2	2	2	2	2	0	2	2	2	2	2	2	2	2	2	2	2	0	0	0	0	2	2	0	2	0	0	2	0	0
Bin_2.062	0	2	2	2	2	0	2	2	2	2	2	2	2	2	2	2	2	2	0	2	2	2	2	2	0	2	2	2	2	2	2	2	2	2	2	2	0	0	0	0	2	2	0	2	0	0	2	0	0
Bin_2.063	0	2	2	2	2	0	2	2	2	2	2	2	2	2	2	2	2	2	0	2	2	2	2	2	0	2	2	2	2	2	2	2	2	2	2	2	0	0	0	0	2	2	0	2	0	0	2	0	0
Bin_2.064	0	2	2	2	2	0	2	2	2	2	2	2	2	2	2	2	2	2	0	2	2	2	2	2	0	2	2	2	2	2	2	2	2	2	2	2	0	0	0	0	2	2	0	2	2	0	2	2	0
Bin_2.065	0	2	2	2	2	0	2	2	2	2	0	2	2	2	2	2	2	2	0	2	2	2	2	2	0	2	2	2	2	2	2	2	2	2	2	2	0	0	0	0	2	2	0	2	2	0	2	2	0
Bin_2.066	0	2	2	2	2	0	2	2	2	2	0	2	2	2	2	2	2	2	0	2	2	2	2	2	0	2	2	2	2	2	2	2	2	2	2	2	0	2	0	0	2	2	0	2	2	0	2	2	0
Bin_2.067	0	2	2	2	2	0	2	2	2	2	0	2	2	2	2	2	2	2	0	2	2	2	2	2	0	2	2	2	2	2	2	2	2	2	2	2	0	2	0	0	2	2	0	2	2	0	2	2	0
Bin_2.068	0	2	2	2	2	0	2	2	2	2	0	2	2	2	2	2	2	2	0	2	2	2	2	2	0	2	2	2	2	2	2	2	2	2	2	2	0	2	0	0	2	2	0	2	2	0	2	2	0
Bin_2.069	0	2	2	2	2	0	2	2	2	2	0	2	2	2	2	2	2	2	0	2	2	2	2	2	0	2	2	2	2	2	2	2	2	2	2	2	0	2	0	0	2	2	0	2	2	0	2	2	0
Bin_2.070	0	2	2	2	2	0	2	0	2	2	0	2	2	2	2	2	2	2	0	2	2	2	2	2	0	2	2	2	2	2	2	2	2	2	2	2	0	2	0	0	2	2	0	2	2	0	2	2	0
Bin_2.071	0	2	2	2	2	0	2	0	2	2	0	2	2	2	2	2	2	2	0	2	2	2	2	2	0	2	2	2	2	2	2	2	2	2	2	2	0	2	0	0	2	2	0	2	2	0	2	2	0
Bin_2.072	0	2	2	2	2	0	2	0	2	2	0	2	2	2	2	2	2	2	0	2	2	2	2	2	0	2	2	2	2	2	2	2	2	2	2	2	0	2	0	0	2	2	0	2	2	0	2	2	0
Bin_2.073	1	2	2	2	2	1	2	0	2	2	2	2	2	2	2	2	2	2	1	2	2	2	2	2	2	2	2	2	2	2	2	2	2	2	2	2	0	2	2	2	2	2	0	2	2	0	2	2	2
Bin_2.074	1	2	2	2	2	1	2	0	2	2	2	2	2	2	2	2	2	2	1	2	2	2	2	2	2	2	2	2	2	2	2	2	2	2	2	2	0	2	2	2	2	2	2	2	2	0	2	2	2
Bin_2.075	1	2	2	2	2	1	2	0	2	2	2	2	2	2	2	2	2	2	1	2	2	2	2	2	2	2	2	2	2	2	2	2	2	2	2	2	2	2	2	2	2	2	2	2	2	2	2	2	2
Bin_2.076	1	2	2	2	2	1	2	2	2	2	2	2	2	2	2	2	2	2	1	2	2	2	2	2	2	2	2	2	2	2	2	2	2	2	2	2	2	2	2	2	2	2	2	2	2	2	2	2	2
Bin_2.077	1	2	2	2	2	1	2	2	2	2	2	2	2	2	2	2	2	2	1	2	2	2	2	2	2	2	2	2	2	2	2	2	2	2	2	2	2	2	2	2	2	2	2	2	2	2	2	2	2
Bin_2.078	1	2	2	2	2	1	2	2	2	2	2	2	2	2	2	2	2	2	1	2	2	2	2	2	2	2	2	2	2	2	2	2	2	2	2	2	2	2	2	2	2	2	2	2	2	2	2	2	2
Bin_2.079	1	2	2	2	2	1	2	2	2	2	2	2	2	2	2	2	2	2	1	2	2	2	2	2	2	2	2	2	2	2	2	2	2	2	2	2	2	2	2	2	2	2	2	2	2	2	2	2	2
Bin_2.080	1	2	2	2	2	1	2	2	2	2	2	2	2	2	2	2	2	2	1	2	2	2	2	2	2	2	2	2	2	2	2	2	2	2	2	2	2	2	2	2	2	2	2	2	2	2	2	2	2
Bin_2.081	0	0	2	2	2	0	2	0	2	2	2	2	2	2	2	2	2	2	1	2	2	2	2	2	2	2	2	2	2	2	2	2	2	2	2	2	2	0	0	2	2	2	2	2	2	2	2	2	2
Bin_2.082	0	0	2	2	2	0	2	0	2	2	2	2	2	2	2	2	2	2	1	2	2	2	2	2	2	2	2	2	2	2	2	2	2	2	2	2	2	0	2	2	2	2	2	2	2	2	2	2	2
Bin_2.083	0	0	2	2	2	0	2	0	2	2	2	2	2	2	2	2	2	2	1	2	2	2	2	2	2	2	2	2	2	2	2	2	2	2	2	2	0	0	2	2	2	2	2	2	2	2	2	2	2
Bin_2.084	0	0	2	2	2	0	2	0	2	2	2	2	2	2	2	2	2	2	1	2	2	2	2	2	2	2	2	2	2	2	2	2	2	2	2	2	0	0	2	2	2	2	2	2	2	2	2	2	2
Bin_2.085	0	0	2	2	2	0	2	2	2	2	2	2	2	2	2	2	2	2	1	2	2	2	2	2	2	2	2	2	2	2	2	2	2	2	2	2	0	0	2	2	2	2	2	2	2	2	2	2	2
Bin_2.086	0	0	2	2	2	0	2	2	2	2	2	2	2	2	2	2	2	2	1	2	2	2	2	2	2	2	2	0	2	2	2	2	2	2	2	2	0	0	2	2	2	2	2	2	2	2	2	2	2
Bin_2.087	0	0	2	2	2	0	2	2	2	2	2	2	2	2	2	2	2	2	1	2	2	2	2	2	2	2	2	0	2	2	2	2	2	2	2	2	0	0	2	2	2	2	2	2	2	2	2	2	2
Bin_2.088	0	0	2	2	2	0	2	2	2	2	2	2	2	2	2	2	2	2	1	2	2	2	2	2	2	2	2	0	2	2	2	2	2	2	2	2	0	0	2	2	2	2	2	2	2	2	2	2	2
Bin_2.089	0	0	2	2	2	0	2	2	2	2	2	2	2	2	2	2	2	2	1	2	2	2	2	2	2	2	2	0	2	2	2	2	2	2	2	2	0	0	2	2	2	2	2	2	2	2	2	2	2
Bin_2.090	0	0	2	2	2	0	2	2	2	2	2	2	2	2	2	2	2	2	1	2	2	2	2	2	2	2	2	0	2	2	2	2	2	2	2	2	0	0	2	2	2	2	2	2	2	2	2	2	2
Bin_2.091	0	0	2	2	2	0	2	2	2	2	2	2	2	2	2	2	2	2	1	2	2	2	2	2	2	2	2	0	2	2	2	2	2	2	2	2	0	0	2	2	2	2	2	2	2	2	2	2	2
Bin_2.092	0	0	2	2	2	0	2	2	2	2	2	2	2	2	2	2	2	2	1	2	2	2	2	2	2	2	2	0	2	2	2	2	2	2	2	2	0	0	2	2	2	2	2	2	2	2	2	2	2
Bin_2.093	0	0	2	2	2	0	2	2	2	2	2	2	2	2	2	2	2	2	1	2	2	2	2	2	2	2	2	0	2	2	2	2	2	2	2	2	0	0	2	2	2	2	2	2	2	2	2	2	2
Bin_2.094	0	0	2	2	2	0	2	2	2	2	2	2	2	2	2	2	2	2	1	2	2	2	2	2	2	2	2	0	2	2	2	2	2	2	2	2	0	0	2	2	2	2	2	2	2	2	2	2	2
Bin_2.095	0	0	2	2	2	0	2	2	0	2	2	2	2	2	2	2	2	2	1	2	2	2	2	2	2	2	2	0	2	2	2	2	2	2	2	2	0	0	2	2	2	2	2	2	2	2	2	2	2
Bin_2.096	0	0	2	2	2	0	2	2	0	2	2	2	2	2	2	2	2	2	1	2	2	2	2	2	2	2	2	0	2	2	2	2	2	2	2	2	0	0	2	2	2	2	2	2	2	2	2	2	2
Bin_2.097	0	0	2	2	2	0	2	2	0	2	2	2	2	2	2	2	2	2	1	2	2	2	2	2	2	2	2	0	2	2	2	2	2	2	2	2	0	0	2	2	2	2	2	2	2	2	2	2	2
Bin_2.098	0	0	2	2	2	0	2	2	1	2	2	2	2	2	2	2	2	2	1	2	2	2	2	2	2	2	0	0	2	2	2	2	2	2	2	2	0	0	2	2	2	2	2	2	2	2	2	2	2
Bin_2.099	0	0	2	2	2	0	2	2	1	2	2	2	2	2	2	2	2	2	1	2	2	2	2	2	2	2	0	0	2	2	2	2	2	2	2	2	0	0	2	2	2	2	2	2	2	2	2	2	2
Bin_2.100	0	0	2	2	2	0	2	2	1	2	2	2	2	2	2	2	2	2	1	2	2	2	2	0	2	2	0	0	2	2	2	2	2	2	2	2	0	0	2	2	2	2	2	2	2	2	2	2	2
Bin_2.101	0	0	2	2	2	0	2	2	1	2	2	2	2	2	2	2	2	2	1	2	2	2	2	0	2	2	0	0	2	2	2	2	2	2	0	0	0	0	2	2	2	2	2	2	2	2	2	2	2
Bin_2.102	0	0	2	2	2	0	2	2	1	2	2	2	2	2	2	2	2	2	0	2	2	2	2	0	2	2	0	0	2	2	2	2	2	2	0	0	0	0	2	2	2	2	2	2	2	2	2	2	2
Bin_2.103	0	0	2	2	2	0	2	2	1	2	2	2	2	2	2	2	2	2	0	2	2	2	2	0	2	2	0	0	2	2	2	2	2	2	0	0	0	0	2	2	2	2	2	2	2	2	2	2	2
Bin_2.104	0	0	2	2	2	0	2	2	1	2	2	2	2	2	2	2	2	2	0	2	2	2	2	0	2	2	0	0	2	2	2	2	2	2	0	0	0	0	2	2	2	2	2	2	2	2	2	2	2
Bin_2.105	0	0	2	2	2	0	2	2	1	2	2	2	2	2	2	2	2	2	0	2	2	2	2	0	2	2	0	0	2	2	2	2	2	2	0	0	0	0	2	2	2	2	2	2	2	2	2	2	2
Bin_2.106	0	0	2	2	2	0	2	2	1	2	2	2	2	2	2	2	2	2	0	2	2	2	2	0	2	2	0	0	2	2	2	2	2	2	0	0	0	0	2	2	2	2	2	2	2	2	2	2	2
Bin_2.107	0	0	2	2	2	0	2	2	1	2	0	2	2	2	2	2	2	2	0	2	2	2	2	0	2	2	0	0	2	2	2	2	2	2	0	0	0	0	2	2	2	2	2	2	2	2	2	2	2
Bin_2.108	0	0	2	2	2	0	2	2	1	2	0	2	2	2	2	2	2	2	0	2	2	2	2	0	2	2	0	0	2	2	2	2	2	2	0	0	0	0	2	2	2	2	2	2	2	2	2	2	2
Bin_2.109	0	1	2	2	2	0	2	2	1	2	0	2	2	2	2	2	2	2	0	2	2	2	2	0	2	2	0	0	2	2	2	2	2	2	0	0	0	0	2	2	2	2	2	2	2	2	2	2	2
Bin_2.110	0	1	2	2	2	0	2	2	2	2	0	2	2	2	2	2	2	2	0	2	2	2	2	0	2	2	0	0	2	2	2	2	2	2	0	0	0	0	2	2	2	2	2	2	2	2	2	2	2
Bin_2.111	0	1	2	2	2	0	2	2	2	1	0	2	2	2	2	2	2	2	0	2	2	2	2	0	2	2	0	0	2	2	2	2	2	2	0	0	0	0	2	2	2	2	2	2	2	2	2	2	2
Bin_2.112	0	1	2	2	2	0	2	2	2	1	0	2	2	2	2	2	2	2	0	2	2	2	2	0	2	2	0	0	2	2	2	2	2	2	0	0	0	0	2	2	2	2	2	2	2	2	2	2	2
Bin_2.113	0	1	2	2	2	0	2	2	2	1	0	2	2	2	2	2	2	2	0	2	2	2	2	0	2	2	0	0	2	2	2	2	2	2	0	0	0	2	2	2	2	2	2	2	2	2	2	2	2
Bin_2.114	0	1	2	2	2	0	2	2	2	1	0	2	2	2	2	2	2	2	0	2	2	2	2	0	2	2	0	0	2	2	2	2	2	2	0	0	0	2	2	2	2	2	2	2	2	2	2	2	2
Bin_2.115	0	1	2	2	2	0	2	2	2	1	0	2	2	2	2	2	2	2	0	2	2	2	2	0	2	2	0	0	2	2	2	2	2	2	0	0	2	2	2	2	2	2	2	2	2	2	2	2	2
Bin_2.116	0	1	2	2	2	0	2	2	2	1	0	2	2	2	2	2	2	2	0	2	2	2	2	0	2	2	0	0	2	2	2	2	2	2	0	0	2	2	2	2	2	2	2	2	2	2	2	2	2
Bin_2.117	0	1	2	2	2	0	2	2	2	1	0	2	2	2	2	2	2	2	0	2	2	2	2	0	2	2	0	0	2	2	2	2	2	2	0	0	2	2	2	2	2	2	2	2	2	2	2	2	2
Bin_2.118	0	1	2	2	2	0	2	2	2	1	0	2	2	2	2	2	2	2	0	2	2	2	2	0	2	0	0	0	2	2	2	2	2	2	0	0	2	2	2	2	2	2	2	2	2	2	2	2	2
Bin_2.119	0	1	2	2	2	0	2	2	2	1	0	2	2	2	2	2	2	2	0	2	2	2	2	0	2	0	0	0	2	2	2	2	2	2	0	0	2	2	2	2	2	2	2	2	2	2	2	2	2
Bin_2.120	0	1	2	2	2	0	2	2	2	1	0	2	2	2	2	2	2	2	0	2	2	2	2	0	2	0	0	0	2	2	2	2	2	2	0	0	2	2	2	2	2	2	2	2	2	2	2	2	2
Bin_2.121	0	1	2	2	2	0	2	2	2	1	0	2	2	2	2	2	2	2	0	2	2	2	2	0	2	0	0	0	2	2	2	2	2	2	0	0	2	2	2	2	2	2	2	2	2	2	2	2	2
Bin_2.122	0	1	2	2	2	0	0	2	2	1	0	2	2	2	2	2	2	2	0	2	2	2	2	0	2	0	0	0	2	2	2	2	2	2	0	0	2	2	2	2	2	2	2	2	2	2	2	2	2
Bin_2.123	0	1	2	2	2	0	0	2	2	1	0	2	2	2	2	2	2	2	0	2	2	2	2	0	2	0	0	0	2	2	2	2	2	2	0	0	2	2	2	2	2	2	2	2	2	2	2	2	2
Bin_2.124	0	1	2	2	2	0	0	2	2	1	0	2	2	2	2	2	2	2	0	2	2	2	2	0	2	0	0	0	2	2	2	2	2	2	0	0	2	2	2	2	0	2	2	2	2	2	2	2	2
Bin_2.125	0	1	2	2	2	0	0	2	2	0	0	2	2	2	2	2	2	2	0	2	2	2	2	0	2	0	0	0	2	2	2	2	2	2	0	0	2	2	2	2	0	2	2	2	2	2	2	2	2
Bin_2.126	0	2	2	2	2	0	0	2	2	0	0	2	2	2	2	2	2	2	0	2	2	2	2	0	2	0	0	0	2	2	2	2	2	2	0	0	2	2	2	2	0	2	2	2	2	2	2	2	2
Bin_2.127	0	1	2	2	2	0	0	2	2	0	0	2	2	2	2	2	2	2	0	2	2	2	2	0	2	0	0	0	2	2	2	2	2	2	0	0	2	2	2	2	0	2	2	2	2	2	2	2	2
Bin_2.128	0	1	2	2	2	0	0	2	2	0	0	2	2	2	2	2	2	2	0	2	2	2	2	0	2	0	0	0	2	2	2	2	2	2	0	0	2	2	2	2	0	2	2	2	2	2	2	2	2
Bin_2.129	0	1	2	2	2	0	0	2	2	0	0	2	2	2	2	2	2	2	0	2	2	2	2	0	2	0	0	0	2	2	2	2	2	2	0	0	2	2	2	2	0	2	2	2	2	2	2	2	2
Bin_2.130	0	1	2	2	2	0	0	2	2	0	0	2	2	2	2	2	2	2	0	2	2	2	2	0	2	0	0	0	2	2	2	2	2	2	0	0	2	2	2	2	0	2	2	2	2	2	2	2	2
Bin_2.131	0	1	2	2	2	0	0	2	2	0	0	2	2	2	2	2	2	2	0	2	2	2	2	0	2	0	0	0	2	2	2	2	2	2	0	0	2	2	2	2	0	2	2	2	2	2	2	2	2
Bin_2.132	0	1	2	2	2	0	0	2	2	0	0	2	2	2	2	2	2	2	0	2	2	2	2	0	2	0	0	0	2	2	2	2	2	2	0	0	2	2	2	2	0	2	2	2	2	2	2	2	2
Bin_2.133	0	1	2	2	2	0	0	2	2	0	0	2	2	2	2	2	2	2	0	2	2	2	2	0	2	2	0	0	2	2	2	2	2	2	0	0	2	2	2	2	0	2	2	2	2	2	2	2	2
Bin_2.134	0	1	2	2	2	0	0	2	2	0	0	2	2	2	2	2	2	2	0	2	2	2	2	0	2	2	0	0	2	2	2	2	2	2	0	0	2	2	2	2	0	2	2	2	0	2	2	0	2
Bin_2.135	0	1	2	2	2	0	0	2	2	0	0	2	2	2	2	2	2	2	0	2	2	2	2	0	2	2	0	0	2	2	2	2	2	2	0	0	2	2	2	2	0	2	2	2	0	2	2	0	2
Bin_2.136	0	1	2	0	2	0	0	2	2	0	0	2	2	2	2	2	2	2	0	2	2	2	2	0	2	2	0	0	2	2	2	2	2	2	0	0	2	2	2	2	0	2	2	2	0	2	2	0	2
Bin_2.137	0	1	2	0	2	0	0	2	2	0	0	2	2	2	2	2	2	2	0	0	2	2	2	0	2	2	0	0	2	2	2	2	2	2	0	0	2	2	2	2	0	2	2	2	0	2	2	0	2
Bin_2.138	0	1	2	0	2	0	0	2	2	0	0	2	2	2	2	2	2	0	0	0	2	2	2	0	2	2	0	0	2	2	2	2	2	2	0	0	2	2	2	2	0	2	2	2	0	2	2	0	2
Bin_2.139	0	1	2	0	2	0	0	2	2	0	0	2	2	2	2	2	2	0	2	0	2	2	2	0	2	2	0	0	2	2	2	2	2	2	0	0	2	2	2	2	0	2	2	2	0	2	2	0	2
Bin_2.140	0	1	2	0	2	0	0	2	2	0	0	2	2	2	2	2	2	0	2	0	2	2	2	0	2	2	0	0	2	2	2	2	2	2	0	0	2	2	2	2	0	2	2	2	0	2	2	0	2
Bin_2.141	0	1	2	0	2	0	0	2	2	0	0	2	2	2	2	2	2	0	2	0	2	0	2	0	2	2	0	0	2	2	2	2	2	2	0	0	2	2	2	2	0	2	2	2	0	2	2	0	2
Bin_2.142	0	1	2	0	2	0	0	2	2	0	0	2	2	2	2	2	2	0	2	0	2	0	2	0	2	2	0	0	2	2	2	2	2	2	0	0	2	2	2	2	0	2	2	2	0	2	2	0	2
Bin_2.143	0	1	2	0	2	0	0	2	2	0	0	2	2	2	2	2	2	0	2	0	2	0	2	0	2	2	0	0	2	2	2	2	2	2	0	0	2	2	2	2	0	2	2	2	0	2	2	0	2
Bin_2.144	0	1	2	0	2	0	0	2	2	0	0	2	2	2	2	2	2	0	2	0	2	0	2	0	2	2	0	0	2	2	2	2	2	2	0	0	2	2	2	2	2	2	2	2	0	2	2	0	2
Bin_2.145	0	1	2	0	2	0	0	2	2	0	0	2	2	2	2	2	2	0	2	0	2	0	2	2	2	2	0	0	2	2	2	2	2	2	0	0	2	2	2	2	2	2	2	2	0	2	2	0	2
Bin_2.146	0	0	2	0	2	0	0	2	2	0	0	2	2	2	2	2	2	0	2	0	2	0	2	2	2	2	0	0	2	2	2	2	2	2	0	0	2	2	2	2	2	2	2	2	0	2	2	0	2
Bin_2.147	0	0	2	0	2	0	0	2	2	0	0	2	2	2	2	2	2	0	2	0	2	0	2	2	2	2	0	0	2	2	2	2	2	2	0	0	2	2	2	2	2	2	2	2	0	2	2	0	2
Bin_2.148	0	2	2	0	2	0	0	2	2	0	0	2	2	2	2	2	2	0	2	0	2	0	2	2	2	2	0	0	2	2	2	2	2	2	0	0	2	2	2	2	2	2	2	2	0	2	2	0	2
Bin_2.149	0	2	2	0	2	0	0	2	2	0	0	2	2	2	2	2	2	0	2	0	2	0	2	2	2	2	0	0	2	2	2	2	2	2	0	0	2	2	2	2	2	2	2	2	0	2	2	0	2
Bin_2.150	0	2	2	0	2	0	0	2	2	0	0	2	2	2	2	2	2	0	2	0	2	0	2	2	2	2	0	0	2	2	2	2	2	2	0	0	2	2	2	2	2	2	2	2	0	2	2	0	2
Bin_2.151	0	2	2	0	2	0	0	2	2	0	0	2	2	2	2	2	2	0	2	0	2	0	2	2	2	2	0	0	2	2	2	2	2	2	0	0	2	2	2	2	2	0	2	2	0	2	2	0	2
Bin_2.152	0	2	2	0	2	2	0	2	2	0	0	2	2	2	2	2	2	0	2	0	2	0	2	2	2	2	0	0	2	2	2	2	2	2	0	0	2	2	2	2	2	0	2	2	0	2	2	0	2
Bin_2.153	0	2	2	0	2	2	0	2	2	0	0	2	2	2	2	2	2	0	2	0	2	0	2	2	2	2	0	0	2	2	2	2	2	2	0	0	2	2	2	2	2	0	2	2	0	2	2	0	2
Bin_2.154	2	2	2	0	2	2	0	2	2	0	0	2	2	2	2	2	2	0	2	0	2	0	2	2	2	2	0	0	2	2	2	2	2	2	0	0	2	2	2	2	2	0	2	2	0	2	2	0	2
Bin_2.155	2	2	2	2	2	2	0	2	2	0	0	2	2	2	2	2	2	0	2	0	2	0	2	2	2	2	0	0	2	2	2	2	2	2	0	0	2	2	2	2	2	0	2	2	0	2	2	0	2
Bin_2.156	2	2	2	2	2	2	0	2	2	0	0	2	2	2	2	2	2	0	2	0	2	0	2	2	2	2	0	0	2	2	2	2	2	2	0	0	2	2	2	0	2	0	2	2	0	2	2	0	2
Bin_2.157	2	2	2	2	2	2	0	2	2	0	0	2	2	2	2	2	2	0	2	0	2	0	2	2	2	2	0	0	2	2	2	2	2	2	0	0	2	2	2	0	2	0	2	2	0	2	2	0	0
Bin_2.158	2	2	2	2	2	2	0	2	2	0	0	2	2	2	2	2	2	0	2	0	2	0	2	2	2	2	0	0	2	2	2	2	2	2	0	0	2	2	2	0	2	0	2	2	0	2	2	0	0
Bin_2.159	2	2	2	2	2	2	0	2	2	0	0	2	2	2	2	2	2	0	2	0	2	0	2	2	2	2	0	0	2	2	2	2	2	2	0	0	2	2	2	1	2	0	2	2	0	2	2	0	0
Bin_2.160	2	2	2	2	2	2	0	2	2	0	0	2	2	2	2	2	2	0	2	0	2	0	2	2	2	2	0	0	2	2	2	2	2	2	0	0	2	2	2	1	2	0	2	2	0	2	2	0	0
Bin_2.161	2	2	2	2	2	2	0	2	2	0	0	2	2	2	2	2	2	0	2	0	2	0	2	2	2	2	0	0	2	2	2	2	2	2	0	0	2	2	2	1	2	0	2	2	0	2	2	0	0
Bin_2.162	2	2	2	2	2	2	0	2	2	0	0	2	2	2	2	2	2	0	2	0	2	0	2	2	2	2	0	0	2	2	2	2	2	2	0	0	2	2	2	1	2	0	2	2	0	2	2	0	0
Bin_2.163	2	2	2	2	2	2	0	2	2	0	0	2	2	2	2	2	2	0	2	0	2	2	2	2	2	2	0	0	2	2	2	2	2	2	0	0	2	2	2	1	2	0	2	2	0	2	2	0	0
Bin_2.164	2	2	2	2	2	2	0	2	2	0	0	2	2	2	2	2	2	0	2	0	2	2	2	2	2	1	0	0	2	2	2	2	2	2	0	0	2	2	2	1	2	0	2	2	0	2	2	0	0
Bin_2.165	2	2	2	2	2	2	0	2	2	0	0	2	2	2	2	2	2	0	2	0	2	2	2	2	2	1	0	0	2	2	2	2	2	2	0	0	2	2	2	0	2	0	2	2	0	2	2	0	0
Bin_2.166	2	2	2	2	2	2	0	2	2	0	0	2	2	2	2	2	2	0	2	0	2	2	2	2	2	1	0	2	2	2	2	2	2	2	0	0	2	2	2	0	2	0	2	2	0	2	2	0	0
Bin_2.167	2	2	2	2	2	2	2	2	2	0	0	2	2	2	2	2	2	0	2	0	2	2	2	2	2	1	0	2	2	2	2	2	2	2	0	0	2	2	2	0	2	0	2	2	0	2	2	0	0
Bin_2.168	2	2	2	2	2	2	2	2	2	0	0	2	2	2	2	2	2	0	2	0	2	2	2	2	2	1	0	2	2	2	2	2	2	2	0	0	2	2	2	0	2	0	2	2	0	2	2	0	0
Bin_2.169	2	2	2	2	2	2	2	2	2	0	0	2	2	2	2	2	2	2	2	0	2	2	2	2	2	1	0	2	2	2	2	2	2	2	0	0	2	2	2	0	2	0	2	2	0	2	2	0	0
Bin_2.170	2	2	2	2	2	2	2	2	2	0	0	2	2	2	2	2	2	2	2	0	2	2	2	2	2	1	0	2	2	2	2	0	2	2	0	0	2	2	2	0	2	0	2	2	0	2	2	0	0
Bin_2.171	2	2	2	2	2	2	2	2	2	0	0	2	2	2	2	2	2	2	2	0	0	2	0	2	2	1	0	2	2	0	2	0	2	2	0	0	2	2	2	0	2	0	2	2	0	2	2	0	0
Bin_2.172	2	2	2	2	2	2	2	2	2	0	0	2	2	2	2	2	2	2	2	0	0	2	0	2	2	1	0	2	2	0	2	0	2	2	0	0	2	2	2	0	2	2	2	2	0	2	2	0	0
Bin_2.173	2	2	2	2	2	2	2	0	2	0	0	2	2	2	2	2	0	2	2	0	0	2	0	2	2	1	0	2	2	0	2	0	2	2	0	0	2	2	2	0	2	2	2	2	0	2	2	0	0
Bin_2.174	2	2	2	2	2	2	2	0	2	0	0	2	2	2	2	2	0	2	2	0	0	2	0	2	2	1	0	2	2	0	2	0	2	2	0	0	2	2	2	0	2	1	2	2	0	2	2	0	0
Bin_2.175	2	2	2	2	2	2	2	0	2	0	0	2	2	2	2	2	0	2	2	0	0	2	0	2	2	1	0	2	2	0	2	0	2	2	0	0	2	2	2	0	2	1	2	2	0	2	2	0	0
Bin_2.176	2	2	2	2	2	2	2	0	2	0	0	2	2	2	2	2	0	2	2	2	0	2	0	2	2	1	0	2	2	0	2	0	2	2	0	0	2	2	2	0	2	1	2	2	0	2	2	0	0
Bin_2.177	2	2	2	2	2	2	2	0	2	0	0	2	2	2	2	2	0	2	2	2	0	2	0	2	2	1	0	0	2	0	2	0	2	2	0	0	2	2	2	0	2	1	2	2	0	2	2	0	0
Bin_2.178	2	2	2	2	2	2	2	0	2	0	0	2	2	2	2	2	0	2	2	2	0	2	0	2	2	2	0	0	2	0	2	0	2	2	0	0	2	2	2	0	2	1	2	2	0	2	2	0	0
Bin_2.179	2	2	2	2	2	2	2	0	2	0	0	2	2	2	2	2	0	2	2	2	0	2	0	2	2	2	0	0	2	0	2	0	2	2	0	0	2	2	2	0	2	1	2	2	0	2	2	0	0
Bin_2.180	2	2	2	2	2	2	2	0	2	0	0	2	2	2	2	2	0	2	2	2	0	2	0	2	2	2	0	0	2	0	2	0	2	2	0	0	2	2	2	0	2	1	2	2	0	2	2	0	0
Bin_2.181	2	2	2	2	2	2	2	0	2	0	0	2	2	2	2	2	0	2	2	2	0	2	0	2	2	2	0	0	2	0	2	0	2	2	0	0	2	2	2	0	2	2	2	2	0	2	2	0	0
Bin_2.182	2	2	2	2	2	2	2	0	2	0	0	2	2	2	2	2	0	2	2	2	0	2	0	2	2	2	0	0	2	0	2	0	2	2	0	0	2	2	2	0	2	2	2	2	0	2	2	0	0
Bin_2.183	2	2	2	2	2	2	2	0	2	0	0	2	2	2	2	2	0	2	2	2	0	2	0	2	2	2	0	0	2	0	2	0	2	2	0	0	2	2	2	0	2	2	2	2	0	2	2	0	0
Bin_2.184	2	2	2	2	2	2	2	0	2	0	0	2	2	2	2	2	0	2	2	2	0	2	0	2	2	2	0	0	2	0	2	0	2	2	0	0	2	2	2	0	2	2	2	2	0	2	2	0	0
Bin_2.185	2	2	2	2	2	2	2	0	2	0	0	2	2	2	2	2	0	2	2	2	0	2	0	2	2	2	0	0	2	0	2	0	2	2	0	0	2	2	2	0	2	2	2	2	0	2	2	0	0
Bin_2.186	2	2	2	2	2	2	2	0	2	0	0	2	2	2	2	2	0	2	2	2	0	2	0	2	2	2	0	0	2	0	2	0	2	2	0	0	2	2	2	0	2	2	2	2	0	2	2	0	0
Bin_2.187	2	2	2	2	2	2	2	0	2	0	0	2	2	2	2	2	0	2	2	2	0	2	0	2	2	2	0	0	2	0	2	0	2	2	0	0	2	2	2	0	2	2	2	2	0	2	2	0	0
Bin_2.188	2	2	2	2	2	2	2	0	2	0	0	2	2	2	2	2	0	2	2	2	0	2	0	2	2	2	0	0	2	0	2	0	2	2	0	0	2	2	2	0	2	2	2	2	0	2	2	0	0
Bin_2.189	2	2	2	2	2	2	2	0	2	0	0	0	2	2	2	2	0	2	2	2	0	2	0	2	2	2	0	0	2	0	2	0	2	2	0	0	2	2	2	0	2	2	2	2	0	2	2	0	0
Bin_2.190	2	2	2	2	2	2	2	0	2	0	0	0	2	2	2	2	0	2	2	2	0	2	0	2	2	2	0	0	2	0	2	0	2	2	0	0	2	2	2	0	2	2	2	2	0	2	2	0	0
Bin_2.191	2	2	2	2	2	2	2	0	2	0	0	0	2	2	2	2	0	2	2	2	0	2	0	2	2	2	0	0	2	0	2	0	2	2	0	0	2	2	2	0	2	2	2	2	0	2	2	0	0
Bin_2.192	2	2	2	2	2	2	2	2	2	0	0	0	2	2	2	2	0	2	2	2	0	2	0	2	2	2	2	0	2	0	2	0	2	2	0	0	2	2	2	0	2	2	2	2	0	2	2	0	0
Bin_2.193	2	2	2	2	2	2	2	2	2	0	0	0	2	2	2	2	0	2	2	2	0	2	0	2	2	2	2	0	2	0	0	0	2	2	0	0	2	2	2	0	2	2	2	2	0	2	2	0	0
Bin_2.194	2	2	2	2	2	2	2	2	2	0	0	0	2	2	2	2	0	2	2	2	0	2	0	2	2	2	2	2	2	0	0	0	2	2	0	0	2	2	2	0	2	2	2	2	0	2	2	0	0
Bin_2.195	2	2	2	2	2	2	2	2	2	0	0	0	2	2	2	2	0	2	2	2	0	2	0	2	2	2	2	2	2	0	0	0	2	2	0	0	2	2	2	0	2	2	2	2	0	2	2	0	0
Bin_2.196	2	2	2	2	2	2	2	2	2	0	0	0	2	2	2	2	0	2	2	2	0	2	0	2	2	2	2	2	2	0	0	0	2	2	0	0	2	2	2	0	2	2	2	2	0	2	2	0	0
Bin_2.197	2	2	2	2	2	2	2	2	2	0	0	0	2	2	2	2	0	2	2	2	0	2	0	2	2	2	2	2	2	0	0	0	2	2	0	0	2	2	2	0	2	2	2	2	0	2	2	0	0
Bin_2.198	2	2	2	2	2	2	2	2	2	0	0	2	2	2	2	2	0	2	2	2	0	2	0	2	2	2	2	2	2	0	0	0	2	2	0	0	2	2	2	0	2	2	2	2	0	2	2	0	0
Bin_2.199	2	2	2	2	2	2	2	2	2	0	0	2	2	2	2	2	0	2	2	2	0	2	0	2	2	2	2	2	2	0	0	0	2	2	0	0	2	2	2	0	2	2	2	2	0	2	2	0	0
Bin_2.200	2	2	2	2	2	2	2	2	2	0	0	2	2	2	2	2	0	2	2	2	0	2	0	2	2	2	2	2	2	0	0	0	2	2	0	0	2	2	2	0	2	2	2	2	0	2	2	0	0
Bin_2.201	2	2	2	2	2	2	2	2	2	0	0	2	2	2	2	2	0	2	2	2	0	2	0	2	2	2	2	2	2	0	0	0	2	2	0	0	2	2	2	0	2	2	2	2	0	2	2	0	0
Bin_2.202	2	2	2	2	2	2	2	2	2	0	0	2	2	2	2	2	0	2	2	2	0	2	0	2	2	2	2	2	2	0	0	0	2	2	0	0	2	2	2	0	2	2	2	2	0	2	2	0	0
Bin_2.203	2	2	2	2	2	2	2	2	2	0	0	2	2	2	2	2	0	2	2	2	0	2	0	2	2	2	2	2	2	0	0	0	2	2	0	0	2	2	2	0	2	2	2	2	0	2	2	0	0
Bin_2.204	2	2	2	2	2	2	2	2	2	0	0	2	2	2	2	2	0	2	2	2	0	0	0	2	2	2	2	2	2	0	0	0	2	2	0	0	2	2	2	0	2	2	2	2	0	2	2	0	0
Bin_2.205	2	2	2	2	2	2	2	2	0	0	0	2	2	2	2	2	0	2	2	2	0	0	0	2	2	2	2	2	2	0	0	0	2	2	0	0	2	2	2	0	2	2	2	2	0	2	2	0	0
Bin_2.206	2	2	2	2	2	2	2	2	0	0	0	2	2	2	2	2	0	2	2	2	0	0	0	2	2	2	2	2	2	0	0	0	2	2	0	0	2	2	2	0	2	2	2	2	0	2	2	0	0
Bin_2.207	2	2	2	2	2	2	2	2	0	0	0	2	2	2	2	2	0	2	2	2	0	0	0	2	2	2	2	2	2	0	0	0	2	2	0	0	2	2	2	0	2	2	2	2	0	2	2	0	0
Bin_2.208	2	2	2	2	2	2	2	2	0	0	0	2	2	2	2	2	0	2	2	2	0	0	0	2	2	2	2	2	2	0	0	0	2	2	0	0	2	2	2	0	2	2	2	2	0	2	2	0	0
Bin_2.209	2	2	2	2	2	2	2	2	0	0	0	2	2	2	2	2	0	2	2	2	0	0	0	2	2	2	2	2	2	0	0	0	2	2	0	0	2	2	2	0	2	2	2	2	0	2	2	0	0
Bin_2.210	2	2	2	2	2	2	2	2	0	0	0	2	2	2	2	2	0	2	2	2	0	0	0	2	2	0	2	2	2	0	0	0	2	2	0	0	2	2	2	0	2	2	2	2	0	2	2	0	0
Bin_2.211	2	2	2	2	2	2	2	2	0	0	0	2	2	2	2	2	0	2	2	2	0	0	0	2	2	0	2	2	2	0	0	0	2	2	0	0	2	2	2	0	2	2	2	2	0	2	2	0	0
Bin_2.212	2	2	2	2	2	2	2	2	0	0	0	2	2	2	2	2	0	2	2	2	0	0	0	2	2	1	2	2	2	0	0	0	2	2	0	0	2	2	2	0	2	2	2	2	0	2	2	0	0
Bin_2.213	2	2	2	2	2	2	2	2	0	0	0	2	2	2	2	2	0	2	2	2	0	0	0	2	2	1	2	2	2	0	0	0	2	2	0	0	2	2	2	0	2	2	2	2	0	2	2	0	0
Bin_2.214	2	2	2	2	2	2	2	2	0	0	0	2	2	2	2	2	0	2	2	2	0	0	0	2	2	1	2	2	2	0	0	0	2	2	0	0	2	2	2	2	2	2	2	2	0	2	2	0	0
Bin_2.215	2	2	2	2	2	2	2	2	0	0	0	2	2	2	2	2	0	2	2	2	0	0	0	0	2	1	2	2	2	0	0	0	2	2	0	0	2	2	2	2	2	2	2	2	0	2	2	0	0
Bin_2.216	2	2	2	2	2	2	2	2	0	0	0	2	2	2	2	2	0	2	2	2	0	0	0	0	2	1	2	2	2	0	0	0	2	2	0	0	2	2	2	2	2	2	2	2	0	2	2	0	0
Bin_2.217	2	2	2	2	2	2	2	2	0	0	0	2	2	2	2	2	0	2	2	2	0	0	0	0	2	1	2	2	2	0	0	0	2	2	0	0	2	2	2	2	2	2	2	2	0	2	2	0	0
Bin_2.218	2	2	2	2	2	2	2	2	0	0	0	2	2	2	2	2	0	2	2	2	0	0	0	0	2	1	2	2	2	0	0	0	2	2	0	0	2	2	2	2	2	2	2	2	0	2	2	0	0
Bin_2.219	2	2	2	2	2	2	2	2	0	0	0	2	2	2	2	2	0	2	2	2	0	0	0	0	2	1	2	2	2	0	0	0	2	2	0	0	2	0	2	2	2	2	2	2	0	2	2	0	0
Bin_2.220	2	2	2	2	2	2	2	2	0	0	0	2	2	2	2	2	0	2	2	2	0	0	0	0	2	1	2	2	2	0	0	0	2	2	0	0	2	0	2	2	2	2	2	2	0	2	2	0	0
Bin_2.221	2	2	2	2	2	2	2	2	0	0	0	2	2	2	2	2	0	2	2	2	0	0	0	0	2	1	2	2	2	0	0	0	2	2	0	0	2	0	2	2	2	2	2	2	0	2	2	0	0
Bin_2.222	2	2	2	2	2	2	2	2	0	0	0	2	2	2	2	2	0	2	2	2	0	0	0	0	2	1	2	2	2	0	0	0	2	2	0	0	2	0	2	2	2	2	2	2	0	2	2	0	0
Bin_2.223	2	2	2	2	2	2	2	2	0	0	0	2	2	2	2	2	0	2	2	2	0	0	0	0	2	1	2	2	2	0	0	0	2	2	0	0	2	0	2	2	2	2	0	2	0	0	2	0	0
Bin_2.224	2	2	2	2	2	2	2	2	0	0	0	2	2	2	2	2	0	2	2	2	0	0	0	0	2	1	2	2	2	0	0	0	2	2	0	0	2	0	2	2	2	2	0	2	0	0	2	0	0
Bin_2.225	2	2	2	2	2	2	2	2	0	0	0	2	2	2	2	2	0	2	2	2	0	0	0	0	2	2	2	2	2	0	0	0	2	2	0	0	2	0	2	2	2	2	0	2	0	0	2	0	0
Bin_2.226	2	2	2	2	2	2	2	2	0	0	0	2	2	2	2	2	0	2	2	2	0	0	2	0	2	2	2	2	2	0	0	0	2	2	0	0	2	0	2	2	2	2	0	2	0	0	2	0	0
Bin_2.227	2	2	2	2	2	2	2	2	0	0	0	2	2	2	2	2	0	2	2	2	0	0	2	0	2	2	2	2	2	0	0	0	2	2	0	0	2	0	2	2	2	2	0	2	0	0	2	0	0
Bin_2.228	2	2	2	2	2	2	2	2	0	0	0	2	2	2	2	2	0	2	2	2	0	0	2	0	2	2	2	2	2	0	0	0	2	2	0	0	2	0	2	2	2	2	0	2	0	0	2	0	0
Bin_2.229	2	2	2	2	2	2	2	2	0	0	0	2	2	2	2	2	0	2	2	2	0	0	2	0	2	2	2	2	2	0	0	0	2	2	0	0	2	0	2	2	2	2	0	2	0	0	2	0	0
Bin_2.230	2	2	2	2	2	2	2	2	0	0	0	2	2	2	2	2	0	2	2	2	0	0	0	0	2	2	2	2	2	0	0	0	2	2	0	0	2	0	2	2	2	2	0	2	0	0	2	0	0
Bin_2.231	2	2	2	2	2	2	2	2	0	0	0	2	2	2	2	2	0	2	2	2	0	0	0	0	2	2	2	2	2	0	0	0	2	2	0	0	2	0	2	2	2	2	0	2	0	0	2	0	0
Bin_2.232	2	2	2	2	2	2	2	2	0	0	0	2	2	2	2	2	0	2	2	2	0	0	0	0	2	2	2	2	2	0	0	0	2	2	0	0	2	0	2	2	2	2	0	2	0	0	2	0	0
Bin_2.233	2	2	2	2	2	2	2	2	0	0	0	2	2	2	2	2	0	2	2	2	0	0	0	0	2	2	2	2	2	0	0	0	2	2	0	0	2	2	2	2	2	2	0	2	0	0	2	0	0
Bin_2.234	2	2	2	2	2	2	2	2	0	2	0	2	2	2	2	2	0	2	2	2	0	0	0	0	2	2	2	2	2	0	0	0	2	2	0	0	2	2	2	2	2	2	0	2	0	0	2	0	0
Bin_2.235	2	2	2	2	2	2	2	2	0	2	0	2	2	2	2	2	0	2	2	2	0	0	0	0	2	2	2	2	2	0	0	0	2	2	0	0	2	2	2	2	2	2	0	2	0	0	2	0	0
Bin_2.236	2	2	2	2	2	2	2	2	0	2	0	2	2	2	2	2	0	2	2	2	0	0	0	0	2	2	2	2	2	0	0	0	2	2	0	0	2	2	2	2	2	2	0	2	0	0	2	0	2
Bin_2.237	2	2	2	2	2	2	2	2	0	2	0	2	2	2	2	2	0	2	2	2	0	0	0	0	2	2	2	2	2	0	0	0	2	2	0	0	2	2	2	2	2	2	0	2	0	0	2	0	2
Bin_2.238	2	2	2	2	2	2	2	2	0	2	0	2	2	2	2	2	0	2	2	2	2	0	2	0	2	2	2	2	2	2	0	0	2	2	0	0	2	2	2	2	2	2	0	2	0	0	2	0	2
Bin_2.239	2	2	2	2	2	2	2	2	0	2	0	2	2	2	2	2	0	2	2	2	2	0	2	0	2	2	2	2	2	2	0	0	2	2	0	0	2	2	2	2	2	2	0	2	0	0	2	0	2
Bin_2.240	2	2	2	2	2	2	2	2	0	2	0	2	2	2	2	2	0	2	2	2	2	0	2	0	2	2	2	2	2	2	0	0	2	2	0	0	2	2	2	2	2	2	0	2	0	0	2	0	2
Bin_2.241	2	2	2	2	2	2	2	2	0	0	0	2	2	2	2	2	0	2	2	2	2	0	2	0	2	2	2	2	2	2	0	0	2	2	0	0	2	2	2	2	2	2	0	2	0	0	2	0	2
Bin_2.242	2	2	2	2	2	2	2	2	0	0	0	2	2	2	2	2	0	2	2	2	2	0	2	0	2	2	2	2	2	2	0	0	2	2	0	0	2	2	2	2	2	2	2	2	0	2	2	0	2
Bin_2.243	2	2	2	2	2	2	2	2	0	0	0	2	2	2	2	2	0	2	2	2	2	0	2	0	2	2	2	2	2	2	0	0	2	2	0	0	2	2	2	2	2	2	2	2	0	2	2	0	2
Bin_2.244	2	2	2	2	2	2	2	2	0	0	0	2	2	2	2	2	0	2	2	2	2	0	2	0	2	2	2	2	2	2	0	0	2	2	0	0	2	2	2	2	2	2	2	2	0	2	2	0	2
Bin_2.245	2	2	2	2	2	2	2	2	0	0	0	2	2	2	2	2	0	2	2	2	2	2	2	0	2	2	2	2	2	2	0	0	2	2	0	0	2	2	2	2	2	2	2	2	0	2	2	0	2
Bin_2.246	2	2	2	2	2	2	2	2	0	0	0	0	2	2	2	2	0	2	2	2	2	2	2	0	2	2	2	2	2	2	0	0	2	2	0	0	2	2	2	2	2	2	2	2	0	2	2	0	2
Bin_2.247	2	2	2	2	2	2	2	2	0	0	0	0	2	2	2	2	0	2	2	2	2	2	2	0	2	2	2	2	2	2	0	2	2	2	0	0	2	2	2	2	2	2	2	2	0	2	2	0	2
Bin_2.248	2	2	2	2	2	2	2	2	2	0	0	0	2	2	2	2	0	2	2	2	2	2	2	0	2	2	2	2	2	2	0	2	2	2	0	0	2	2	2	2	2	2	2	2	0	2	2	0	2
Bin_2.249	2	2	2	2	2	2	2	2	2	0	0	0	2	2	2	2	0	2	2	2	2	2	2	0	2	2	2	2	2	2	0	2	2	2	0	0	2	2	2	2	2	2	2	2	0	2	2	0	2
Bin_2.250	2	2	2	2	2	2	2	2	2	0	0	0	2	2	2	2	0	2	2	2	2	2	2	0	2	2	2	2	2	2	0	2	2	2	0	0	2	2	2	2	2	2	2	2	0	2	2	0	2
Bin_2.251	2	2	2	2	2	2	2	2	2	0	0	0	2	2	2	2	0	2	2	2	2	2	2	0	2	2	2	2	2	2	0	2	2	2	0	0	2	2	2	2	2	2	2	2	0	2	2	0	2
Bin_2.252	2	2	2	2	2	2	2	2	2	0	0	0	2	2	2	2	0	2	2	2	2	2	2	0	2	2	2	2	2	2	0	2	2	2	0	0	2	2	2	2	2	2	2	2	0	2	2	0	2
Bin_2.253	2	2	2	2	2	2	2	2	2	0	0	0	2	2	2	2	0	2	2	2	2	2	2	0	2	2	2	2	2	2	0	2	2	2	0	0	2	2	2	2	2	2	2	2	0	2	2	0	2
Bin_2.254	2	2	2	2	2	2	2	2	2	0	0	0	2	2	2	2	0	2	2	2	2	2	2	0	2	2	2	2	2	2	0	2	2	2	0	0	2	2	2	2	2	2	2	2	0	2	2	0	2
Bin_2.255	2	2	2	2	2	2	2	2	2	0	0	0	2	2	2	2	0	2	2	2	2	2	2	0	2	2	2	2	2	2	0	2	2	2	0	0	2	0	2	2	2	2	2	2	0	2	2	0	2
Bin_2.256	2	2	2	2	2	2	2	2	2	0	0	0	2	2	2	2	0	2	2	2	2	2	2	0	2	2	2	2	2	2	0	2	2	2	0	0	2	0	2	2	2	2	2	2	0	2	2	0	2
Bin_2.257	2	2	2	2	2	2	2	2	2	0	0	0	2	2	2	2	0	2	2	2	2	2	2	0	2	2	2	2	2	2	0	2	2	2	0	0	2	0	2	2	2	2	2	2	0	2	2	0	2
Bin_2.258	2	2	2	2	2	2	2	2	2	0	0	0	2	2	2	2	0	2	2	2	2	2	2	0	2	2	2	2	2	2	0	2	2	2	0	0	2	0	2	2	2	2	2	2	0	2	2	0	2
Bin_2.259	2	2	2	2	2	2	2	2	2	0	0	0	2	2	2	2	0	2	2	2	2	2	2	0	2	2	2	2	2	2	2	2	2	2	0	0	2	0	2	2	2	2	2	2	0	2	2	0	2
Bin_2.260	2	2	2	2	2	2	2	2	2	0	0	0	2	2	2	2	0	2	2	2	2	2	2	0	2	2	2	2	2	2	2	2	2	2	0	0	2	0	2	2	2	2	2	2	0	2	2	0	2
Bin_2.261	2	2	2	2	2	2	2	2	2	0	0	0	2	2	2	2	0	2	2	2	2	2	2	0	2	2	2	2	2	2	2	2	2	2	0	0	2	0	2	2	2	0	2	2	0	2	2	0	2
Bin_2.262	2	2	2	2	2	2	2	2	2	0	0	0	2	2	2	2	0	2	2	2	2	2	2	0	2	2	2	2	2	2	2	2	2	2	0	0	2	0	2	2	2	0	2	2	0	2	2	0	2
Bin_2.263	2	2	2	2	2	2	2	2	2	0	0	0	2	2	2	2	0	2	2	2	2	2	2	0	2	2	2	2	2	2	2	2	2	2	0	0	2	0	2	2	2	0	2	2	0	2	2	0	2
Bin_2.264	2	2	2	2	2	2	2	2	2	0	0	0	2	2	2	2	0	2	2	2	2	2	2	0	2	2	2	2	2	2	2	2	2	2	0	0	2	0	2	2	2	0	2	2	0	2	2	0	2
Bin_2.265	2	2	2	2	2	2	2	2	2	0	0	0	2	2	2	2	0	2	2	2	2	2	2	0	2	2	2	2	0	2	2	2	2	2	0	0	2	0	2	2	2	0	2	2	0	2	2	0	2
Bin_2.266	2	2	2	2	2	2	2	2	2	0	0	0	2	2	2	2	0	2	2	2	2	2	2	0	2	2	2	2	0	2	2	2	2	2	0	0	2	0	2	2	2	0	2	2	0	2	2	0	2
Bin_2.267	2	2	2	2	2	2	2	2	2	0	0	0	2	2	2	2	0	2	2	2	2	2	2	0	2	2	2	2	0	2	2	2	2	2	0	0	2	0	2	2	2	0	2	2	0	2	2	0	2
Bin_2.268	2	2	2	2	2	2	2	2	2	0	0	0	2	2	2	2	0	2	2	2	2	2	2	0	2	2	2	2	0	2	2	2	2	2	0	0	2	0	2	2	2	0	2	2	0	2	2	0	2
Bin_2.269	2	2	2	2	2	0	2	2	2	0	0	0	2	2	2	2	0	2	2	2	2	2	2	0	2	2	2	2	0	2	2	2	2	2	0	0	2	0	2	2	2	0	2	2	0	2	2	0	2
Bin_2.270	2	2	2	2	2	0	2	2	2	0	0	0	2	2	2	2	0	2	2	2	2	2	2	0	2	2	0	2	0	2	2	2	2	2	0	0	2	0	2	2	2	0	2	2	0	2	2	0	2
Bin_2.271	2	2	2	2	2	0	2	2	2	0	0	0	2	2	2	2	0	2	2	2	2	2	2	0	2	2	0	2	0	2	2	2	2	2	0	0	2	0	2	2	2	0	2	2	0	2	2	0	2
Bin_2.272	2	2	2	2	2	0	2	2	2	0	0	0	2	2	2	2	0	2	2	2	2	2	2	0	2	2	0	2	0	2	2	2	2	2	0	0	2	0	2	2	2	0	2	2	0	2	2	0	2
Bin_2.273	2	2	2	2	2	0	2	2	2	0	0	0	2	2	2	2	0	2	2	2	2	2	2	0	2	2	0	2	0	2	2	2	2	2	0	0	2	0	2	2	2	0	2	2	0	2	2	0	2
Bin_2.274	2	2	2	2	2	0	2	2	2	0	0	0	2	2	2	2	0	2	2	2	2	2	2	0	2	2	0	2	0	2	2	2	2	2	0	0	2	0	2	2	2	0	2	2	0	2	2	0	2
Bin_2.275	2	2	2	2	2	0	2	2	2	0	0	0	2	2	2	2	0	2	2	2	2	2	2	0	2	2	0	2	0	2	2	2	2	2	0	0	2	0	2	2	2	0	2	2	0	2	2	0	2
Bin_2.276	2	2	2	2	2	0	2	2	2	0	0	0	2	2	2	2	0	2	2	2	2	2	2	0	2	2	0	2	0	2	2	2	2	2	0	0	2	0	2	2	2	0	2	2	0	2	2	0	2
Bin_2.277	2	2	2	2	2	0	2	2	2	0	0	0	2	2	2	2	0	2	2	2	2	2	2	0	2	2	0	2	0	2	2	2	2	2	0	0	2	0	2	2	2	0	2	2	0	2	2	0	2
Bin_2.278	2	0	2	2	2	0	2	2	2	0	0	0	2	2	2	2	0	2	2	2	2	2	2	0	2	2	0	2	0	2	2	2	2	2	0	0	2	0	2	2	2	0	2	2	0	2	2	0	2
Bin_2.279	2	0	2	2	2	0	2	2	2	0	0	0	2	2	2	2	0	2	2	2	2	2	2	2	2	2	0	2	0	2	2	2	2	2	0	0	2	0	2	2	2	0	2	2	0	2	2	0	2
Bin_2.280	2	0	2	2	2	0	2	2	2	0	0	0	2	2	2	2	0	2	2	2	2	2	2	2	2	2	0	2	0	2	2	2	2	2	0	0	2	0	2	2	2	0	2	2	0	2	2	0	2
Bin_2.281	2	0	2	2	2	0	2	2	2	0	0	0	2	2	2	2	0	2	2	2	2	2	2	2	2	2	0	2	0	2	2	2	2	2	0	0	2	0	2	2	2	0	2	2	0	2	2	0	2
Bin_2.282	2	0	2	2	2	0	2	2	2	0	0	0	2	2	2	2	0	2	2	2	2	2	2	2	2	2	0	2	0	2	2	2	2	2	0	0	2	0	2	2	2	0	2	2	0	2	2	0	2
Bin_2.283	2	0	2	2	2	0	2	2	2	2	0	0	2	2	2	2	0	2	2	2	2	2	2	2	2	2	0	2	0	2	2	2	2	2	0	0	2	0	2	2	2	0	2	2	0	2	2	0	2
Bin_2.284	2	0	2	2	2	0	2	2	2	2	0	0	2	2	2	2	0	2	2	2	2	2	2	2	2	2	0	2	0	2	2	2	2	2	0	0	2	0	2	2	2	0	2	2	0	2	2	0	2
Bin_2.285	2	0	2	2	2	0	2	2	2	2	0	0	2	2	2	2	0	2	2	2	2	2	2	2	2	2	0	2	0	2	2	2	2	2	0	0	2	0	2	2	2	0	2	2	0	2	2	0	2
Bin_2.286	2	0	2	2	2	0	2	2	2	2	0	0	2	2	2	2	0	2	2	2	2	2	2	2	2	2	0	2	0	2	2	2	2	2	0	0	2	0	2	2	2	0	2	2	0	2	2	0	2
Bin_2.287	2	0	2	2	2	0	2	2	2	2	0	0	2	2	2	2	0	2	2	2	2	2	2	2	2	2	0	2	0	2	2	2	2	2	2	2	2	0	2	2	2	0	2	2	0	2	2	0	2
Bin_2.288	2	0	2	2	2	0	2	2	2	2	0	0	2	2	2	2	0	2	2	2	2	2	2	2	2	2	0	2	0	2	2	2	2	2	2	2	2	0	2	2	2	0	2	2	0	2	2	0	2
Bin_2.289	2	0	2	2	2	0	2	2	2	2	0	0	2	2	2	2	2	2	2	2	2	2	2	2	2	2	0	2	0	2	2	2	2	2	2	2	2	0	2	2	2	0	2	2	0	2	2	0	2
Bin_2.290	2	0	2	2	2	0	2	2	2	2	0	0	2	2	2	2	2	2	2	2	2	2	2	2	2	2	0	2	0	2	2	2	2	2	2	2	2	0	2	2	2	0	2	2	0	2	2	0	2
Bin_2.291	2	0	2	2	2	0	2	2	2	2	0	0	2	2	2	2	2	2	2	2	2	2	2	2	2	2	0	2	0	2	2	2	2	2	2	2	2	2	2	2	2	0	2	2	0	2	2	0	2
Bin_2.292	2	0	2	2	2	0	2	2	2	2	0	0	2	2	2	2	2	2	2	2	2	2	2	2	2	2	0	2	0	2	2	2	2	2	2	2	2	2	2	2	2	0	2	2	0	2	2	0	2
Bin_2.293	2	0	2	2	2	0	2	2	2	2	0	0	2	2	2	2	2	2	2	2	2	2	2	2	2	2	0	2	2	2	2	2	2	2	2	2	2	2	2	2	2	0	2	2	0	2	2	0	2
Bin_2.294	2	0	2	2	2	0	2	2	2	2	0	0	2	2	2	2	2	2	2	2	2	2	2	2	2	2	0	2	2	2	2	2	2	2	2	2	2	2	2	2	2	0	2	2	0	2	2	0	2
Bin_2.295	2	0	2	2	2	0	2	2	2	2	0	0	2	2	2	2	2	2	2	2	2	1	2	2	2	2	0	2	2	2	2	0	2	2	2	2	2	2	2	2	2	0	2	2	2	2	2	2	2
Bin_2.296	2	0	2	2	2	0	2	2	2	2	0	0	2	2	2	2	2	2	2	2	2	1	2	2	2	2	0	2	2	2	2	2	2	2	2	2	2	2	2	2	2	0	2	2	0	2	2	0	2
Bin_2.297	2	0	2	2	2	0	2	2	2	2	0	0	2	2	2	2	2	2	2	2	2	2	2	2	2	2	0	2	2	2	2	2	2	2	2	2	2	2	2	2	2	0	2	2	0	2	2	0	2
Bin_2.298	2	0	2	2	2	0	2	2	2	2	0	0	2	2	2	2	2	2	2	2	2	2	2	2	2	2	0	2	2	2	2	2	2	2	2	2	2	2	2	2	2	0	2	2	0	2	2	0	2
Bin_2.299	2	0	2	2	2	0	2	2	2	2	0	0	2	2	2	2	2	2	2	2	2	2	2	2	2	2	0	2	2	2	2	2	2	2	2	2	2	2	2	2	2	0	2	2	0	2	2	0	2
Bin_2.300	2	0	2	2	2	0	2	2	2	2	0	0	2	2	2	2	2	2	2	2	2	2	2	2	2	2	0	2	2	2	2	2	2	2	2	2	2	2	2	2	2	0	2	2	0	2	2	0	2
Bin_2.301	2	0	2	2	2	0	2	2	2	2	0	0	2	2	2	2	2	2	2	2	2	2	2	2	2	2	0	2	2	2	2	2	2	2	2	2	2	2	2	2	2	0	2	2	0	2	2	0	2
Bin_2.302	2	0	2	2	2	0	2	2	2	2	0	0	2	2	2	2	2	2	2	2	2	2	2	2	2	2	0	2	2	2	2	2	2	2	2	2	2	2	2	2	2	0	2	2	0	2	2	0	2
Bin_2.303	2	2	2	2	2	0	2	2	2	2	0	0	2	2	2	2	2	2	2	2	2	2	2	2	0	2	0	2	2	2	2	0	2	2	2	2	2	2	2	2	2	0	2	2	2	2	2	2	2
Bin_2.304	2	2	2	2	2	0	2	2	2	2	0	0	2	2	2	2	2	2	2	2	2	1	2	2	0	2	0	2	2	2	2	0	2	2	2	2	2	2	2	2	2	0	2	2	2	2	2	2	2
Bin_2.305	2	2	2	2	2	0	2	2	2	2	0	0	2	2	2	2	2	2	2	2	2	1	2	2	0	2	0	2	2	2	2	0	2	2	2	2	2	2	2	2	2	0	2	2	2	2	2	2	2
Bin_2.306	2	2	2	2	2	0	2	2	2	2	0	0	2	2	2	2	2	2	2	2	2	1	2	2	2	2	0	2	2	2	2	0	2	2	2	2	2	2	2	2	2	0	2	2	2	2	2	2	2
Bin_3.001	2	2	2	2	2	0	2	2	2	2	2	2	0	2	0	0	2	0	2	2	2	2	2	2	2	0	2	0	0	2	2	2	2	2	2	2	2	2	2	0	2	2	0	2	2	0	0	2	0
Bin_3.002	2	2	2	2	2	0	2	2	2	2	2	2	0	2	0	0	2	0	2	2	2	2	2	2	2	0	2	2	0	2	2	2	2	2	2	2	2	2	2	0	2	2	0	2	2	0	0	2	0
Bin_3.003	2	2	2	2	2	0	2	2	2	2	2	2	0	2	0	0	2	0	2	2	2	2	2	2	2	0	2	2	0	2	2	2	2	2	2	2	2	2	2	0	0	2	0	2	2	0	0	2	0
Bin_3.004	2	2	2	2	2	0	2	2	2	2	2	2	0	2	0	0	2	0	2	2	2	2	2	2	2	0	2	2	0	2	2	2	2	2	2	2	2	2	2	0	0	2	0	2	2	0	0	2	0
Bin_3.005	2	2	2	2	2	0	2	2	2	2	2	2	0	2	0	0	2	0	2	2	2	2	2	2	2	0	2	2	0	2	2	2	2	2	2	2	2	2	2	0	0	2	0	2	0	0	0	0	0
Bin_3.006	2	2	2	2	2	0	2	2	2	2	2	2	0	2	0	0	2	0	2	2	2	2	2	2	2	0	2	2	0	2	2	2	2	2	0	0	2	2	2	0	0	2	0	2	0	0	0	0	0
Bin_3.007	2	2	2	2	2	0	2	2	2	2	2	2	0	2	0	0	2	0	2	2	2	2	2	2	2	0	2	2	0	2	2	2	2	2	0	0	2	2	2	0	0	2	0	2	0	0	0	0	0
Bin_3.008	2	2	2	2	2	0	2	2	2	2	2	2	0	2	0	0	2	0	2	2	2	2	2	2	2	0	2	2	0	2	2	2	2	2	0	0	2	2	2	0	0	2	0	2	0	0	0	0	0
Bin_3.009	2	2	2	2	2	0	2	2	2	2	2	2	0	2	0	0	2	0	2	2	2	2	2	2	2	0	2	2	0	2	2	2	2	2	0	0	2	2	2	0	0	2	0	2	0	0	0	0	0
Bin_3.010	2	2	2	2	2	0	2	2	2	2	2	2	0	2	0	0	2	2	2	2	2	2	2	2	2	0	2	2	0	2	2	2	2	2	0	0	2	2	2	0	0	2	0	2	0	0	0	0	0
Bin_3.011	2	2	2	2	2	0	2	2	2	2	2	2	0	2	0	0	2	2	2	2	2	2	2	2	2	0	2	2	0	2	2	2	2	2	0	0	2	2	2	0	0	2	0	2	0	0	0	0	1
Bin_3.012	2	2	2	2	2	0	2	2	2	2	2	2	0	2	0	0	2	2	2	2	2	2	2	2	2	0	2	2	0	2	2	2	2	2	0	0	2	2	2	0	0	2	0	2	0	0	0	0	1
Bin_3.013	2	2	2	2	2	0	2	2	2	2	2	2	0	2	0	0	2	2	2	2	2	2	2	2	2	0	2	2	0	2	2	2	2	2	0	0	2	2	2	0	0	2	0	2	0	0	0	0	1
Bin_3.014	2	2	2	2	2	0	2	2	2	2	2	2	0	2	0	0	2	2	2	2	2	2	2	2	2	0	2	2	0	2	2	2	2	1	0	0	2	2	2	0	0	2	0	2	0	0	0	0	1
Bin_3.015	2	2	2	2	2	0	2	2	2	2	2	2	0	2	0	0	2	2	2	2	2	2	2	2	2	0	2	2	0	2	2	2	2	1	0	0	2	2	2	0	0	2	0	2	0	0	0	0	1
Bin_3.016	2	2	2	2	2	0	2	2	2	2	2	2	0	2	0	0	2	2	2	2	2	2	2	2	2	0	2	2	0	2	2	2	2	1	0	0	2	2	2	0	0	2	0	2	0	0	0	0	1
Bin_3.017	2	2	2	2	2	0	2	2	2	2	2	2	0	2	0	0	2	2	2	2	2	2	2	2	2	0	2	2	0	2	2	2	2	1	0	0	2	2	2	0	0	2	0	2	0	0	0	0	1
Bin_3.018	2	2	2	2	2	2	2	2	2	2	2	2	0	2	0	0	2	2	2	2	2	2	2	2	2	0	2	2	0	2	2	2	2	1	0	0	2	2	2	0	0	2	0	2	0	0	0	0	1
Bin_3.019	2	2	2	2	2	2	2	2	2	2	2	2	0	2	0	0	2	2	2	2	2	2	2	2	2	0	2	2	0	2	2	2	2	1	0	0	2	2	2	0	2	2	0	2	0	0	0	0	1
Bin_3.020	2	2	2	2	2	2	2	2	2	2	2	2	0	2	0	0	2	2	2	2	2	2	2	2	2	0	2	2	0	2	2	2	2	1	2	2	2	2	2	0	2	2	0	2	0	0	0	0	1
Bin_3.021	2	2	2	2	2	2	2	2	2	2	2	2	0	2	0	0	2	2	2	2	2	2	2	2	2	0	2	2	0	2	2	2	2	1	2	2	2	2	2	0	2	2	0	2	0	0	0	0	1
Bin_3.022	2	2	2	2	2	2	2	2	2	2	2	2	0	2	0	0	2	2	2	2	2	2	2	2	2	0	2	2	0	2	2	2	2	1	2	2	2	2	2	0	2	2	0	2	0	0	0	0	1
Bin_3.023	2	2	2	2	2	2	2	2	2	2	2	2	0	2	0	0	2	2	2	2	2	2	2	2	2	0	2	2	0	2	2	2	2	1	2	2	2	2	2	0	2	2	0	2	0	0	0	0	1
Bin_3.024	2	2	2	2	2	2	2	2	2	2	2	2	0	2	0	0	2	2	2	2	2	2	2	2	2	0	2	2	0	2	2	2	0	0	2	2	2	2	2	0	2	2	0	2	0	0	0	0	2
Bin_3.025	2	2	2	2	2	2	2	2	2	2	2	2	0	2	0	0	2	2	2	2	2	2	2	2	2	0	2	2	0	2	2	2	0	0	2	2	2	2	2	0	2	2	0	2	0	0	0	0	2
Bin_3.026	2	0	2	2	2	2	2	2	2	2	2	2	0	2	0	0	2	2	2	2	2	2	2	2	2	0	2	0	0	2	2	2	0	0	2	2	2	2	2	0	2	2	0	0	0	0	0	0	2
Bin_3.027	0	0	2	2	2	2	2	2	2	2	2	2	0	2	0	0	2	2	2	2	2	2	2	2	2	0	2	0	0	2	2	2	0	0	2	2	2	2	2	0	2	2	0	0	0	0	0	0	2
Bin_3.028	0	0	2	2	2	2	2	2	2	2	2	2	0	2	0	0	2	2	2	2	2	2	2	2	2	0	2	0	0	2	2	2	0	0	2	2	2	2	2	0	2	2	0	0	0	0	0	0	2
Bin_3.029	0	0	2	2	2	2	2	2	2	2	2	2	0	2	0	0	2	2	2	2	2	2	2	2	2	0	2	0	0	2	2	2	0	0	2	2	2	2	2	0	2	2	0	0	0	0	0	0	2
Bin_3.030	0	0	2	2	2	2	2	2	2	2	2	2	0	2	0	0	2	2	0	2	2	2	2	2	2	0	2	0	0	2	2	2	0	0	2	2	2	2	2	0	2	2	0	0	0	0	0	0	2
Bin_3.031	0	0	2	2	2	2	2	2	2	2	2	2	0	2	0	0	2	2	0	2	2	2	2	2	2	0	2	0	0	2	2	2	0	0	2	2	2	2	2	0	2	2	0	0	0	0	2	0	2
Bin_3.032	0	0	2	2	2	2	2	2	2	2	2	2	0	2	0	0	2	2	0	2	2	2	2	2	2	0	2	0	0	2	2	2	0	0	2	2	2	2	2	0	2	2	0	0	0	0	2	0	2
Bin_3.033	0	0	2	2	2	2	2	2	2	2	2	2	0	0	0	0	2	2	0	2	2	2	2	2	2	0	2	0	0	2	2	2	0	0	2	2	2	2	2	0	2	2	0	0	0	0	2	0	2
Bin_3.034	0	0	2	2	2	2	2	2	2	2	2	2	0	0	0	0	2	2	0	2	2	2	2	2	2	0	2	0	0	2	2	2	0	0	2	2	2	2	2	0	2	2	0	0	0	0	2	0	2
Bin_3.035	0	0	2	2	2	2	2	2	2	2	2	2	0	0	0	0	2	2	0	2	2	2	2	2	2	0	2	0	0	2	2	2	0	0	2	2	2	2	2	0	2	2	0	0	0	0	2	0	2
Bin_3.036	0	0	2	2	2	2	2	2	2	2	2	2	0	0	0	0	2	2	0	2	2	2	2	2	2	0	2	0	0	2	2	2	0	0	2	2	2	2	2	0	2	2	0	0	0	0	2	0	1
Bin_3.037	0	0	2	2	2	2	2	2	2	2	2	2	0	0	0	0	2	2	0	2	2	2	2	2	2	0	2	0	0	2	2	2	0	0	2	2	2	2	2	0	2	2	0	0	0	0	2	0	1
Bin_3.038	0	0	2	2	2	2	2	2	2	2	2	2	0	0	0	0	2	2	0	2	2	2	2	2	2	0	2	0	0	2	2	2	0	0	2	2	2	2	2	0	2	2	0	0	1	0	2	1	1
Bin_3.039	0	0	2	2	2	2	2	2	2	2	2	2	0	0	0	0	2	2	0	2	2	2	2	2	2	0	2	0	0	2	2	2	0	0	2	2	2	2	2	0	2	2	0	0	1	0	2	1	1
Bin_3.040	0	0	2	2	2	2	2	2	2	2	2	2	0	0	0	0	2	2	0	2	2	2	2	2	2	0	2	0	0	2	2	2	0	0	2	2	2	2	2	0	2	2	0	0	1	0	2	1	1
Bin_3.041	0	0	2	2	2	2	2	2	2	2	2	2	0	0	0	0	2	2	0	2	2	2	2	2	2	0	2	0	0	2	2	2	0	0	2	2	2	2	2	0	2	2	0	0	1	0	2	1	1
Bin_3.042	0	0	2	2	2	2	2	2	2	2	2	2	0	0	0	0	2	2	0	2	2	2	2	2	2	0	2	0	0	2	2	2	0	0	2	2	2	2	2	0	2	2	0	0	1	0	2	1	1
Bin_3.043	0	0	2	2	2	2	2	2	2	2	2	2	0	0	0	0	2	2	0	2	2	2	2	2	2	2	2	0	0	2	2	2	0	0	2	2	2	2	2	0	2	2	0	0	2	0	2	2	1
Bin_3.044	0	0	2	2	2	2	2	2	2	2	2	2	0	0	0	0	2	2	0	2	2	2	2	2	2	2	2	0	0	2	2	2	0	0	2	2	2	2	2	0	2	2	0	0	2	0	2	2	1
Bin_3.045	0	0	2	2	2	2	0	2	2	2	2	2	0	0	0	0	2	2	0	2	2	2	2	2	2	2	2	0	0	2	2	2	0	0	2	2	2	2	2	0	2	2	0	0	2	0	2	2	1
Bin_3.046	0	0	2	2	2	2	0	2	2	2	2	2	0	0	0	0	2	2	0	2	2	2	2	2	2	2	2	0	0	2	2	2	0	0	2	2	2	2	2	0	2	2	0	0	2	0	2	2	1
Bin_3.047	0	0	2	2	2	2	0	2	2	2	2	2	0	0	0	0	2	2	0	2	2	2	2	2	2	2	2	0	0	2	2	2	0	0	2	2	2	2	2	0	2	2	0	0	2	0	2	2	1
Bin_3.048	0	0	2	2	2	2	0	2	2	2	2	2	0	0	0	0	2	2	0	2	2	2	2	2	2	2	2	0	0	2	2	2	0	0	2	2	2	2	2	0	2	2	0	0	2	0	2	2	1
Bin_3.049	0	0	2	2	2	2	0	2	2	2	2	2	0	2	0	0	2	2	0	2	2	2	2	2	2	2	2	0	0	2	2	2	0	0	2	2	2	2	2	0	2	2	0	0	2	0	2	2	1
Bin_3.050	0	0	2	2	2	2	0	2	2	2	2	2	0	2	0	0	2	2	0	2	2	2	2	2	2	2	2	0	0	2	2	2	0	0	2	2	2	2	2	0	2	2	0	0	2	0	2	2	2
Bin_3.051	0	0	2	2	2	2	0	2	2	2	2	2	0	2	0	0	2	2	0	2	2	2	2	2	2	2	2	0	0	2	2	2	0	0	2	2	2	2	2	0	2	2	0	0	2	0	0	2	2
Bin_3.052	0	0	2	2	2	2	0	2	2	2	2	2	0	2	0	0	2	2	0	2	2	2	2	2	2	2	2	0	0	2	2	2	0	0	2	2	2	2	2	0	2	2	0	0	2	0	0	2	2
Bin_3.053	0	0	2	2	2	2	0	2	2	2	2	2	0	2	0	0	2	2	0	2	2	2	2	2	2	2	2	0	0	2	2	2	0	0	2	2	2	2	2	0	2	2	0	0	2	0	0	2	2
Bin_3.054	0	0	2	2	2	2	0	2	2	2	2	2	0	2	0	0	2	2	0	2	2	2	2	2	2	2	2	0	0	2	2	2	0	0	2	2	2	2	2	0	2	2	0	0	2	0	0	2	2
Bin_3.055	0	0	2	2	2	2	0	2	2	2	2	2	0	2	0	0	2	2	0	2	2	2	2	2	2	2	2	0	0	2	2	2	0	0	2	2	2	2	2	0	2	2	0	0	2	0	0	2	2
Bin_3.056	0	0	2	2	2	2	0	2	2	2	2	2	0	2	0	0	2	2	0	2	2	2	2	2	2	2	2	0	0	2	2	2	0	0	2	2	2	2	2	0	2	2	0	0	2	0	0	2	2
Bin_3.057	0	0	2	2	2	2	0	2	2	2	2	2	0	2	0	0	2	2	0	2	2	2	2	2	2	2	2	0	0	2	2	2	0	0	2	2	2	2	2	0	2	2	0	0	2	0	0	2	2
Bin_3.058	0	0	2	2	2	2	0	2	2	2	2	2	0	2	0	0	2	2	0	2	2	2	2	2	2	2	2	0	0	2	2	2	0	0	2	2	2	2	2	0	2	2	0	0	0	0	0	0	2
Bin_3.059	0	0	2	2	2	2	0	2	2	2	2	2	0	2	0	0	2	2	0	2	2	2	2	2	2	2	2	2	0	2	2	2	0	0	2	2	2	2	2	0	2	2	0	0	0	0	0	0	2
Bin_3.060	0	0	2	2	2	2	0	2	2	2	2	2	0	2	0	0	2	2	0	2	2	2	2	2	2	2	2	2	0	2	2	2	0	0	2	2	2	2	2	0	2	2	0	0	0	0	0	0	2
Bin_3.061	0	0	2	2	2	2	0	2	2	2	2	2	0	2	0	0	2	2	0	2	2	2	2	2	2	2	2	2	0	2	2	2	0	0	2	2	2	2	2	0	2	2	0	0	0	0	0	0	2
Bin_3.062	0	0	2	2	2	2	0	2	2	2	2	2	0	2	0	0	2	2	0	2	2	2	2	2	2	2	2	2	0	2	2	2	0	0	2	2	2	2	2	0	2	2	0	0	0	0	0	0	2
Bin_3.063	0	0	2	2	2	2	0	2	2	2	2	2	0	2	0	0	2	2	0	2	2	2	2	2	2	2	2	2	0	2	2	2	0	0	2	2	2	2	2	0	2	2	0	0	0	0	0	0	2
Bin_3.064	0	0	2	2	2	2	0	2	2	2	2	2	2	2	0	0	2	2	0	2	2	2	2	2	2	2	2	2	0	2	2	2	0	0	2	2	2	2	2	0	2	2	0	0	0	0	0	0	2
Bin_3.065	0	0	2	2	2	2	0	2	2	2	2	2	2	2	0	0	2	2	0	2	2	2	2	2	2	2	2	2	0	2	2	2	0	0	2	2	2	2	2	0	2	2	0	0	0	0	0	0	2
Bin_3.066	1	0	2	2	2	2	2	2	2	2	2	2	2	2	2	0	2	2	1	2	2	2	2	2	2	2	2	2	0	2	2	2	0	0	2	2	2	2	2	2	2	2	2	1	0	2	1	0	2
Bin_3.067	1	0	2	2	2	2	2	2	2	2	2	2	2	2	2	0	2	2	1	2	2	2	2	2	2	2	2	2	2	2	2	2	1	1	2	2	2	2	2	2	2	2	2	1	0	2	1	2	2
Bin_3.068	1	1	2	2	2	2	2	2	2	2	2	2	2	2	2	0	2	2	1	2	2	2	2	2	2	2	2	2	2	2	2	2	1	1	2	2	2	2	2	2	2	2	2	1	0	2	1	2	2
Bin_3.069	1	1	2	2	2	2	2	2	2	2	2	2	2	2	2	0	2	2	1	2	2	2	2	2	2	2	2	2	2	2	2	2	1	1	2	2	2	2	2	2	2	2	2	1	0	2	1	2	2
Bin_3.070	1	1	2	2	2	2	2	2	2	2	2	2	2	2	2	0	2	2	1	2	2	2	2	2	2	2	2	2	2	2	2	2	1	1	2	2	2	2	2	2	2	2	2	1	2	2	1	2	2
Bin_3.071	1	1	2	2	2	2	2	2	2	2	2	2	2	2	2	2	2	2	1	2	2	2	2	2	2	2	2	2	2	2	2	2	1	1	2	2	2	2	2	2	2	2	2	1	2	2	1	2	2
Bin_3.072	1	1	2	2	2	2	2	2	2	2	2	2	2	2	2	2	2	2	1	2	2	2	2	2	2	2	2	2	2	2	2	2	1	1	2	2	2	2	2	2	2	2	2	1	2	2	1	2	2
Bin_3.073	1	1	2	2	2	2	2	2	2	2	2	2	2	2	2	2	2	2	1	2	2	2	2	2	2	2	2	2	2	2	2	2	1	1	2	2	2	2	2	2	2	2	2	1	2	2	1	2	1
Bin_3.074	1	1	2	2	2	2	2	2	2	2	2	2	2	2	2	2	2	2	1	2	2	2	2	2	2	2	1	2	2	2	2	2	1	1	2	2	2	2	2	2	2	2	2	1	2	2	1	2	1
Bin_3.075	1	1	2	2	2	2	2	2	2	2	2	2	2	2	2	2	2	2	1	2	2	2	2	2	2	2	1	0	2	2	2	2	1	1	2	2	2	2	2	2	2	2	2	1	2	2	1	2	1
Bin_3.076	1	1	2	2	2	2	2	2	2	2	2	2	2	2	2	2	2	2	1	2	2	2	2	2	2	2	1	0	2	2	2	2	1	1	2	2	2	2	2	2	2	2	2	1	2	2	1	2	1
Bin_3.077	1	1	2	2	2	2	2	2	0	2	2	2	2	2	2	2	2	2	1	2	2	2	2	2	2	2	1	0	2	2	2	2	1	1	2	2	2	2	2	2	0	2	2	1	2	2	1	2	1
Bin_3.078	1	1	2	2	1	2	2	2	1	2	2	2	2	2	2	2	2	2	1	2	2	2	2	2	2	2	1	1	2	2	1	2	1	1	2	1	2	2	2	2	1	2	2	1	2	2	1	2	1
Bin_3.079	1	1	2	2	1	1	2	2	1	1	1	2	2	2	2	2	2	2	1	2	2	2	2	2	2	2	1	1	2	2	1	2	1	1	1	1	2	2	2	2	1	2	2	1	2	2	1	2	1
Bin_3.080	1	1	2	2	1	1	2	2	1	1	1	2	2	2	2	2	2	2	1	2	2	2	2	2	2	2	1	1	2	2	1	2	1	1	1	1	2	2	2	2	1	2	2	1	2	2	1	2	1
Bin_3.081	1	1	2	2	1	1	2	2	1	1	1	2	2	2	2	2	2	2	1	2	2	2	2	2	2	2	1	1	2	2	1	2	1	1	1	1	2	2	2	2	1	2	2	1	2	2	1	1	1
Bin_3.082	1	1	2	2	1	1	2	2	1	1	1	2	2	2	2	2	2	2	1	2	2	2	2	2	2	2	1	1	2	2	1	2	1	1	1	1	2	2	2	2	1	1	2	1	2	2	1	1	1
Bin_3.083	1	1	2	2	1	1	2	2	1	1	1	2	2	2	2	2	1	2	1	2	2	2	2	2	2	2	1	1	2	2	1	2	1	1	1	1	2	2	2	2	1	1	2	1	2	2	1	1	1
Bin_3.084	1	1	2	2	1	1	2	2	1	1	1	2	2	2	2	2	1	2	1	2	2	2	2	2	2	2	1	1	2	2	1	2	1	1	1	1	2	2	2	2	1	1	2	1	2	2	1	1	1
Bin_3.085	1	1	2	2	1	1	2	2	1	1	1	2	2	2	2	2	1	2	1	2	2	2	2	2	2	2	1	1	2	2	1	2	1	1	1	1	2	2	2	2	1	1	2	1	2	2	1	1	1
Bin_3.086	1	1	2	2	1	1	2	2	1	1	1	2	2	2	2	2	1	2	1	2	2	2	2	2	2	2	1	1	2	2	1	2	1	1	1	1	2	2	2	2	1	1	2	1	2	2	1	1	1
Bin_3.087	1	1	2	2	1	1	2	2	1	1	1	2	2	2	2	2	1	2	1	2	2	2	2	2	2	2	1	1	2	2	1	2	1	1	1	1	2	2	2	2	1	1	2	1	2	2	1	1	1
Bin_3.088	1	1	2	2	1	1	2	2	1	1	1	2	2	2	2	2	1	2	1	2	2	2	2	2	2	2	1	1	2	2	1	2	1	1	1	1	2	2	2	2	1	1	2	1	2	2	1	1	1
Bin_3.089	1	1	2	2	1	1	2	2	1	1	1	2	2	2	2	2	1	2	1	2	2	2	2	2	2	2	1	1	2	2	1	2	1	1	1	1	2	2	2	2	1	1	2	1	2	2	1	1	1
Bin_3.090	1	1	2	2	1	1	2	2	1	1	1	2	2	2	2	2	1	2	1	2	2	2	2	2	2	2	1	1	2	2	1	2	1	1	1	1	2	0	2	2	1	1	2	1	2	2	1	1	1
Bin_3.091	1	1	2	2	1	1	2	2	1	1	1	2	2	2	2	2	1	2	1	2	2	2	2	2	2	2	1	1	2	2	1	2	1	1	1	1	2	0	2	2	1	1	2	1	2	2	1	1	1
Bin_3.092	1	1	2	2	1	1	2	2	1	1	1	2	2	2	2	2	1	2	1	2	2	2	2	2	2	2	1	1	2	2	1	2	1	1	1	1	2	2	2	2	1	1	2	1	2	2	1	1	1
Bin_3.093	1	1	2	2	1	1	2	2	1	1	1	2	2	2	2	2	1	1	1	2	2	2	2	2	2	2	1	1	2	2	1	2	1	1	1	1	2	2	2	2	1	1	2	1	2	2	1	1	1
Bin_3.094	1	1	2	2	1	1	2	2	1	1	1	2	2	2	2	2	1	1	1	2	2	2	2	2	2	2	1	1	2	2	1	2	1	1	1	1	2	2	2	2	1	1	2	1	2	2	1	1	1
Bin_3.095	1	1	2	2	1	1	2	2	1	1	1	2	2	2	2	2	1	1	1	1	2	1	2	2	2	2	1	1	2	2	1	2	1	1	1	1	2	2	2	2	1	1	2	1	1	2	1	1	1
Bin_3.096	1	1	2	2	1	1	2	2	1	1	1	2	2	2	2	2	1	1	1	1	2	1	2	2	2	2	1	1	2	2	1	2	1	1	1	1	2	2	2	2	1	1	2	1	1	2	1	1	1
Bin_3.097	1	1	2	2	1	1	2	2	1	1	1	2	2	2	2	2	1	1	1	1	2	1	2	2	2	2	1	1	2	2	1	2	1	1	1	1	2	2	2	1	1	1	2	1	1	2	1	1	1
Bin_3.098	1	1	2	2	1	1	2	2	1	1	1	2	2	2	2	2	1	1	1	1	2	1	2	2	2	2	1	1	2	2	1	2	1	1	1	1	2	2	2	1	1	1	2	1	1	2	1	1	1
Bin_3.099	1	1	2	2	1	1	2	2	2	1	1	2	2	2	2	2	2	1	1	1	2	1	2	2	2	2	1	1	2	2	1	2	2	2	1	1	2	2	2	1	1	1	2	1	1	2	2	1	1
Bin_3.100	1	1	2	2	2	1	2	2	2	1	1	2	2	2	2	2	2	1	1	1	2	1	2	2	2	2	1	1	2	2	2	2	2	2	1	1	2	2	2	1	1	1	2	2	1	2	2	1	1
Bin_3.101	1	1	2	2	2	1	2	2	2	1	1	2	2	2	2	2	2	1	1	1	2	1	2	2	2	2	1	1	2	2	2	2	2	2	1	1	2	2	2	1	1	1	2	2	1	2	2	1	1
Bin_3.102	1	1	2	2	2	1	2	2	2	1	1	2	2	2	2	2	2	1	1	1	2	1	2	2	2	2	1	1	2	2	2	2	2	2	1	1	2	2	2	1	1	1	2	2	1	2	2	1	1
Bin_3.103	1	1	2	2	2	1	2	2	2	1	1	2	2	2	2	2	2	1	1	1	2	1	2	2	2	2	1	1	2	2	2	2	2	2	1	1	2	2	2	1	1	2	2	2	1	2	2	1	1
Bin_3.104	1	1	2	2	2	1	2	2	2	1	1	2	2	2	2	2	2	1	1	1	2	1	2	2	2	2	1	1	2	2	2	2	2	2	1	1	2	2	2	1	1	2	2	2	1	2	2	1	1
Bin_3.105	1	1	2	0	2	1	2	2	2	1	1	2	2	2	2	2	2	1	1	1	2	1	2	2	2	2	1	1	2	2	2	2	2	2	1	1	2	2	2	1	1	2	2	2	1	2	2	1	1
Bin_3.106	1	1	2	0	2	1	2	2	2	1	1	2	2	2	2	2	2	1	1	1	2	1	2	2	2	2	1	1	2	2	2	2	2	2	1	1	2	2	2	2	1	2	2	2	1	2	2	1	1
Bin_3.107	1	1	2	0	2	1	2	2	2	1	1	2	2	2	2	2	2	1	1	1	2	1	2	2	2	2	1	1	2	2	2	2	2	2	1	1	2	2	2	2	1	2	2	2	1	2	2	1	1
Bin_3.108	1	1	2	0	2	0	2	2	2	1	1	2	2	2	2	2	2	1	1	1	2	1	2	0	2	2	1	1	2	2	2	2	2	2	1	1	2	2	2	2	1	2	2	2	1	2	2	1	1
Bin_3.109	1	1	2	0	2	0	0	2	2	1	1	2	2	2	2	2	2	1	1	1	2	1	2	0	2	2	1	1	2	2	2	2	2	2	1	1	2	2	2	2	1	2	2	2	1	2	2	1	1
Bin_3.110	1	1	2	0	2	0	0	2	2	1	1	2	2	2	2	2	2	1	1	1	2	1	2	0	2	2	1	1	2	2	2	2	2	2	1	1	2	2	2	2	1	2	2	2	1	2	2	1	2
Bin_3.111	0	1	2	0	2	0	0	2	2	1	1	2	2	2	2	2	2	1	1	1	2	1	2	0	2	2	1	1	2	2	2	2	2	2	1	0	2	2	2	2	1	2	2	2	1	2	2	1	2
Bin_3.112	0	1	2	0	2	0	0	2	2	1	1	2	2	2	2	2	2	1	1	1	2	1	2	0	2	2	1	0	2	2	2	2	2	2	1	0	2	2	2	2	1	2	2	2	0	2	2	0	2
Bin_3.113	0	1	2	2	2	1	1	2	2	1	1	2	2	2	2	2	2	1	1	2	2	1	2	1	2	2	1	0	2	2	2	2	2	2	1	1	2	2	2	2	1	2	2	2	0	2	2	0	2
Bin_3.114	1	1	2	2	2	1	1	2	2	1	1	2	2	2	2	2	2	1	1	2	2	1	2	1	2	2	1	1	2	2	2	2	2	2	1	1	2	2	2	2	1	2	2	2	1	2	2	2	2
Bin_3.115	1	1	2	2	2	1	1	2	2	1	1	2	2	2	2	2	2	1	1	2	2	1	2	1	2	2	1	1	2	2	2	2	2	2	1	1	2	2	2	2	1	2	2	2	1	2	2	2	2
Bin_3.116	1	1	2	2	2	1	1	2	2	1	1	2	2	2	2	2	2	1	1	2	2	1	2	1	2	2	1	1	2	2	2	2	2	2	1	1	2	2	2	2	1	1	2	2	1	2	2	2	2
Bin_3.117	1	1	2	2	2	1	1	2	2	1	1	2	2	2	1	2	2	1	1	2	2	1	2	1	2	2	1	1	2	2	2	2	2	2	1	1	2	2	2	2	1	1	2	2	1	2	2	2	2
Bin_3.118	1	1	2	2	2	1	1	2	2	1	1	2	2	2	1	2	2	1	1	2	2	1	2	1	2	2	1	1	2	2	2	2	2	2	1	1	2	2	2	2	1	1	2	2	1	2	2	2	2
Bin_3.119	1	1	2	2	2	1	1	2	2	1	1	2	2	2	1	2	2	1	1	2	2	1	2	1	2	2	1	1	2	2	2	2	2	2	1	1	2	2	2	2	1	1	2	2	1	2	2	2	2
Bin_3.120	1	1	2	2	2	1	1	2	2	1	1	2	2	2	1	2	2	1	1	2	2	1	2	1	2	2	1	1	2	2	2	2	2	2	1	1	2	2	2	2	1	1	2	2	1	2	2	2	2
Bin_3.121	1	1	2	2	2	1	1	2	2	1	1	2	2	2	1	2	2	1	1	2	2	1	2	1	2	2	1	1	2	2	2	2	2	2	1	1	2	2	2	2	1	1	2	2	1	2	2	2	2
Bin_3.122	1	1	2	2	2	1	1	2	2	1	1	2	2	2	1	2	2	1	1	2	2	1	2	1	2	2	1	1	2	2	2	2	2	2	1	1	2	2	2	2	1	1	2	2	1	2	2	2	2
Bin_3.123	1	1	2	2	2	1	1	2	2	1	1	2	2	2	1	2	2	1	1	2	2	1	2	1	2	2	1	1	2	2	2	2	2	2	1	1	2	2	2	2	1	1	2	2	1	2	2	2	2
Bin_3.124	1	1	2	2	2	1	1	2	2	1	1	2	2	2	1	2	2	1	1	2	2	2	2	1	2	2	1	1	2	2	2	2	2	2	1	1	2	2	2	2	1	2	2	2	1	2	2	2	2
Bin_3.125	1	1	2	2	2	1	1	2	2	1	1	2	2	2	1	2	2	2	1	2	2	2	2	1	2	2	1	1	2	2	2	2	2	2	1	1	2	2	2	2	1	2	2	2	2	2	2	2	2
Bin_3.126	1	1	2	2	2	1	1	2	2	1	1	2	2	2	1	2	2	2	1	2	2	2	2	1	2	2	1	1	2	2	2	2	2	2	1	1	2	2	2	2	1	2	2	2	2	2	2	2	2
Bin_3.127	1	1	2	2	2	1	1	2	2	1	1	2	2	2	1	2	2	2	1	2	2	2	2	1	2	2	1	1	2	2	2	2	2	2	1	1	2	2	2	2	1	2	2	2	2	2	2	2	2
Bin_3.128	1	1	2	2	2	1	1	2	2	1	1	2	2	2	1	2	2	2	1	2	2	2	2	1	2	2	1	1	2	2	2	2	2	2	1	1	2	2	2	2	1	2	2	2	2	2	2	2	2
Bin_3.129	1	1	2	2	2	1	1	2	2	2	1	2	2	2	1	2	2	2	1	2	2	2	2	1	2	2	1	1	2	2	2	2	2	2	1	2	2	2	2	2	1	2	2	2	2	2	2	2	2
Bin_3.130	1	1	2	2	2	1	1	2	2	2	1	2	2	2	1	2	2	2	1	2	2	2	2	2	2	2	1	1	2	2	2	2	2	2	1	2	2	2	2	2	1	2	2	2	2	2	2	2	2
Bin_3.131	1	1	2	2	2	1	2	2	2	2	1	2	2	2	1	2	2	2	1	2	2	2	2	2	2	2	1	1	2	2	2	2	2	2	1	2	2	2	2	2	1	2	2	2	2	2	2	2	2
Bin_3.132	1	1	2	2	2	1	2	2	2	2	1	2	2	2	1	2	2	2	1	2	2	2	2	2	2	2	1	1	2	2	2	2	2	2	1	2	2	2	2	2	1	2	2	2	2	2	2	2	2
Bin_3.133	1	1	2	2	2	1	2	2	2	2	1	2	2	2	1	2	2	2	1	2	2	2	2	2	2	2	1	1	2	2	2	2	2	2	1	2	2	2	2	2	1	2	2	2	2	2	2	2	2
Bin_3.134	1	1	2	2	2	1	2	2	2	2	1	2	2	2	1	2	2	2	1	2	2	2	2	2	2	2	1	1	2	2	2	2	2	2	2	2	2	2	2	2	1	2	2	2	2	2	2	2	2
Bin_3.135	1	1	2	2	2	1	2	2	2	2	1	2	2	2	1	2	2	2	1	2	2	2	2	2	2	2	1	1	2	2	2	2	2	2	2	2	2	2	2	2	1	2	2	2	2	2	2	2	2
Bin_3.136	1	1	2	2	2	1	2	2	2	2	1	2	2	2	1	2	2	2	1	2	2	2	2	2	2	2	1	1	2	2	2	2	2	2	2	2	2	2	2	2	1	2	2	2	2	2	2	2	2
Bin_3.137	1	1	2	2	2	1	2	2	2	2	1	2	2	2	1	2	2	2	2	2	2	2	2	2	2	2	1	1	2	2	2	2	2	2	2	2	2	2	2	2	1	2	2	2	2	2	2	2	2
Bin_3.138	1	1	2	2	2	2	2	2	2	2	1	2	2	2	1	2	2	2	2	2	2	2	2	2	2	2	1	1	2	2	2	2	2	2	2	2	2	2	2	2	1	2	2	2	2	2	2	2	2
Bin_3.139	1	1	2	2	2	2	2	2	2	2	1	2	2	2	1	2	2	2	2	2	2	2	2	2	2	2	1	1	2	2	2	2	2	2	2	2	2	2	2	2	1	2	2	2	2	2	2	2	2
Bin_3.140	1	1	2	2	2	2	2	2	2	2	1	2	2	2	1	2	2	2	2	2	2	2	2	2	2	2	1	1	2	2	2	2	2	2	2	2	2	2	2	2	2	2	2	2	2	2	2	2	2
Bin_3.141	1	1	2	2	2	2	2	2	2	2	1	2	2	2	1	2	2	2	2	2	2	2	2	2	2	2	1	1	2	2	2	2	2	2	2	2	2	2	2	2	2	2	2	2	2	2	2	2	2
Bin_3.142	1	1	2	2	2	2	2	2	2	2	1	2	2	2	1	2	2	2	2	2	2	2	2	2	2	2	1	1	2	2	2	2	2	2	2	2	2	2	2	2	2	2	2	2	2	2	2	2	2
Bin_3.143	1	1	2	2	2	2	2	2	2	2	1	2	2	2	1	2	2	2	2	2	2	2	2	2	2	2	1	1	2	2	2	2	2	2	2	2	2	2	2	2	2	2	2	2	2	2	2	2	2
Bin_3.144	1	1	2	2	2	2	2	2	2	2	1	2	2	2	1	2	2	2	2	2	2	2	2	2	2	2	1	1	2	2	2	2	2	2	2	2	2	2	2	2	2	2	2	2	2	2	2	2	2
Bin_3.145	1	1	2	2	2	2	2	2	2	2	1	2	2	2	1	0	2	2	2	2	2	2	2	2	2	2	1	1	2	2	2	2	0	2	2	2	2	2	2	1	2	2	2	2	2	2	2	2	1
Bin_3.146	1	1	2	2	2	2	2	2	2	2	1	2	2	2	1	0	2	2	2	2	2	2	2	2	2	2	1	2	2	2	2	2	0	2	2	2	2	2	2	1	2	2	2	2	2	2	2	2	1
Bin_3.147	1	1	2	2	0	2	2	2	2	2	1	2	2	2	1	0	2	2	2	2	2	2	2	2	2	2	1	2	2	2	2	2	0	0	2	2	2	2	2	1	2	2	2	2	2	2	2	2	1
Bin_3.148	1	1	2	2	0	2	2	2	2	2	1	2	2	2	1	0	2	2	2	2	2	2	2	2	2	2	1	2	2	2	2	2	0	0	2	2	2	2	2	1	2	2	2	2	2	2	2	2	1
Bin_3.149	1	1	2	2	0	2	2	2	2	2	2	2	2	2	1	0	2	2	2	2	2	2	2	2	2	2	2	2	2	2	2	2	0	0	2	2	2	2	2	1	2	2	2	2	2	2	2	2	1
Bin_3.150	1	0	2	2	0	2	2	2	2	2	2	2	2	2	0	0	2	2	2	2	2	2	2	2	2	2	2	2	2	2	2	2	0	0	2	2	2	2	2	1	2	2	2	2	2	2	0	2	1
Bin_3.151	1	0	2	2	0	2	2	2	0	2	2	2	2	2	0	0	2	2	2	2	2	2	2	2	2	2	2	2	2	2	2	2	0	0	2	2	2	2	2	1	2	2	2	2	2	2	0	2	1
Bin_3.152	2	0	2	2	0	2	2	2	0	2	2	2	2	2	0	0	2	2	2	2	2	2	2	2	2	2	2	2	2	2	2	2	0	0	2	2	2	2	2	1	2	2	2	2	2	2	0	2	1
Bin_3.153	2	0	2	2	0	2	2	2	0	2	2	2	2	2	0	0	2	2	2	2	2	2	2	2	2	2	2	2	2	2	2	2	0	0	2	2	2	2	2	1	2	2	2	2	2	2	0	2	1
Bin_3.154	2	0	2	2	0	2	2	2	0	2	2	2	2	2	0	0	2	2	2	2	2	2	2	2	2	2	2	2	2	2	2	2	0	0	2	2	2	2	2	1	2	2	2	2	2	2	0	2	1
Bin_3.155	2	0	2	2	0	2	2	2	0	2	2	2	2	2	0	0	2	2	2	2	2	2	2	2	2	2	2	2	2	2	2	2	0	0	2	2	2	2	2	2	2	2	2	2	2	2	0	2	1
Bin_3.156	2	0	2	2	0	2	2	2	0	2	2	2	2	2	0	0	2	2	2	2	2	2	2	2	2	2	2	2	2	2	2	2	0	0	2	2	2	2	2	2	2	2	2	2	2	2	0	2	1
Bin_3.157	2	0	2	2	0	2	2	2	0	2	0	2	2	2	0	0	2	2	2	2	2	2	2	2	2	2	2	2	2	2	2	2	0	0	2	2	2	2	2	2	2	2	2	2	2	2	0	2	1
Bin_3.158	2	0	2	2	0	2	2	2	0	2	0	2	2	2	0	0	2	2	2	2	2	2	2	2	2	2	2	2	2	2	2	2	0	0	2	2	2	2	2	2	2	2	2	2	2	2	0	2	1
Bin_3.159	2	0	2	2	0	2	2	2	0	2	2	2	2	2	0	0	2	2	2	0	2	2	2	2	2	2	2	2	2	2	2	2	0	0	2	2	2	2	2	2	2	2	2	2	2	2	0	2	1
Bin_3.160	2	0	2	2	0	2	2	2	0	2	2	2	2	2	0	0	2	2	2	0	2	2	2	2	2	2	2	2	2	2	2	2	0	0	2	2	2	2	2	2	2	2	2	1	2	2	0	2	1
Bin_3.161	2	0	2	2	0	2	2	2	0	2	2	2	2	2	0	0	2	2	2	0	2	2	2	2	2	2	2	2	2	2	2	2	0	0	2	2	2	2	2	2	2	2	2	1	2	2	0	2	1
Bin_3.162	2	0	2	2	0	2	2	2	0	2	2	2	2	2	0	0	2	2	2	0	2	2	2	2	2	2	2	2	2	2	2	2	0	0	2	2	2	2	2	2	2	2	2	1	2	2	0	2	1
Bin_3.163	2	0	2	2	0	2	2	2	0	2	2	2	2	2	0	0	2	2	2	0	2	2	2	2	2	2	2	2	2	2	2	2	0	0	2	2	2	2	2	2	2	2	2	1	2	2	0	2	1
Bin_3.164	2	0	2	2	0	2	2	2	0	2	2	2	2	2	0	0	2	2	2	0	2	2	2	2	2	2	2	2	2	2	2	2	0	0	2	2	2	2	2	2	2	2	2	1	2	2	0	2	1
Bin_3.165	2	0	2	2	0	2	2	2	0	2	2	2	2	2	0	0	2	2	2	0	2	2	2	2	2	2	2	2	2	2	2	2	0	0	2	2	2	2	2	2	2	2	2	1	2	2	0	2	1
Bin_3.166	2	0	2	2	0	2	2	2	0	2	2	2	2	2	2	2	2	2	2	0	2	2	2	2	2	2	2	2	2	2	2	2	0	0	2	2	2	2	2	2	2	2	2	1	2	2	0	2	1
Bin_3.167	2	0	2	2	0	2	2	2	0	2	2	2	2	2	2	2	2	2	2	0	2	2	2	2	2	2	2	2	2	2	2	2	0	0	2	2	2	2	2	2	2	2	2	1	2	2	0	2	1
Bin_3.168	2	0	2	2	0	2	2	2	0	2	2	2	2	2	2	2	2	2	2	0	2	2	2	2	2	2	2	2	2	2	2	2	0	0	2	2	2	2	2	2	2	2	2	1	2	2	0	2	1
Bin_3.169	2	0	2	2	0	2	2	2	0	2	2	2	2	2	2	2	2	2	2	0	2	2	2	2	2	2	2	2	2	2	2	2	0	0	2	2	2	2	2	2	2	2	2	1	2	2	0	2	1
Bin_3.170	2	0	2	2	0	2	2	2	0	2	2	2	2	2	2	2	2	2	2	0	2	2	2	2	2	2	2	2	2	2	2	2	0	0	2	2	2	2	2	2	0	2	2	1	2	2	0	2	1
Bin_3.171	2	0	2	2	0	2	2	2	0	2	2	2	2	2	2	2	2	2	2	0	2	2	2	2	2	2	2	2	2	2	2	2	0	0	2	2	2	2	2	2	0	2	2	1	2	2	0	2	1
Bin_3.172	2	0	2	2	0	2	2	2	0	2	2	2	2	2	2	2	2	2	2	0	2	2	2	2	2	2	2	2	2	2	2	2	0	0	2	2	2	2	2	2	0	2	2	1	2	2	0	2	1
Bin_3.173	2	0	2	2	0	2	2	2	0	2	2	2	2	2	2	2	2	2	2	2	2	2	2	2	2	2	2	2	2	2	2	2	0	0	2	2	2	2	2	2	0	2	2	1	2	2	0	2	1
Bin_3.174	2	0	2	2	0	2	2	2	0	2	2	2	2	2	2	2	2	2	2	2	2	2	2	2	2	2	2	2	2	2	2	2	0	0	2	2	2	2	2	2	0	2	2	1	2	2	0	2	1
Bin_3.175	2	0	2	2	0	2	2	2	0	2	2	2	2	2	2	2	2	2	2	2	2	2	2	2	2	2	2	2	2	2	2	2	0	0	2	2	2	2	2	2	0	2	2	1	2	2	0	2	1
Bin_3.176	2	0	2	2	0	2	2	2	0	2	2	2	2	2	2	2	2	2	2	2	2	2	2	2	2	2	2	2	2	2	2	2	0	0	2	2	2	2	2	2	0	2	2	1	2	2	0	2	1
Bin_3.177	2	0	2	2	0	2	2	2	0	2	2	2	2	2	2	2	2	2	2	2	2	2	2	2	2	2	2	2	2	2	2	2	0	0	2	2	2	2	2	2	0	2	2	1	2	2	0	2	1
Bin_3.178	0	0	2	0	0	2	2	2	0	2	2	2	2	2	2	2	2	2	2	2	2	2	2	2	2	2	2	2	2	2	2	2	0	0	2	2	2	2	2	2	0	2	2	1	2	2	0	2	1
Bin_3.179	0	0	2	0	0	2	2	2	0	2	2	2	2	2	2	2	2	2	2	2	2	2	2	2	2	2	2	2	2	2	2	2	0	0	2	2	2	2	2	2	0	2	2	1	2	2	0	2	1
Bin_3.180	0	0	2	2	0	2	2	2	0	2	2	2	2	2	2	2	2	2	2	2	2	2	2	2	2	2	2	2	2	2	2	2	0	0	2	2	2	2	2	2	0	2	2	1	2	2	0	2	1
Bin_3.181	0	0	2	0	0	2	2	2	0	2	2	2	2	2	2	2	2	2	2	2	2	2	2	2	2	2	2	2	2	2	2	2	0	0	2	2	2	2	2	2	0	2	2	1	2	2	0	2	1
Bin_3.182	0	0	2	0	0	2	2	2	0	2	2	2	2	2	2	2	2	2	2	2	2	2	2	2	2	2	2	2	2	2	2	2	0	0	2	2	2	2	2	2	0	2	2	1	2	2	0	2	1
Bin_3.183	0	0	2	0	0	2	2	2	0	2	2	2	2	2	2	2	2	2	2	2	2	2	2	2	2	2	2	2	2	2	2	2	0	0	2	2	2	2	2	2	0	2	2	1	2	2	0	2	1
Bin_3.184	0	0	2	0	0	2	2	2	0	2	2	2	2	2	2	2	2	2	2	2	2	2	2	2	2	2	2	2	2	2	2	2	0	0	2	2	2	2	2	2	0	2	2	1	2	2	0	2	1
Bin_3.185	0	0	2	0	0	2	2	2	0	2	2	2	2	2	2	2	2	2	2	2	2	2	1	2	2	2	2	2	2	2	2	2	0	0	2	2	2	2	2	2	0	2	2	1	2	2	0	2	1
Bin_3.186	0	0	2	0	0	2	2	2	0	2	2	2	2	2	2	2	2	2	2	2	2	2	1	2	2	2	2	2	2	2	2	2	0	0	2	2	2	2	2	2	0	2	2	1	2	2	0	2	1
Bin_3.187	0	0	2	0	0	2	2	2	0	2	2	2	2	2	2	2	2	2	2	2	2	2	1	2	2	2	2	2	2	2	2	2	0	0	2	2	2	2	2	2	0	2	2	1	2	2	0	2	1
Bin_3.188	0	0	2	0	0	2	2	2	0	2	2	2	2	2	2	2	2	2	2	2	2	2	1	2	2	2	2	2	2	2	2	2	0	0	2	2	2	2	2	2	0	2	2	1	2	2	0	2	1
Bin_3.189	0	0	2	0	0	2	2	2	0	2	2	2	2	2	2	2	2	2	2	2	2	2	1	2	2	2	2	2	2	2	2	2	0	0	2	2	2	2	2	2	0	2	2	1	2	2	0	2	1
Bin_3.190	0	0	2	0	0	2	2	2	0	2	2	2	2	2	2	2	2	2	2	2	2	2	1	2	2	2	2	2	2	2	2	2	0	0	2	2	2	2	2	2	0	2	2	1	2	2	0	2	1
Bin_3.191	0	0	2	0	0	2	2	2	0	2	2	2	2	2	2	2	2	2	2	2	2	2	1	2	2	2	2	2	2	2	2	2	0	0	2	2	2	2	2	2	0	2	2	1	2	2	0	2	1
Bin_3.192	0	0	2	2	0	2	2	2	0	2	2	2	2	2	2	2	2	2	2	2	2	2	1	2	2	2	2	2	2	2	2	2	0	0	2	2	2	2	2	2	0	2	2	1	2	2	0	2	1
Bin_3.193	0	0	2	2	0	2	2	2	0	2	2	2	2	2	2	2	2	2	2	2	2	2	1	2	2	2	2	2	2	2	2	2	0	0	2	2	2	2	2	2	0	2	2	1	2	2	0	2	1
Bin_3.194	0	0	2	2	0	2	2	2	0	2	2	2	2	2	2	2	2	2	2	2	2	2	1	2	2	2	2	2	2	2	2	2	0	0	2	2	2	2	2	2	0	2	2	1	2	2	0	2	1
Bin_3.195	0	0	2	2	0	2	2	2	0	2	2	2	2	2	2	2	2	2	2	2	2	2	1	2	2	2	2	2	2	2	2	2	0	0	2	2	2	2	2	2	0	2	2	1	2	2	0	2	1
Bin_3.196	0	0	2	2	0	2	2	2	0	2	2	2	2	2	2	2	2	2	2	2	2	2	1	2	2	2	2	2	2	2	2	2	0	0	2	2	2	2	2	2	0	2	2	1	2	2	0	2	1
Bin_3.197	0	0	2	2	0	2	2	2	0	2	2	2	2	2	2	2	2	2	2	2	2	2	1	2	2	2	2	0	2	2	2	2	0	0	2	2	2	2	2	2	0	2	2	1	2	2	0	2	1
Bin_3.198	0	0	2	2	2	2	2	2	0	2	2	2	2	2	2	2	2	2	2	2	2	2	1	2	2	2	2	0	2	2	2	2	0	0	2	2	2	2	2	2	0	2	2	1	2	2	0	2	1
Bin_3.199	0	0	2	2	2	2	2	2	0	2	2	2	2	2	2	2	2	2	2	2	2	2	1	2	2	2	2	0	2	2	2	2	0	0	2	2	2	2	2	2	0	2	2	1	0	2	0	0	1
Bin_3.200	0	0	2	2	2	2	2	2	0	2	2	2	2	2	2	2	2	2	2	2	2	2	1	2	2	2	2	0	2	2	2	2	0	0	2	2	2	2	2	2	0	2	2	1	0	2	0	0	1
Bin_3.201	0	0	2	2	2	2	2	2	0	2	2	2	2	2	2	2	2	2	2	2	2	2	1	2	2	2	2	0	2	2	2	2	0	0	2	2	2	2	2	2	0	2	2	1	0	2	0	0	1
Bin_3.202	0	0	2	2	2	2	2	2	0	2	2	2	2	2	2	2	2	2	2	2	2	2	1	2	2	2	2	0	2	2	2	2	0	0	2	2	2	2	2	2	0	2	2	1	2	2	0	2	1
Bin_3.203	0	0	2	2	2	2	2	2	0	2	2	2	2	2	2	2	2	2	2	2	2	2	1	2	2	2	2	0	2	2	2	2	0	0	2	2	2	2	2	2	0	2	2	1	2	2	0	2	1
Bin_3.204	0	0	2	2	2	2	2	2	0	2	2	2	2	2	2	2	2	2	2	2	2	2	1	2	2	2	2	0	2	2	2	2	0	0	2	2	2	2	2	2	0	2	2	1	2	2	0	2	1
Bin_3.205	0	0	2	2	2	2	2	2	0	2	2	2	2	2	2	2	2	2	2	2	2	2	1	2	2	2	2	0	2	2	2	2	0	0	2	2	2	2	2	2	0	2	2	1	2	2	0	2	1
Bin_3.206	0	0	2	2	2	2	2	2	0	2	2	2	2	2	2	2	2	2	2	2	2	2	1	2	2	2	2	0	2	2	2	2	0	0	2	2	2	2	2	2	0	2	2	1	2	2	0	2	1
Bin_3.207	0	0	2	2	2	2	2	2	0	2	2	2	2	2	2	2	2	2	2	2	2	2	1	2	2	2	2	0	2	2	2	2	0	0	2	2	2	2	2	2	0	2	2	1	2	2	0	2	1
Bin_3.208	0	0	2	2	2	2	2	2	0	2	2	2	2	2	2	2	2	2	2	2	2	2	1	2	2	2	2	0	2	2	2	2	0	0	2	2	2	2	2	2	0	2	2	1	2	2	0	2	1
Bin_3.209	0	0	2	2	2	2	2	2	0	2	2	2	2	2	2	2	2	2	2	2	2	2	1	2	2	2	2	0	2	2	2	2	0	0	2	2	2	2	2	2	0	2	2	1	2	2	0	2	1
Bin_3.210	0	0	2	2	2	2	2	2	0	2	2	2	2	2	2	2	2	2	2	2	2	2	1	2	2	2	2	0	2	2	2	2	0	0	2	2	2	2	2	2	0	2	2	1	2	2	0	2	1
Bin_3.211	0	0	2	2	2	2	2	2	0	2	2	2	2	2	2	2	2	2	2	2	2	2	1	2	2	2	2	0	2	2	2	2	0	0	2	2	2	2	2	2	0	2	2	2	2	2	0	2	1
Bin_3.212	0	0	2	2	2	2	2	2	0	2	2	2	2	2	2	2	2	2	2	2	2	2	1	2	2	2	2	0	2	2	2	2	0	0	2	2	2	2	2	2	0	2	2	2	2	2	0	2	1
Bin_3.213	0	0	2	2	2	2	2	2	0	2	2	2	2	2	2	2	2	2	2	2	2	2	1	2	2	2	2	0	2	2	2	2	0	0	2	2	2	2	2	2	0	2	2	2	0	2	0	0	1
Bin_3.214	0	0	2	2	2	2	2	2	0	2	2	2	2	2	2	2	2	2	2	2	2	2	1	2	0	2	2	0	2	2	2	2	0	0	2	2	2	2	2	2	0	2	2	2	0	2	0	0	1
Bin_3.215	0	0	2	2	2	2	2	2	0	2	2	2	2	2	2	2	2	2	2	2	2	2	1	2	0	2	2	0	2	2	2	2	0	0	2	2	2	2	2	2	0	2	2	2	0	2	0	0	1
Bin_3.216	0	0	2	2	2	2	2	2	0	2	2	2	2	2	2	2	2	2	2	2	2	2	1	2	0	2	2	0	2	2	2	2	0	0	2	2	2	2	2	2	0	2	2	2	0	2	0	0	1
Bin_3.217	0	0	2	2	2	2	2	2	0	2	2	2	2	2	0	0	2	2	2	2	2	2	1	2	0	2	2	0	2	2	2	2	0	0	2	2	2	2	2	2	0	2	2	2	0	2	0	0	1
Bin_3.218	0	0	2	2	2	2	2	2	0	2	2	2	2	2	0	0	2	2	2	2	2	2	1	2	0	2	2	0	2	2	2	2	0	0	2	2	0	2	2	2	0	2	2	2	0	2	0	0	1
Bin_3.219	0	0	2	2	2	2	2	2	0	2	2	2	2	2	0	0	2	2	2	2	2	2	1	2	0	2	2	0	2	2	2	2	0	0	2	2	0	2	2	2	0	2	2	2	0	2	0	0	1
Bin_3.220	0	0	2	2	2	2	2	2	0	2	2	2	2	2	0	0	2	2	2	2	2	2	1	2	0	2	2	0	2	2	2	2	0	0	2	2	0	2	2	2	0	2	2	2	0	2	0	0	1
Bin_3.221	0	0	2	2	2	2	2	2	0	2	2	2	2	2	0	0	2	2	2	2	2	2	1	2	0	2	2	0	2	2	2	2	0	0	2	2	0	2	2	2	0	2	2	2	0	2	0	0	1
Bin_3.222	0	0	2	2	2	2	2	2	0	2	2	2	2	2	0	0	2	2	2	2	2	2	1	2	0	2	2	0	2	2	2	2	0	0	2	2	0	2	2	2	0	2	2	0	0	2	0	0	1
Bin_3.223	0	0	2	2	2	2	2	2	0	2	2	2	2	2	0	0	2	2	2	2	2	2	2	2	0	2	2	0	2	2	2	2	0	0	2	2	0	2	2	2	0	2	2	0	0	2	0	0	1
Bin_3.224	0	0	2	2	2	2	2	2	0	2	2	2	2	2	0	0	2	2	2	2	2	2	2	2	0	2	2	0	2	2	2	2	0	0	2	2	0	2	2	2	0	2	2	0	0	2	0	0	1
Bin_3.225	0	0	2	2	2	2	2	2	0	2	2	2	2	2	0	0	2	2	2	2	2	2	2	2	0	2	2	0	2	2	2	2	0	0	2	2	0	2	2	2	0	2	2	0	0	2	0	0	1
Bin_3.226	0	0	2	2	2	2	2	2	0	2	2	2	2	2	0	0	2	2	2	2	2	2	2	2	0	2	2	0	2	2	2	2	0	0	2	2	0	2	0	2	0	2	2	0	0	2	0	0	1
Bin_3.227	0	0	2	2	2	2	2	1	0	2	2	2	2	2	0	0	2	2	2	2	2	2	2	2	0	2	2	0	2	2	2	2	0	0	2	2	0	2	0	2	0	2	2	0	0	2	0	0	1
Bin_3.228	0	0	2	2	2	2	2	1	0	2	2	2	2	2	0	0	2	2	2	2	2	2	2	2	0	2	2	0	2	2	2	2	0	0	2	2	0	2	0	2	0	2	2	0	0	2	0	0	1
Bin_3.229	0	0	2	2	2	2	2	1	0	2	2	2	2	2	0	0	2	2	2	2	2	2	2	2	0	2	2	0	2	2	2	2	0	0	2	2	0	2	0	2	0	2	2	0	0	2	0	0	1
Bin_3.230	0	0	2	2	2	2	2	1	0	2	2	2	2	2	0	0	2	2	2	2	2	2	2	2	0	2	2	0	2	2	2	2	0	0	2	2	0	2	0	2	0	2	2	0	0	2	0	0	1
Bin_3.231	0	0	2	2	2	2	2	2	0	2	2	2	2	2	0	0	2	2	2	2	2	2	2	2	0	2	2	0	2	2	2	2	0	0	2	2	0	2	0	2	0	2	2	0	0	2	0	0	1
Bin_3.232	0	0	2	2	2	2	2	2	0	2	2	2	2	2	0	0	2	2	2	2	2	2	2	2	0	0	2	0	2	2	2	2	0	0	2	2	0	2	0	2	0	2	2	0	0	2	0	0	1
Bin_3.233	0	0	2	2	2	2	2	2	0	2	2	2	2	2	0	0	2	2	2	2	2	2	2	2	2	0	2	0	2	2	2	2	0	0	2	2	0	2	0	2	0	2	2	0	0	2	0	0	1
Bin_3.234	0	0	2	2	2	2	2	2	0	2	2	2	2	2	0	0	2	2	2	2	2	2	2	2	2	0	2	0	2	2	2	2	2	0	2	2	0	2	0	2	0	2	2	0	0	2	0	0	1
Bin_3.235	0	0	2	2	2	2	2	2	0	2	2	2	2	2	0	0	2	2	2	2	2	2	2	2	2	0	2	0	2	2	2	2	2	0	2	2	0	2	0	2	0	2	2	0	0	2	0	0	1
Bin_3.236	0	0	2	2	2	2	2	2	0	2	2	2	2	2	0	0	2	2	2	2	2	2	2	2	2	0	2	0	2	2	2	2	2	2	2	2	0	2	0	2	0	2	2	0	0	2	0	0	1
Bin_3.237	0	0	2	2	2	2	2	2	0	2	2	2	2	2	0	0	2	2	2	2	2	2	2	2	2	0	2	0	2	2	2	2	2	2	2	2	0	2	0	2	0	2	2	0	0	2	0	0	1
Bin_3.238	0	0	2	2	2	2	2	0	0	2	2	2	2	2	0	0	2	2	2	2	2	2	2	2	2	0	2	0	2	2	2	2	2	2	2	2	0	2	0	2	0	2	2	0	0	2	0	0	1
Bin_3.239	0	0	2	2	2	2	2	0	0	2	2	0	2	2	0	0	2	2	2	2	2	2	2	2	2	0	2	0	2	2	2	2	2	2	2	2	0	2	0	2	0	2	2	0	0	2	0	0	1
Bin_3.240	0	0	2	2	2	2	2	0	0	2	2	0	2	2	0	0	2	2	2	2	2	2	2	2	2	0	2	0	2	2	2	2	2	2	2	2	0	2	0	2	0	2	2	0	0	2	0	0	1
Bin_3.241	0	0	2	2	2	2	2	0	0	2	2	0	2	2	0	0	2	2	2	2	2	2	2	2	2	0	2	0	2	2	2	2	2	2	2	2	0	2	0	2	0	2	2	0	0	2	0	0	1
Bin_3.242	0	2	2	2	2	2	2	0	0	2	2	0	2	2	2	2	2	2	2	2	2	2	2	2	2	0	2	0	2	2	2	2	2	2	2	2	0	2	0	2	0	2	2	0	0	2	0	0	1
Bin_3.243	0	2	2	2	2	2	2	0	0	2	0	0	2	2	2	2	2	2	2	2	2	2	2	2	2	0	2	0	2	2	2	2	2	2	2	2	0	2	0	2	0	2	2	0	0	2	0	0	1
Bin_3.244	0	2	2	2	2	2	2	0	0	2	0	0	2	2	2	2	2	2	2	2	2	2	2	2	2	0	2	0	2	2	2	2	2	2	2	2	0	2	0	2	0	2	2	0	0	2	0	0	1
Bin_3.245	0	2	2	2	2	2	2	0	0	2	2	0	2	2	2	2	2	2	2	2	2	2	2	2	2	0	2	0	2	2	2	2	2	2	2	2	0	2	0	2	0	2	2	0	0	2	0	0	1
Bin_3.246	0	2	2	2	2	2	2	0	0	2	2	0	2	2	2	2	2	2	2	2	2	2	2	2	0	0	2	0	2	2	2	2	2	2	2	2	0	2	0	2	0	2	2	0	0	2	0	0	1
Bin_3.247	0	2	2	2	2	2	2	0	0	2	2	0	2	2	2	2	2	2	2	2	2	2	2	0	0	0	2	0	2	2	2	2	2	2	2	2	0	2	0	2	0	2	2	0	0	2	0	0	1
Bin_3.248	0	2	2	2	2	2	2	0	0	2	2	0	2	2	2	2	2	2	2	2	2	2	2	0	0	0	2	0	2	2	2	0	2	2	2	2	0	2	0	2	0	2	2	0	0	2	0	0	1
Bin_3.249	0	2	2	2	2	2	2	0	0	2	2	2	2	2	2	2	2	2	2	2	2	2	2	0	0	0	2	0	2	2	2	0	2	2	2	2	0	2	0	2	0	2	2	0	0	2	0	0	1
Bin_3.250	2	2	2	2	2	2	2	0	0	2	2	2	2	2	2	2	2	2	2	2	2	2	2	0	0	0	2	0	2	2	2	0	2	2	2	2	0	2	0	2	0	2	2	0	0	2	0	0	1
Bin_3.251	2	2	2	2	2	2	2	0	0	2	2	2	2	2	2	2	2	2	2	2	2	2	2	0	0	0	2	0	2	2	2	0	2	2	2	2	0	2	0	2	0	2	2	0	0	2	0	0	0
Bin_3.252	2	2	2	2	2	2	2	0	0	2	2	2	2	2	2	2	2	2	2	2	2	2	2	0	0	0	2	0	2	2	2	0	2	2	2	2	0	2	0	2	0	2	2	0	0	2	0	0	0
Bin_3.253	2	2	2	2	2	2	2	0	0	2	2	2	2	2	2	2	2	2	2	2	2	2	2	0	0	0	2	0	2	2	2	2	2	2	2	2	0	2	0	2	0	2	2	0	0	2	0	0	0
Bin_3.254	2	2	2	2	2	2	2	2	0	2	2	2	2	2	2	2	2	2	2	2	2	2	2	0	0	0	2	0	2	2	2	2	2	2	2	2	0	2	0	2	0	2	2	0	0	2	0	0	0
Bin_3.255	2	2	2	2	2	2	2	2	0	2	2	2	2	2	2	2	2	2	2	2	2	2	2	0	0	0	2	0	2	2	2	2	2	2	2	2	0	2	0	2	0	2	2	2	0	2	0	0	0
Bin_3.256	2	2	2	2	2	2	2	2	0	2	2	2	2	2	2	2	2	2	0	2	2	2	2	0	0	0	2	0	2	2	2	2	2	2	2	2	0	2	0	2	0	2	2	2	0	2	0	0	0
Bin_3.257	2	2	2	2	2	2	2	2	0	2	2	2	2	2	2	2	2	2	0	2	2	2	2	0	0	0	2	0	2	2	2	2	2	2	2	2	0	2	0	2	0	2	2	2	0	2	0	0	0
Bin_3.258	2	2	2	0	2	2	2	2	0	2	2	2	2	0	2	2	2	2	0	2	2	2	2	0	0	0	2	0	2	2	2	2	2	2	2	2	0	2	2	2	0	2	2	2	0	2	0	0	0
Bin_3.259	2	2	2	0	2	2	2	2	0	2	2	2	2	0	2	2	2	2	0	2	2	2	2	0	0	0	2	0	2	2	2	2	2	2	2	2	0	2	2	2	0	2	2	2	0	2	0	0	0
Bin_3.260	2	2	2	0	2	2	2	2	0	2	2	2	2	0	2	2	2	2	0	2	2	2	2	0	0	0	2	0	2	2	2	2	2	2	2	2	0	2	2	2	0	2	2	2	0	2	0	0	0
Bin_3.261	2	2	2	0	2	2	2	2	0	2	2	2	2	0	0	0	2	2	0	2	2	2	2	0	0	0	2	2	2	2	2	2	2	2	2	2	0	2	2	2	0	2	2	2	2	2	0	2	0
Bin_3.262	2	2	2	0	2	2	2	2	0	2	2	2	2	0	0	0	2	2	0	2	2	2	2	0	0	0	2	2	2	2	2	2	2	2	2	2	0	2	2	2	0	2	2	2	2	2	0	2	0
Bin_3.263	2	2	2	0	2	2	2	2	0	2	2	2	2	0	0	0	2	2	0	2	2	2	2	0	0	0	2	2	2	2	2	2	2	2	2	2	0	2	2	2	0	2	2	2	2	2	0	2	0
Bin_3.264	2	2	2	0	2	2	2	2	0	2	2	2	2	0	0	0	2	2	0	2	2	2	2	0	0	0	2	2	2	2	2	2	2	2	2	2	0	2	2	2	0	2	2	2	2	2	1	2	0
Bin_3.265	2	2	2	0	2	2	2	2	0	2	2	2	2	0	0	0	2	2	0	2	2	2	2	0	0	0	2	2	2	2	2	2	2	2	2	2	0	2	2	2	0	2	2	2	2	2	1	2	0
Bin_3.266	2	2	2	0	2	2	2	2	0	2	2	2	2	0	0	0	2	2	0	2	2	2	2	0	0	0	2	2	2	2	2	2	2	2	2	2	0	2	2	2	0	2	2	2	2	2	1	2	0
Bin_3.267	2	2	2	0	2	2	2	2	0	2	2	2	2	0	0	0	2	2	0	2	2	2	2	0	0	0	2	2	2	2	2	2	2	2	2	2	0	2	2	2	0	2	2	2	2	2	1	2	0
Bin_3.268	2	2	2	0	2	2	2	2	2	2	2	2	2	0	0	0	2	2	0	2	2	2	2	0	0	0	2	2	2	2	2	2	2	2	2	2	0	2	2	2	0	2	2	2	2	2	1	2	2
Bin_3.269	2	2	2	0	2	2	2	2	2	2	2	2	2	0	0	0	2	2	0	2	2	2	2	0	0	0	2	2	2	2	2	2	2	2	2	2	0	2	2	2	2	2	2	2	2	2	1	2	2
Bin_3.270	2	2	2	0	2	2	2	2	2	2	2	2	2	0	0	0	2	2	0	2	2	2	2	0	0	0	2	2	2	2	2	2	2	2	2	2	0	2	2	2	2	2	2	2	2	2	1	2	2
Bin_3.271	2	2	2	0	2	2	2	2	2	2	2	2	2	0	0	0	2	2	0	2	2	2	2	0	0	0	2	2	2	2	2	2	2	2	2	2	0	2	2	2	2	2	2	2	2	2	1	2	2
Bin_3.272	2	2	2	0	2	2	2	2	2	2	2	2	2	0	0	0	2	2	0	2	0	2	2	0	0	0	2	2	2	0	2	2	2	2	2	2	0	2	2	2	2	2	2	2	2	2	1	2	2
Bin_3.273	2	2	2	0	2	2	2	2	2	2	2	2	2	0	0	0	2	2	0	2	0	2	2	0	0	0	2	2	2	0	2	2	2	2	2	2	0	2	2	2	2	2	0	2	2	0	1	2	2
Bin_3.274	2	2	2	0	2	2	2	2	2	2	2	2	2	0	0	0	2	2	0	2	0	2	2	0	0	0	2	2	2	0	2	2	2	2	2	2	0	2	2	2	2	0	0	2	2	0	1	2	2
Bin_3.275	2	2	2	0	2	2	2	2	2	2	2	2	2	0	0	0	2	2	0	2	0	2	2	0	0	0	2	2	2	0	2	2	2	2	2	2	0	2	2	2	2	0	0	2	2	0	1	2	2
Bin_3.276	2	2	2	0	2	2	2	2	2	2	2	2	2	0	0	0	2	2	0	2	0	2	2	0	0	0	2	2	2	0	2	2	2	2	2	2	0	2	2	2	2	0	0	2	2	0	1	2	2
Bin_3.277	2	2	2	0	2	2	2	2	2	2	2	2	2	0	0	0	2	2	0	2	0	2	2	0	0	0	2	2	2	0	2	2	2	2	2	2	0	2	2	2	2	0	0	2	2	0	1	2	2
Bin_3.278	2	2	2	0	2	2	2	2	2	2	2	2	2	0	0	0	2	2	0	2	0	2	2	0	0	0	2	2	2	0	2	2	2	2	2	2	0	2	2	2	2	0	0	2	2	0	2	2	2
Bin_3.279	2	2	2	0	2	2	2	2	2	2	2	2	2	0	0	0	2	2	0	2	0	2	2	0	0	0	2	2	2	0	2	2	2	2	2	2	0	2	2	2	2	0	0	2	2	0	2	2	2
Bin_3.280	2	2	2	0	2	2	2	2	2	2	2	2	2	0	0	0	2	2	0	2	0	2	2	0	0	0	2	2	2	0	2	0	2	2	2	2	0	2	2	2	2	0	0	2	2	0	2	2	2
Bin_3.281	2	2	2	0	2	2	2	2	2	2	2	2	2	0	0	0	2	2	0	2	0	2	2	0	0	0	2	2	2	0	2	0	2	2	2	2	0	2	2	2	2	0	0	2	2	0	2	2	2
Bin_3.282	2	2	2	0	2	2	2	2	2	2	2	2	2	0	0	0	2	2	0	2	0	2	2	0	0	0	2	2	2	0	2	0	2	2	2	2	0	2	2	2	2	0	0	2	2	0	2	2	2
Bin_3.283	2	2	2	0	2	2	2	2	2	2	2	2	2	2	0	0	2	2	0	2	0	2	2	0	0	0	2	2	2	0	2	0	2	2	2	2	0	2	2	2	2	0	0	2	2	0	2	2	2
Bin_3.284	2	2	2	0	2	2	2	2	2	2	2	2	2	2	0	0	2	2	0	2	0	2	2	0	0	0	2	2	2	0	2	0	2	2	2	2	0	2	2	2	2	0	0	2	2	0	2	2	2
Bin_3.285	2	2	2	0	2	2	2	2	2	2	2	2	2	2	0	0	2	2	0	2	0	2	2	0	0	0	2	2	2	0	2	0	2	2	2	2	0	2	2	2	2	0	0	2	2	0	2	2	2
Bin_3.286	2	2	2	0	2	2	2	2	2	2	2	2	2	2	2	2	2	2	0	2	0	2	2	0	0	0	2	2	2	0	2	0	2	2	2	2	0	2	2	2	2	0	0	2	2	0	2	2	2
Bin_3.287	2	2	2	0	2	2	2	2	2	2	2	2	2	2	2	2	2	2	0	2	0	2	2	0	0	0	2	2	2	0	2	0	2	2	2	2	0	2	2	2	2	0	0	2	2	0	2	2	2
Bin_3.288	2	2	2	0	2	2	2	2	2	2	2	2	2	2	2	2	2	2	0	2	0	2	2	0	0	0	2	2	2	0	2	0	2	2	2	2	0	2	2	2	2	0	0	2	2	0	2	2	2
Bin_3.289	2	2	2	0	2	0	2	2	2	2	2	2	2	2	2	2	2	2	0	2	0	2	2	0	0	0	2	2	2	0	2	0	2	2	2	2	0	2	2	2	2	0	0	2	2	0	2	2	2
Bin_3.290	2	2	2	0	2	0	2	2	2	2	2	0	2	2	2	2	2	2	0	2	0	2	2	0	0	0	2	2	2	0	2	0	2	2	2	2	0	2	2	2	2	0	0	2	2	0	2	2	2
Bin_4.001	2	2	2	2	2	2	2	2	2	2	2	2	2	2	2	2	1	2	2	2	2	2	2	2	2	2	2	2	2	2	2	2	2	2	2	2	2	2	2	2	2	2	2	2	2	2	2	2	1
Bin_4.002	0	2	0	2	2	2	2	2	2	2	2	2	2	2	2	2	0	2	2	2	2	2	2	2	2	2	2	2	2	2	2	0	0	0	2	2	2	2	2	0	2	2	2	2	2	2	2	2	1
Bin_4.003	0	2	0	2	2	2	2	2	2	2	2	2	2	2	2	2	0	2	2	2	2	2	2	2	2	2	2	2	2	2	2	0	0	0	2	2	2	2	2	0	2	2	2	2	2	2	2	2	1
Bin_4.004	0	2	0	2	2	2	2	2	2	2	2	2	2	2	2	2	0	2	2	2	2	2	2	2	2	2	2	2	2	2	2	0	0	0	2	2	2	2	2	0	2	2	2	2	2	2	2	2	1
Bin_4.005	0	2	0	2	2	2	2	2	2	2	2	2	2	2	2	2	0	2	2	2	2	2	0	2	2	2	2	2	2	2	2	0	0	0	2	2	2	2	2	0	2	2	2	2	2	2	2	2	1
Bin_4.006	0	2	0	2	2	2	2	2	2	2	2	2	2	2	2	2	0	2	2	2	2	2	0	2	2	2	2	2	2	2	2	0	0	0	2	2	2	2	2	0	2	2	2	2	2	2	2	2	1
Bin_4.007	0	2	0	2	0	2	2	2	2	2	2	2	2	2	2	2	0	2	2	2	2	2	0	0	2	2	2	2	2	2	2	2	0	0	2	2	2	2	2	0	2	2	2	2	2	2	2	2	1
Bin_4.008	0	2	0	2	0	2	2	2	2	2	2	2	2	2	2	2	0	2	2	2	2	2	0	0	2	2	2	2	2	2	2	2	0	0	2	2	2	2	2	2	2	2	2	2	2	2	2	2	1
Bin_4.009	0	2	0	2	0	2	2	2	2	2	2	2	2	2	2	2	0	2	2	2	0	2	0	0	2	2	2	2	2	0	2	2	0	0	2	2	2	2	2	2	2	2	2	2	2	2	2	2	1
Bin_4.010	0	2	0	2	0	2	2	2	2	2	2	2	2	2	2	2	0	2	2	2	0	2	0	0	2	2	2	2	2	0	2	2	0	0	2	2	2	2	2	2	2	2	2	2	2	2	2	2	2
Bin_4.011	0	2	0	2	0	2	2	2	2	2	2	2	2	2	2	2	0	2	2	2	0	2	0	0	2	2	2	2	2	0	2	2	0	0	2	2	2	2	2	2	2	2	2	2	2	2	2	2	2
Bin_4.012	0	2	0	2	0	2	2	2	2	2	2	2	2	2	2	2	0	2	2	2	0	2	0	0	2	2	2	2	2	0	2	2	0	0	2	2	2	2	2	2	2	2	2	2	2	2	2	2	2
Bin_4.013	2	2	0	2	0	2	2	2	2	2	2	2	2	2	2	2	0	2	2	2	0	2	0	0	2	2	2	2	2	0	2	2	0	0	2	2	2	2	2	2	2	2	2	2	2	2	2	2	2
Bin_4.014	2	2	0	2	0	2	2	2	2	2	2	2	2	2	2	2	0	2	2	2	0	2	0	0	2	2	2	2	2	0	2	2	0	0	2	2	2	2	2	2	2	2	2	2	2	2	2	2	2
Bin_4.015	2	2	0	2	0	2	2	2	2	2	2	2	2	2	2	2	0	2	2	2	0	2	0	0	2	2	2	2	2	0	2	2	0	0	2	2	2	2	2	2	2	2	2	2	2	2	2	2	2
Bin_4.016	2	2	0	2	0	2	2	2	2	2	2	2	2	2	2	2	0	2	2	2	0	2	2	0	2	2	2	2	2	0	2	2	0	0	2	2	2	2	2	2	2	2	2	2	2	2	2	2	2
Bin_4.017	2	2	0	2	0	2	2	2	2	2	2	2	2	2	2	2	0	2	2	2	0	2	2	0	2	2	1	2	2	0	2	2	0	0	2	2	2	2	2	2	2	2	2	2	2	2	2	2	2
Bin_4.018	2	2	0	2	0	2	2	2	2	2	2	2	2	2	2	2	0	2	2	2	0	2	2	0	2	2	1	2	2	0	2	2	0	0	2	2	2	2	2	2	2	2	2	2	2	2	2	2	2
Bin_4.019	2	2	0	2	0	2	2	2	2	2	2	2	2	2	2	2	0	2	2	2	0	2	2	2	2	2	1	2	2	0	2	2	0	0	2	2	2	2	2	2	2	2	2	2	2	2	2	2	2
Bin_4.020	2	2	0	2	0	2	2	2	2	2	2	2	2	2	2	2	0	2	2	2	0	2	2	2	2	2	1	2	2	0	2	2	0	0	2	2	2	2	2	2	2	2	2	2	2	2	2	2	2
Bin_4.021	2	2	0	2	0	2	2	2	2	2	2	2	2	2	2	2	0	2	2	2	0	2	2	2	2	2	1	2	2	0	2	2	0	0	2	2	2	2	2	2	2	2	2	2	2	2	2	2	2
Bin_4.022	2	2	0	2	0	2	2	2	2	2	2	2	2	2	2	2	0	2	2	2	2	2	2	2	2	2	1	2	2	2	2	2	0	0	2	2	2	2	2	2	2	2	2	2	2	2	2	2	2
Bin_4.023	2	2	0	2	0	2	2	2	2	2	2	2	2	2	2	2	0	2	2	2	2	2	2	2	2	2	1	2	2	2	2	2	0	0	2	2	2	2	2	2	2	2	2	2	2	2	2	2	2
Bin_4.024	2	2	0	2	0	2	2	2	2	2	2	2	2	2	2	2	0	2	2	2	2	2	2	2	2	2	1	2	2	2	2	2	0	0	2	2	2	2	2	2	2	2	2	2	2	2	2	2	2
Bin_4.025	2	2	0	2	0	2	2	2	2	2	2	2	2	2	2	2	0	2	2	2	2	2	2	2	2	2	1	2	2	2	2	2	0	0	2	2	2	2	2	2	2	2	2	2	2	2	2	2	2
Bin_4.026	2	2	0	2	0	2	2	2	2	2	2	2	2	2	2	2	0	2	2	2	2	2	2	2	2	2	1	2	2	2	0	2	0	0	2	2	2	2	2	2	2	2	2	2	2	2	2	2	2
Bin_4.027	2	2	0	2	0	2	2	2	2	2	2	2	2	2	2	2	0	2	2	2	2	2	2	2	2	2	1	2	2	2	0	2	0	0	2	2	2	2	2	2	2	2	2	2	2	2	2	2	2
Bin_4.028	2	2	0	2	0	2	2	2	2	2	2	2	2	2	2	2	0	2	2	2	2	2	2	2	2	2	1	2	2	2	0	2	0	0	2	2	2	2	2	2	2	2	2	2	2	2	2	2	2
Bin_4.029	2	2	0	2	0	2	2	2	2	2	2	2	2	2	2	2	0	2	2	2	2	2	2	2	2	2	1	2	2	2	0	2	0	0	2	2	2	2	2	2	2	2	2	2	2	2	2	2	2
Bin_4.030	2	2	0	2	0	2	2	2	2	2	2	2	2	2	2	2	0	2	2	2	2	2	2	2	2	2	1	2	2	2	0	2	0	0	2	2	2	2	2	2	2	2	2	2	2	2	2	2	2
Bin_4.031	2	2	0	2	0	2	2	2	2	2	2	2	2	2	2	2	2	2	2	2	2	2	2	2	2	2	1	2	2	2	0	2	0	0	2	2	2	2	2	2	2	2	2	2	2	2	2	2	2
Bin_4.032	2	2	0	2	0	2	2	2	2	2	2	2	2	2	2	2	2	2	2	2	2	2	2	2	2	2	1	2	2	2	0	2	0	0	2	2	2	2	2	2	2	2	2	2	2	2	2	2	2
Bin_4.033	2	2	0	2	0	2	2	2	2	2	2	2	2	2	2	2	2	2	2	2	2	2	2	2	2	2	1	2	2	2	0	2	0	0	2	2	2	2	2	2	2	0	2	2	2	2	2	2	2
Bin_4.034	2	2	0	2	0	2	2	2	2	2	2	2	2	2	2	2	2	2	2	2	2	2	2	2	2	2	0	2	2	2	0	2	0	0	2	2	2	2	2	2	2	0	2	2	2	2	2	2	2
Bin_4.035	2	2	0	2	0	2	2	2	2	2	2	2	2	2	2	2	2	2	2	2	2	2	2	2	2	2	0	2	2	2	0	2	0	0	2	2	2	2	2	2	2	0	2	2	2	2	2	2	2
Bin_4.036	2	2	0	2	0	2	2	2	2	2	2	2	2	2	2	2	2	2	2	2	2	2	2	2	2	2	0	2	2	2	0	2	0	0	2	2	2	2	2	2	2	0	2	2	2	2	2	2	2
Bin_4.037	2	2	0	2	0	2	2	2	2	2	2	2	2	2	2	2	2	2	2	2	2	2	2	1	2	2	0	2	2	2	0	2	0	0	2	2	2	2	2	2	2	0	2	2	2	2	2	2	2
Bin_4.038	2	2	0	2	0	2	2	2	2	2	2	2	2	2	2	2	2	2	2	2	2	2	2	1	2	2	0	2	2	2	0	2	0	0	2	2	2	2	2	2	2	0	2	2	2	2	2	2	2
Bin_4.039	2	2	0	2	0	2	2	2	2	2	2	2	2	2	2	2	2	2	2	2	2	2	2	1	2	2	0	2	2	2	0	2	0	0	2	2	2	2	2	2	2	0	2	2	2	2	2	2	2
Bin_4.040	2	2	0	2	0	2	2	2	2	2	2	2	2	2	2	2	2	2	2	2	2	2	2	1	2	2	0	2	2	2	0	2	0	0	2	2	2	2	2	2	2	0	2	2	2	2	2	2	2
Bin_4.041	2	2	0	2	0	2	2	2	2	2	2	2	2	2	2	2	2	2	2	2	2	2	2	1	2	2	0	2	2	2	0	2	0	0	2	2	2	2	2	2	2	0	2	2	2	2	2	2	2
Bin_4.042	2	2	0	2	0	2	2	2	2	2	2	2	2	2	2	2	2	2	2	2	2	2	2	1	2	2	0	2	2	2	0	2	1	2	2	2	2	2	2	2	2	0	2	2	2	2	2	2	2
Bin_4.043	2	2	0	2	0	2	2	2	2	2	2	2	2	2	2	2	2	2	2	2	2	2	2	1	2	2	0	2	2	2	0	2	1	2	2	2	2	2	2	2	2	0	2	2	2	2	2	2	2
Bin_4.044	2	2	0	2	0	2	2	2	2	2	2	2	2	2	2	2	2	2	2	2	2	2	2	1	2	2	0	2	2	2	0	2	0	2	2	2	2	2	2	2	2	0	2	2	2	2	2	2	2
Bin_4.045	2	2	2	2	0	2	2	2	2	2	2	2	2	2	2	2	2	2	2	2	2	2	2	1	2	2	0	2	2	2	0	2	0	2	2	2	2	2	2	2	2	0	2	2	2	2	2	2	2
Bin_4.046	2	2	2	2	0	2	2	2	2	2	2	2	2	2	2	2	2	2	2	2	2	2	2	1	2	2	0	2	2	2	0	2	0	2	2	2	2	2	2	2	2	0	2	2	2	2	2	2	2
Bin_4.047	2	2	2	2	0	2	2	2	2	2	2	2	2	2	2	2	2	2	2	2	2	2	2	1	2	2	0	2	2	2	0	2	0	2	2	2	2	2	2	2	2	0	2	2	2	2	2	2	2
Bin_4.048	2	2	2	2	0	2	2	2	2	2	2	2	2	2	2	2	2	2	2	2	2	2	2	1	2	2	0	2	2	2	0	2	0	2	2	2	2	2	2	2	2	0	2	2	2	2	2	2	2
Bin_4.049	2	2	2	2	0	2	2	2	2	2	2	2	2	2	2	2	2	2	2	2	2	2	2	1	2	2	0	2	2	2	0	2	0	2	2	2	2	2	2	2	2	0	2	2	2	2	2	2	2
Bin_4.050	2	2	2	2	0	2	2	2	2	2	2	2	2	2	2	2	2	2	2	2	2	2	2	1	2	2	0	2	2	2	0	2	0	2	2	2	2	2	2	2	2	0	2	2	2	2	2	2	2
Bin_4.051	2	2	2	2	0	2	2	2	2	2	2	2	2	2	0	0	2	2	2	2	2	2	2	1	2	2	0	2	2	2	0	2	0	2	2	2	2	2	2	2	2	0	2	2	2	2	2	2	2
Bin_4.052	2	2	2	2	0	2	2	2	2	2	2	2	2	2	0	0	2	2	2	2	2	2	2	1	2	2	0	2	2	2	0	2	0	2	2	2	2	2	2	2	2	0	2	2	2	2	2	2	2
Bin_4.053	2	2	2	2	0	2	2	2	2	2	2	2	2	2	0	0	2	2	2	2	2	2	2	1	2	2	0	2	2	2	0	2	0	2	2	2	2	2	2	2	2	0	2	2	2	2	2	2	2
Bin_4.054	2	2	2	2	0	2	2	2	2	2	2	2	2	2	0	0	2	2	2	2	2	2	2	1	2	2	0	2	2	2	0	2	0	2	2	2	2	2	2	2	2	0	2	2	2	2	2	2	2
Bin_4.055	2	2	2	2	0	2	2	2	2	2	2	2	2	2	0	0	2	2	2	2	2	2	2	1	2	2	0	2	2	2	0	2	0	2	2	2	2	2	2	2	2	0	2	2	2	2	2	2	2
Bin_4.056	2	2	2	2	0	2	2	2	2	2	2	2	2	2	0	0	2	2	2	2	2	2	2	1	2	2	0	2	2	2	0	2	0	2	2	2	2	2	2	2	2	0	2	2	2	2	2	2	2
Bin_4.057	2	2	2	2	0	2	2	2	2	2	2	2	2	2	0	0	2	2	2	2	2	2	2	1	2	2	0	2	2	2	0	2	0	2	2	2	2	0	2	2	2	0	2	2	2	2	2	2	2
Bin_4.058	2	2	2	2	0	2	2	2	2	2	2	2	2	2	0	0	2	2	0	2	2	2	2	1	2	2	0	2	2	2	0	2	0	2	2	2	2	0	2	2	2	0	2	2	2	2	2	2	2
Bin_4.059	2	2	2	2	0	2	2	2	2	2	2	2	2	2	0	0	2	2	0	2	2	2	2	2	2	2	0	2	2	2	0	2	2	2	2	2	2	0	2	2	2	0	2	2	2	2	2	2	2
Bin_4.060	2	2	2	2	0	2	2	2	2	2	2	2	2	2	0	0	2	2	0	2	2	2	2	2	2	2	0	2	2	2	0	2	2	2	2	2	2	0	2	2	2	0	2	2	2	2	2	2	2
Bin_4.061	2	2	2	2	0	2	2	2	2	2	2	2	2	2	1	1	2	2	0	2	2	2	2	2	2	2	0	2	2	2	0	2	2	2	2	2	2	0	2	2	2	0	2	2	2	2	2	2	2
Bin_4.062	2	2	2	2	0	2	2	2	2	2	2	2	2	2	1	1	2	2	0	2	2	2	2	2	2	2	0	2	2	2	0	2	2	2	2	2	2	0	2	2	2	0	2	2	2	2	2	2	2
Bin_4.063	2	2	2	2	0	2	2	2	2	2	2	2	2	2	1	1	2	2	0	2	2	2	2	2	2	2	0	2	2	2	0	2	2	2	2	2	2	2	2	2	2	0	2	2	2	2	2	2	2
Bin_4.064	2	2	2	2	0	2	2	2	2	2	2	2	2	2	1	1	2	2	0	2	2	2	2	2	2	2	0	2	2	2	0	2	2	2	2	2	2	2	2	2	2	0	2	2	2	2	2	2	2
Bin_4.065	2	2	2	2	0	2	2	2	2	2	2	2	2	2	1	1	2	2	0	2	2	2	2	2	2	2	0	2	2	2	0	2	2	2	2	2	2	2	2	2	2	0	2	2	2	2	2	2	2
Bin_4.066	2	2	2	2	0	2	2	2	2	2	2	2	2	2	1	1	2	2	0	2	2	2	2	2	2	2	0	2	2	2	0	2	2	2	2	2	2	2	2	2	2	0	2	2	2	2	2	2	2
Bin_4.067	2	2	2	2	0	2	2	2	2	2	2	2	2	2	1	1	2	2	0	2	2	2	2	2	2	2	0	2	2	2	0	2	2	2	2	2	2	2	2	2	2	0	2	2	2	2	2	2	2
Bin_4.068	2	2	2	2	0	2	2	2	2	2	2	2	2	2	1	1	2	2	0	2	2	2	2	2	2	2	0	2	2	2	0	2	2	2	2	2	2	2	2	2	2	0	2	2	2	2	2	2	2
Bin_4.069	2	2	2	2	0	2	2	2	2	2	2	2	2	2	1	1	2	2	0	2	2	2	2	2	2	2	0	2	2	2	0	2	2	2	2	2	2	2	2	2	2	0	2	2	2	2	2	2	2
Bin_4.070	2	2	2	2	0	2	2	2	2	2	2	2	2	2	1	1	2	2	0	2	2	2	2	2	2	2	0	2	2	2	0	2	2	2	2	2	2	2	2	2	2	0	2	2	2	2	2	2	2
Bin_4.071	2	2	2	2	0	2	2	2	2	2	2	2	2	2	1	1	2	2	0	2	2	2	2	2	2	2	0	2	2	2	0	2	2	2	2	2	2	2	2	2	2	0	2	2	2	2	2	2	2
Bin_4.072	2	2	2	2	0	2	2	2	2	2	2	2	2	2	1	1	2	2	0	2	2	2	2	2	2	2	0	2	2	2	0	2	2	2	2	2	2	2	2	2	2	0	2	2	2	2	2	2	2
Bin_4.073	2	2	2	2	0	2	2	2	2	2	2	2	2	2	1	1	2	0	0	2	2	2	2	2	2	2	0	2	2	2	0	2	2	2	2	2	2	2	2	2	2	0	2	2	2	2	2	2	2
Bin_4.074	2	2	2	2	0	2	2	2	2	2	2	2	2	2	1	1	2	0	0	2	2	2	2	2	2	2	0	2	2	2	0	2	2	2	2	2	2	2	2	2	2	0	2	2	2	2	2	2	2
Bin_4.075	2	2	2	2	0	2	2	2	2	2	2	2	2	2	1	1	2	0	0	2	2	2	2	2	2	2	0	2	2	2	0	2	2	2	2	2	2	2	2	2	2	0	2	2	2	2	2	2	2
Bin_4.076	2	2	2	2	0	2	2	2	2	2	2	2	2	2	1	1	2	0	0	2	2	2	2	2	2	2	0	2	2	2	0	2	2	2	2	2	2	2	2	2	2	0	2	2	2	2	2	2	2
Bin_4.077	2	2	2	2	0	2	2	2	2	2	2	2	2	2	1	1	2	0	0	2	2	2	2	2	2	2	0	2	2	2	0	2	2	2	2	2	2	2	2	2	2	0	2	2	2	2	2	2	2
Bin_4.078	2	2	2	2	0	2	2	2	2	2	2	2	2	2	1	1	2	0	0	2	2	2	2	2	2	2	0	2	2	2	0	2	2	2	2	2	2	2	2	2	2	0	2	2	2	2	2	2	2
Bin_4.079	2	2	2	2	0	2	2	2	2	2	2	2	2	2	1	1	2	0	0	2	2	2	2	2	2	2	0	2	2	2	0	2	2	2	2	2	2	2	2	2	2	0	2	2	2	2	2	2	2
Bin_4.080	2	2	2	2	0	2	2	2	2	2	2	2	2	2	1	1	2	0	0	2	2	2	2	2	2	2	0	2	2	2	0	2	2	2	2	2	2	2	2	2	2	0	2	2	2	2	2	2	2
Bin_4.081	2	2	2	2	0	2	2	2	2	2	2	2	2	2	1	1	2	0	0	2	2	2	2	2	2	2	0	2	2	2	0	2	2	2	2	2	2	2	2	2	2	0	2	2	2	2	2	2	2
Bin_4.082	2	2	2	2	0	2	2	2	2	2	2	2	2	2	1	1	2	0	0	2	2	2	2	2	2	2	0	2	2	2	0	2	2	2	2	2	2	2	2	2	2	0	2	2	2	2	2	2	2
Bin_4.083	2	2	2	2	0	2	2	2	2	2	2	2	2	2	1	1	2	0	0	2	2	2	2	2	2	2	0	2	2	2	0	2	2	2	2	2	2	2	2	2	2	0	2	2	2	2	2	2	2
Bin_4.084	2	2	2	2	0	2	2	2	2	2	2	2	2	2	1	1	2	0	0	2	2	2	2	2	2	2	0	2	2	2	0	2	2	2	2	2	2	2	2	2	2	0	2	2	2	2	2	2	2
Bin_4.085	2	2	2	2	0	2	2	2	2	2	2	2	2	2	1	1	2	0	0	2	2	2	2	2	2	2	0	2	2	2	0	2	2	2	2	2	2	2	2	2	2	0	2	2	2	2	2	2	2
Bin_4.086	2	2	2	2	0	2	2	2	2	2	2	2	2	2	1	1	2	0	0	2	2	2	2	2	2	2	0	2	2	2	0	2	2	2	2	2	2	2	2	2	2	0	2	2	2	2	2	2	2
Bin_4.087	2	2	2	2	0	2	2	2	2	2	2	2	2	2	1	1	2	0	0	2	2	2	2	2	2	2	0	2	2	2	0	2	2	2	2	2	2	2	2	2	2	0	2	2	2	2	2	2	2
Bin_4.088	2	2	2	2	0	2	2	2	2	2	2	2	2	2	1	1	2	0	0	2	2	2	2	2	2	2	0	2	2	2	0	2	2	2	2	2	2	2	2	2	2	0	2	2	2	2	2	2	2
Bin_4.089	2	2	2	2	0	2	2	2	2	2	2	2	2	2	1	1	2	0	0	2	2	2	2	2	2	2	0	2	2	2	0	2	2	2	2	2	2	2	2	2	2	0	2	2	2	2	2	2	2
Bin_4.090	2	2	2	2	0	2	2	2	2	2	2	2	2	2	1	1	2	0	0	2	2	2	2	2	2	2	0	2	2	2	0	2	2	2	2	2	2	2	2	2	2	0	2	2	2	2	2	2	2
Bin_4.091	2	2	2	2	0	2	2	2	2	2	2	2	2	2	1	1	2	0	0	2	2	2	2	2	2	2	0	2	2	2	0	2	2	2	2	2	2	2	2	2	2	0	2	2	2	2	2	2	2
Bin_4.092	2	2	2	2	0	2	2	2	2	2	2	2	2	2	1	1	2	0	0	2	2	2	2	2	2	2	0	2	2	2	0	2	2	2	2	2	2	2	2	2	2	0	2	2	2	2	2	2	2
Bin_4.093	2	2	2	2	0	2	2	2	2	2	2	2	2	2	1	1	2	0	0	2	2	2	2	2	2	2	0	2	2	2	0	2	2	2	2	2	2	2	2	2	2	0	2	2	2	2	2	2	2
Bin_4.094	2	2	2	2	0	2	2	2	2	2	2	2	2	2	1	1	2	0	0	2	2	2	2	2	2	2	0	2	2	2	0	2	2	2	2	2	2	2	2	2	2	0	2	2	2	2	2	2	2
Bin_4.095	2	2	2	2	0	2	2	2	2	2	2	2	2	2	1	1	2	0	0	2	2	2	2	2	2	2	0	2	2	2	0	2	2	2	2	2	2	2	2	2	2	0	2	2	2	2	2	2	2
Bin_4.096	2	2	2	2	0	2	2	2	2	2	2	2	2	2	1	1	2	0	0	2	2	2	2	2	2	2	0	2	2	2	0	2	2	2	2	2	2	2	2	2	2	0	2	2	2	2	2	2	2
Bin_4.097	2	2	2	2	0	2	2	2	2	2	2	2	2	2	1	1	2	0	0	2	2	2	2	2	2	2	0	2	2	2	0	2	2	2	2	2	2	2	2	2	2	0	2	2	2	2	2	2	2
Bin_4.098	2	2	2	2	0	2	2	2	2	2	2	2	2	2	1	1	2	0	0	2	2	2	2	2	2	2	0	2	2	2	0	2	2	2	2	2	2	2	2	2	2	0	2	2	2	2	2	2	2
Bin_4.099	2	2	2	2	0	2	2	2	2	2	2	2	2	2	1	1	2	0	0	2	2	2	2	2	2	2	0	2	2	2	0	2	2	2	2	2	2	2	2	2	2	0	2	2	2	2	2	2	2
Bin_4.100	2	2	2	2	0	2	2	2	2	2	2	2	2	2	1	1	2	0	0	2	2	2	2	2	2	2	0	2	2	2	0	2	2	2	2	2	2	2	2	2	2	0	2	2	2	2	2	2	2
Bin_4.101	2	2	2	2	0	2	2	2	2	2	2	2	2	2	1	1	2	0	0	2	2	2	2	2	2	2	0	2	2	2	0	2	2	2	2	2	2	2	2	2	2	0	2	2	2	2	2	2	2
Bin_4.102	2	2	2	2	0	2	2	2	2	2	2	2	2	2	1	1	2	0	0	2	2	2	2	2	2	2	0	2	2	2	0	2	2	2	2	2	2	2	2	2	2	0	2	2	2	2	2	2	2
Bin_4.103	2	2	2	2	0	2	2	2	2	2	2	2	2	2	1	1	2	0	0	2	2	2	2	2	2	2	0	2	2	2	0	2	2	2	2	2	2	2	2	2	2	0	2	2	2	2	2	2	2
Bin_4.104	2	2	2	2	0	2	2	2	2	2	2	2	2	2	1	1	2	0	0	2	2	2	2	2	2	2	0	2	2	2	0	2	2	2	2	2	2	2	2	2	2	0	2	2	2	2	2	2	2
Bin_4.105	2	2	2	2	0	2	2	2	2	2	2	2	2	2	1	1	2	0	0	2	2	2	2	2	2	2	0	2	2	2	0	2	2	2	2	2	2	2	2	2	2	0	2	2	2	2	2	2	2
Bin_4.106	2	2	2	2	0	2	2	2	2	2	2	2	2	2	1	1	2	0	0	2	2	2	2	2	2	2	0	2	2	2	0	2	2	2	2	2	2	2	2	2	2	0	2	2	2	2	2	2	2
Bin_4.107	2	2	2	2	0	2	2	2	2	2	2	2	2	2	1	1	2	0	0	2	2	2	2	2	2	2	0	2	2	2	0	2	2	2	2	2	2	2	2	2	2	0	2	2	2	2	2	2	2
Bin_4.108	2	2	2	2	0	2	2	2	2	2	2	2	2	2	1	1	2	0	0	2	2	2	2	2	2	2	0	2	2	2	0	2	2	2	2	2	2	2	2	2	2	0	2	2	2	2	2	2	2
Bin_4.109	2	2	2	2	0	2	2	2	2	2	2	2	2	2	1	1	2	0	0	2	2	2	2	2	2	2	0	2	2	2	0	2	2	2	2	2	2	2	2	2	2	0	2	2	2	2	2	2	2
Bin_4.110	2	2	2	2	0	2	2	2	2	2	2	2	2	2	1	1	2	0	0	2	2	2	2	2	2	2	0	2	2	2	0	2	2	2	2	2	2	2	2	2	2	0	2	2	2	2	2	2	2
Bin_4.111	2	2	2	2	0	2	2	2	2	2	2	2	2	2	2	1	2	0	0	2	2	2	2	2	2	2	0	2	2	2	0	2	2	2	2	2	2	2	2	2	2	0	2	2	2	2	2	2	2
Bin_4.112	2	2	2	2	0	2	2	2	2	2	2	2	2	2	2	1	2	0	0	2	2	2	2	2	2	2	0	2	2	2	0	2	2	2	2	2	2	2	2	2	2	0	2	2	2	2	2	2	2
Bin_4.113	2	2	2	2	0	2	2	2	2	2	2	2	2	2	2	1	2	0	0	2	2	2	2	2	2	2	0	2	2	2	0	2	2	2	2	2	2	2	2	2	2	0	2	2	2	2	2	2	2
Bin_4.114	2	2	2	2	0	2	2	2	2	2	2	2	2	2	1	1	2	0	0	2	2	2	2	2	2	2	0	2	2	2	0	2	2	2	2	2	2	2	2	2	2	0	2	2	2	2	2	2	2
Bin_4.115	2	2	2	2	0	2	2	2	2	2	2	2	2	2	1	1	2	0	0	2	2	2	2	2	2	2	2	2	2	2	0	2	2	2	2	2	2	2	2	2	2	0	2	2	2	2	2	2	2
Bin_4.116	2	2	2	2	0	2	2	2	2	2	2	2	2	2	1	1	2	0	0	2	2	2	2	2	2	2	2	2	2	2	0	2	2	2	2	2	2	2	2	2	2	0	2	2	2	2	2	2	2
Bin_4.117	2	2	2	2	0	2	2	2	2	2	2	2	2	2	1	1	2	0	0	2	2	2	2	2	2	2	2	2	2	2	0	2	2	2	2	2	2	2	2	2	2	0	2	2	2	2	2	2	2
Bin_4.118	2	2	2	2	0	2	2	2	2	2	2	2	2	2	1	1	2	0	0	2	2	2	2	2	2	2	2	2	2	2	0	2	2	2	2	2	2	2	2	2	2	0	2	2	2	2	2	2	2
Bin_4.119	2	2	2	2	0	2	2	2	2	2	2	2	2	2	1	1	2	0	0	2	2	2	2	2	2	2	2	2	2	2	0	2	2	2	2	2	2	2	2	2	2	0	2	0	2	2	2	2	2
Bin_4.120	2	2	2	2	0	2	2	2	2	2	2	2	2	2	1	1	2	0	0	0	2	2	2	2	2	2	2	2	2	2	0	2	2	2	2	2	2	2	2	2	2	0	2	0	2	2	2	2	2
Bin_4.121	2	2	2	2	0	2	2	2	2	2	2	2	2	2	2	2	2	0	0	0	2	2	2	2	2	2	2	2	2	2	0	2	2	2	2	2	2	2	2	2	2	0	2	0	2	2	2	2	2
Bin_4.122	2	2	2	2	0	2	2	2	2	2	2	2	2	2	2	2	2	0	0	0	2	2	2	2	2	2	2	0	2	2	0	2	2	2	2	2	2	2	2	2	2	0	2	0	2	2	2	2	2
Bin_4.123	2	2	2	2	0	2	2	2	2	2	2	2	2	2	2	2	2	0	0	0	2	2	2	2	2	2	2	0	2	2	0	2	2	2	2	2	2	2	2	2	2	0	2	0	2	2	2	2	2
Bin_4.124	2	2	2	2	0	2	2	2	2	2	2	2	2	2	2	2	2	0	0	0	2	2	2	2	2	2	2	0	2	2	0	2	2	2	2	2	2	2	2	2	2	0	2	0	2	2	2	2	2
Bin_4.125	2	2	2	2	0	2	2	2	2	2	2	2	2	2	2	2	2	0	0	0	2	2	2	2	2	2	2	0	2	2	0	2	2	2	2	2	2	2	2	2	2	0	2	0	2	2	2	2	2
Bin_4.126	2	2	2	2	0	2	2	2	2	2	2	2	2	2	2	2	2	0	0	0	2	2	2	2	2	2	2	0	2	2	0	2	2	2	2	2	2	2	2	2	2	0	2	0	2	2	2	2	2
Bin_4.127	2	2	2	2	0	2	2	2	2	2	2	2	2	2	2	2	2	0	0	0	2	2	2	2	2	2	2	0	2	2	0	2	2	2	2	2	2	2	2	2	2	0	2	0	2	2	2	2	2
Bin_4.128	2	2	2	2	0	2	2	2	2	2	2	2	2	2	2	2	2	0	0	0	2	2	2	2	2	2	2	0	2	2	0	2	2	2	2	2	2	2	2	2	2	0	2	0	2	2	2	2	2
Bin_4.129	2	2	2	2	0	2	2	2	2	2	2	2	2	2	2	2	2	0	0	0	2	2	2	2	2	2	2	0	2	2	0	2	2	2	2	2	2	2	2	2	2	0	2	0	2	2	2	2	2
Bin_4.130	2	2	2	2	0	2	2	2	2	2	2	2	2	2	2	2	2	0	0	0	2	2	2	2	2	2	2	0	2	2	0	2	0	0	2	2	2	2	2	2	2	0	2	0	2	2	2	2	2
Bin_4.131	2	2	2	2	0	2	2	2	2	2	2	2	2	2	2	2	2	0	0	0	2	2	2	2	2	2	2	0	2	2	0	2	0	0	2	2	2	2	2	2	2	0	2	0	2	2	2	2	2
Bin_4.132	2	2	2	2	0	2	2	2	2	2	2	2	2	2	2	2	2	0	0	0	2	2	2	2	2	2	2	0	2	2	0	2	0	0	2	2	2	2	2	2	2	0	2	0	2	2	2	2	2
Bin_4.133	2	2	2	2	0	2	2	2	2	2	2	2	2	2	2	2	2	0	0	0	2	2	2	2	2	2	2	0	2	2	0	2	0	0	2	2	2	2	2	2	2	0	2	0	2	2	2	2	2
Bin_4.134	2	2	2	2	2	2	2	2	2	2	2	2	2	2	2	2	2	0	0	0	2	2	2	2	2	2	2	0	2	2	0	2	0	0	2	2	2	2	2	2	2	0	2	0	2	2	2	2	2
Bin_4.135	2	2	2	2	2	2	2	2	2	2	2	2	2	2	2	2	2	0	0	0	2	2	2	2	2	2	2	0	2	2	0	2	0	0	2	2	2	2	2	2	2	0	2	0	2	2	2	2	2
Bin_4.136	2	2	2	2	2	2	2	2	2	2	2	2	2	2	2	2	2	0	0	0	2	2	2	2	2	2	2	0	2	2	0	2	0	0	2	2	2	2	2	2	2	0	2	0	2	2	2	2	2
Bin_4.137	2	2	2	2	2	2	2	2	2	2	2	2	2	2	2	2	2	0	0	0	2	0	2	2	2	2	2	0	2	2	0	2	0	0	2	2	2	2	2	2	2	0	2	0	2	2	2	2	2
Bin_4.138	2	2	2	2	2	2	2	2	2	2	2	2	2	2	2	2	2	2	0	0	2	0	2	2	2	2	2	0	2	2	0	2	0	0	2	2	2	2	2	2	2	0	2	0	2	2	2	2	2
Bin_4.139	2	2	2	2	2	2	2	2	2	2	2	2	2	2	2	2	2	2	0	0	2	0	2	2	2	2	2	0	2	2	0	2	0	0	2	2	2	2	2	2	2	0	2	0	2	2	2	2	2
Bin_4.140	2	2	2	2	2	2	2	2	2	2	2	2	2	2	2	2	2	2	0	0	2	0	2	2	2	2	2	0	2	2	0	2	0	0	2	2	2	2	2	2	2	0	2	0	2	2	2	2	2
Bin_4.141	2	2	2	2	2	2	2	2	2	2	2	2	2	2	2	2	2	2	0	0	2	0	2	2	2	2	2	0	2	2	0	2	0	0	2	2	2	2	2	2	2	0	2	0	2	2	2	2	2
Bin_4.142	2	2	2	2	2	2	2	2	2	2	2	2	2	2	2	2	2	2	0	0	2	0	2	2	2	2	2	0	2	2	2	2	0	0	2	2	2	2	2	2	2	0	2	0	2	2	2	2	2
Bin_4.143	2	2	2	2	2	2	2	2	2	2	2	2	2	2	2	2	2	2	0	0	2	0	2	2	2	2	2	0	2	2	2	2	0	0	2	2	2	2	2	2	2	0	2	0	2	2	2	2	2
Bin_4.144	2	2	2	2	2	2	2	2	0	2	2	2	2	2	2	2	2	2	0	0	2	0	2	2	2	2	2	0	2	2	2	2	0	0	2	2	2	2	2	2	2	0	2	0	2	2	2	2	2
Bin_4.145	2	2	2	2	2	2	2	2	0	2	2	2	2	2	2	2	2	2	0	0	2	0	2	2	2	2	2	0	2	2	2	2	0	0	2	2	2	2	2	2	2	0	2	0	2	2	2	2	2
Bin_4.146	2	2	2	2	2	2	2	2	0	2	0	2	2	2	2	2	2	2	0	0	2	0	2	2	2	2	2	0	2	2	2	2	0	0	2	2	2	2	2	2	2	0	2	0	2	2	2	2	2
Bin_4.147	2	2	2	2	2	2	2	2	0	2	0	2	2	2	2	2	2	2	0	0	2	0	2	2	2	2	2	0	2	2	2	2	0	0	2	2	2	2	2	2	2	0	2	0	2	2	2	2	2
Bin_4.148	2	2	2	2	2	2	2	2	0	2	0	2	2	2	2	2	2	2	0	0	2	0	2	2	2	2	2	0	2	2	2	2	0	0	2	2	2	2	2	2	2	0	2	0	2	2	2	2	2
Bin_4.149	2	2	2	2	2	2	2	2	0	2	0	2	2	2	2	2	2	2	0	0	2	0	2	2	2	2	2	0	2	2	2	2	0	0	2	2	2	2	2	2	2	0	2	0	2	2	2	2	2
Bin_4.150	2	2	2	2	2	2	2	2	0	2	0	2	2	2	2	2	2	2	0	0	2	0	2	2	2	2	2	0	2	2	2	2	0	0	2	2	2	2	2	2	2	0	2	0	2	2	2	2	2
Bin_4.151	2	2	2	2	2	2	2	2	0	2	0	2	2	2	2	2	2	2	0	0	2	0	2	2	2	2	2	0	2	2	2	2	0	0	2	2	2	2	2	2	2	0	2	0	2	2	2	2	2
Bin_4.152	2	2	2	2	2	2	2	2	0	2	0	2	2	2	2	2	2	2	0	0	2	0	2	2	2	2	2	0	2	2	2	2	0	0	2	2	2	2	2	2	2	0	2	0	2	2	2	2	2
Bin_4.153	2	2	2	2	2	2	2	2	0	2	0	2	2	2	2	2	2	2	0	0	2	0	2	2	2	2	2	0	2	2	2	2	0	0	2	2	2	2	2	2	2	0	2	0	2	2	2	2	2
Bin_4.154	2	2	2	2	2	2	2	2	0	2	0	2	2	2	0	0	2	2	0	0	2	0	2	2	2	2	2	0	2	2	2	2	0	0	2	2	2	2	2	2	2	0	2	0	2	2	2	2	2
Bin_4.155	2	2	2	2	2	2	2	2	0	2	0	2	2	2	0	0	2	2	0	0	2	0	2	2	2	2	2	0	2	2	2	2	2	2	2	2	2	2	2	2	2	0	2	0	2	2	2	2	2
Bin_4.156	2	2	2	2	2	2	2	2	0	2	0	2	2	2	0	0	2	2	0	0	2	0	2	2	2	2	2	0	2	2	2	2	2	1	2	2	2	2	2	2	2	0	2	0	2	2	2	2	2
Bin_4.157	2	2	2	2	2	2	2	2	0	2	0	2	2	2	0	0	2	2	0	2	0	0	0	2	2	2	2	0	2	0	2	2	2	1	2	2	2	2	2	2	2	0	2	0	2	2	2	2	2
Bin_4.158	2	2	2	2	2	2	2	2	0	2	0	2	2	2	0	0	2	2	0	2	0	0	0	2	2	2	2	0	2	0	2	2	2	1	2	2	2	2	2	2	2	0	2	0	2	2	2	2	2
Bin_4.159	2	2	2	2	2	2	2	2	0	2	0	2	2	2	0	0	2	2	0	2	0	0	0	2	2	2	2	0	2	0	2	2	2	1	2	2	2	2	2	2	2	0	2	0	2	2	2	2	2
Bin_4.160	2	2	2	2	2	2	2	2	0	2	0	2	2	2	0	0	2	2	0	2	0	0	0	2	2	2	2	0	2	0	2	2	2	1	2	2	2	2	2	2	2	0	2	0	2	2	2	2	2
Bin_4.161	2	2	2	2	0	2	2	2	0	2	0	2	2	2	0	0	2	2	0	2	0	0	0	2	2	2	2	0	2	0	2	2	2	1	2	2	2	2	2	2	2	0	2	0	2	2	2	2	2
Bin_4.162	2	2	2	2	0	2	2	2	0	2	0	2	2	2	0	0	2	2	0	2	0	0	0	2	2	2	2	0	2	0	2	2	2	1	2	2	2	2	2	2	2	0	2	0	2	2	2	2	2
Bin_4.163	2	2	2	2	0	2	2	2	0	2	0	2	2	2	0	0	2	2	0	2	0	0	0	2	2	2	2	0	2	0	2	2	2	1	2	2	2	2	2	2	2	0	2	0	2	2	2	2	2
Bin_4.164	2	2	2	2	0	2	2	2	0	2	0	2	2	2	0	0	2	2	0	2	0	0	0	2	2	2	2	0	2	0	2	2	2	1	2	2	2	2	2	2	2	0	2	0	2	2	2	2	2
Bin_4.165	2	2	2	2	0	2	2	2	0	2	0	2	2	2	0	0	2	2	0	2	0	0	0	2	2	2	2	0	2	0	2	2	2	1	2	2	2	2	2	2	2	0	2	0	2	2	2	2	2
Bin_4.166	2	2	2	2	0	2	2	2	2	2	0	2	2	2	0	0	2	2	0	2	0	0	0	2	2	2	2	0	2	0	2	2	2	1	2	2	2	2	2	2	2	0	2	0	2	2	2	2	2
Bin_4.167	2	2	2	2	0	2	2	2	2	2	0	2	2	2	0	0	2	2	2	2	0	0	0	2	2	2	2	0	2	0	2	2	2	1	2	2	2	2	2	2	2	0	2	0	2	2	2	2	2
Bin_4.168	2	2	2	2	0	2	2	2	2	2	0	2	2	2	0	0	2	2	2	2	0	0	0	2	2	2	2	0	2	0	2	2	2	1	2	2	2	2	2	2	2	0	2	0	2	2	2	2	2
Bin_4.169	2	2	2	2	0	2	2	2	2	2	0	2	2	2	0	0	2	2	2	2	0	0	0	2	2	2	2	0	2	0	2	2	2	1	2	2	2	2	2	2	2	0	2	0	2	2	2	2	2
Bin_4.170	2	2	2	2	0	2	2	2	2	2	0	2	2	2	0	0	2	2	2	2	0	0	0	2	2	2	2	0	2	0	2	2	2	1	2	2	2	2	2	2	2	0	2	0	2	2	2	2	1
Bin_4.171	2	2	2	2	0	2	2	2	2	2	0	2	2	2	0	0	2	2	2	2	0	0	0	2	2	2	2	0	0	0	2	2	2	1	2	2	2	2	2	2	2	0	2	0	2	2	2	2	1
Bin_4.172	2	2	2	2	0	2	2	2	2	2	0	2	2	2	0	0	2	2	2	2	0	0	0	2	2	2	2	0	0	0	2	2	2	1	2	2	2	2	2	2	2	0	2	0	2	2	2	2	1
Bin_4.173	2	2	2	2	0	2	2	2	2	2	0	2	2	2	0	0	2	2	2	2	0	0	0	2	2	2	2	0	0	0	2	2	2	1	2	2	2	2	2	2	2	0	2	0	2	2	2	2	1
Bin_4.174	2	2	2	2	0	2	2	2	2	2	0	2	2	2	0	0	2	2	2	2	0	0	0	2	2	2	2	0	0	0	2	2	2	1	2	2	2	2	2	2	2	0	2	0	2	2	2	2	1
Bin_4.175	2	2	2	2	0	2	2	2	2	2	0	2	2	2	0	0	2	2	2	2	0	0	0	2	2	2	2	0	0	0	2	2	2	1	2	2	2	2	2	2	2	0	2	0	2	2	2	2	1
Bin_4.176	2	2	2	2	0	2	2	2	2	2	0	2	2	2	0	0	2	2	2	2	0	0	0	2	2	2	2	0	0	0	2	2	2	1	2	2	2	2	2	2	2	0	2	0	2	2	2	2	1
Bin_4.177	2	2	2	2	0	2	2	2	2	2	0	2	2	2	0	0	2	2	2	2	0	0	0	2	2	2	2	0	0	0	2	2	2	2	2	2	2	2	2	2	2	0	2	0	2	2	2	2	1
Bin_4.178	2	2	2	2	0	2	2	2	2	2	0	2	2	2	0	0	2	2	2	2	0	0	0	2	2	2	2	0	0	0	2	2	2	2	2	2	2	2	2	2	2	0	2	0	2	2	2	2	1
Bin_4.179	2	2	2	2	2	2	2	2	2	2	0	2	2	2	0	0	2	2	2	2	0	0	0	2	2	2	2	0	0	0	2	2	2	2	2	2	2	2	2	2	2	0	2	0	2	2	2	2	1
Bin_4.180	2	2	2	2	2	2	2	2	2	2	0	2	2	2	0	0	2	2	2	2	0	0	0	2	2	2	2	0	0	0	2	2	2	2	2	2	2	2	2	2	2	2	2	0	2	2	2	2	1
Bin_4.181	2	2	2	2	2	2	2	2	2	2	0	2	2	2	0	0	2	2	2	2	0	0	0	2	2	2	2	0	0	0	2	2	2	2	2	2	2	2	2	2	2	2	2	0	2	2	2	2	1
Bin_4.182	2	2	2	2	2	2	2	2	2	2	0	2	2	2	0	0	2	2	2	2	0	0	0	2	2	2	2	0	0	0	2	2	2	2	2	2	2	2	2	2	2	2	2	0	2	2	2	2	1
Bin_4.183	2	2	2	2	2	2	2	2	2	2	0	2	2	2	0	0	2	2	0	2	0	0	0	2	2	2	2	0	0	0	2	2	2	2	2	2	2	2	2	2	2	2	2	0	2	2	2	2	1
Bin_4.184	2	2	2	2	2	2	2	2	2	2	0	2	2	2	0	0	2	2	0	2	0	0	0	2	2	2	2	0	0	0	2	2	2	2	2	2	2	2	2	2	2	2	2	0	2	2	2	2	1
Bin_4.185	2	2	2	2	2	2	2	2	2	2	0	2	2	2	0	0	2	2	0	2	0	0	0	2	2	2	2	0	0	0	2	2	2	2	2	2	2	2	2	2	2	2	2	0	2	2	2	2	1
Bin_4.186	2	2	2	2	2	2	2	2	2	2	0	2	2	2	0	0	2	2	0	2	0	1	0	2	2	2	2	0	0	0	2	2	2	2	2	2	2	2	2	2	2	2	2	0	2	2	2	2	1
Bin_4.187	2	2	2	2	2	2	2	2	2	2	0	2	2	2	0	0	2	2	0	2	0	1	0	2	2	2	2	0	0	0	2	2	2	2	2	2	2	2	2	2	2	2	2	0	2	2	2	2	1
Bin_4.188	2	2	2	2	2	2	2	2	2	2	0	2	2	2	0	0	2	2	0	2	0	1	0	2	2	2	2	0	0	0	2	2	2	2	2	2	2	2	2	2	2	2	2	0	2	2	2	2	1
Bin_4.189	2	2	2	2	2	2	2	2	2	2	0	2	2	2	0	0	2	2	0	2	0	1	0	2	2	2	2	0	0	0	2	2	2	2	2	2	2	2	2	0	2	2	2	0	2	2	2	2	1
Bin_4.190	2	2	2	2	2	2	2	2	2	2	0	2	2	2	0	0	2	2	0	2	0	1	0	2	2	2	2	0	0	0	2	2	2	2	2	2	2	2	2	0	2	2	2	0	2	2	2	2	1
Bin_4.191	2	2	2	2	2	2	0	2	2	2	0	2	2	2	0	0	2	2	0	2	0	1	0	2	2	2	2	0	0	0	2	2	2	2	2	2	2	2	2	0	2	2	2	0	2	2	2	2	1
Bin_4.192	2	2	2	2	2	2	0	2	2	2	0	2	2	2	0	0	2	2	0	2	0	0	0	2	2	2	2	0	0	0	2	2	2	2	2	2	2	2	2	0	2	2	2	0	2	2	2	2	1
Bin_4.193	2	2	2	2	2	2	0	2	2	2	0	2	2	2	0	0	2	2	0	2	0	0	0	2	2	2	2	0	0	0	2	2	2	2	2	2	2	2	2	0	2	2	2	0	2	2	2	2	1
Bin_4.194	2	2	2	2	2	2	0	2	2	2	0	2	2	2	0	0	2	2	0	2	2	0	2	2	2	2	2	0	0	2	2	2	2	2	2	2	2	2	2	0	2	2	2	0	2	2	2	2	1
Bin_4.195	2	2	2	2	2	2	0	2	2	2	0	2	2	2	0	0	2	2	0	2	2	0	2	2	2	2	2	0	0	2	2	2	2	2	2	2	2	2	2	0	2	2	2	0	2	2	2	2	1
Bin_4.196	2	2	2	2	2	2	0	2	2	2	0	2	2	2	0	0	2	2	0	2	2	0	2	2	2	2	2	0	0	2	2	2	2	2	2	2	2	2	2	0	2	2	2	0	2	2	2	2	1
Bin_4.197	2	2	2	2	2	2	0	2	2	2	2	2	2	2	0	0	2	2	0	2	2	0	2	2	2	2	2	0	0	2	2	2	2	2	2	2	2	2	2	0	2	2	2	0	2	2	2	2	1
Bin_4.198	2	2	2	2	2	2	0	2	2	2	2	2	2	2	0	0	2	2	0	2	2	0	2	2	2	2	2	0	0	2	2	2	2	2	2	2	2	2	2	0	2	2	2	0	2	2	2	2	1
Bin_4.199	2	2	2	2	2	0	0	2	2	2	2	2	2	2	0	0	2	2	0	2	2	0	2	2	2	2	2	0	0	2	2	2	2	2	2	2	2	2	2	0	2	2	2	0	2	2	2	2	1
Bin_4.200	2	2	2	2	2	0	0	2	2	2	2	2	2	2	0	0	2	2	0	2	2	0	2	2	2	2	2	0	0	2	2	2	2	2	2	2	2	2	2	0	2	2	2	0	2	2	2	2	1
Bin_4.201	2	2	2	2	2	0	0	2	2	2	2	2	2	2	0	0	2	2	0	2	2	0	2	2	2	2	2	0	0	2	2	2	2	2	2	2	2	2	2	0	0	2	2	0	2	2	2	2	1
Bin_4.202	2	2	2	2	2	0	0	2	2	2	2	2	2	2	0	0	2	2	0	2	2	2	2	2	2	2	2	0	0	2	2	2	2	2	2	2	2	2	2	0	0	2	2	0	2	2	2	2	1
Bin_4.203	2	2	2	2	2	0	0	2	2	2	2	2	2	2	0	0	2	2	0	2	2	2	2	2	2	2	2	0	0	2	2	2	2	2	2	2	2	2	2	2	0	2	2	0	2	2	2	2	1
Bin_4.204	2	2	2	2	2	0	0	2	2	2	2	2	2	2	1	1	2	2	0	2	2	2	2	2	2	2	2	0	0	2	2	2	2	2	2	2	2	2	2	2	2	2	2	0	2	2	2	2	1
Bin_4.205	2	2	2	2	2	0	2	2	2	2	2	2	2	2	1	1	2	2	0	2	2	2	2	2	2	2	2	0	0	2	2	2	2	2	2	2	2	2	2	2	2	2	2	0	2	2	2	2	1
Bin_4.206	2	2	2	2	0	0	2	2	2	2	2	2	2	2	1	1	2	2	0	2	2	2	2	2	2	2	2	0	0	2	2	2	2	2	2	2	2	2	2	2	2	2	2	0	2	2	2	2	1
Bin_4.207	2	2	2	2	0	0	2	2	2	2	2	2	2	2	1	1	2	0	0	2	2	2	2	2	2	2	0	0	0	2	2	2	2	2	2	2	2	2	2	2	2	0	2	0	2	2	2	2	1
Bin_4.208	2	2	2	2	0	2	2	2	2	2	2	2	2	2	1	1	2	0	0	2	2	2	2	2	2	2	0	2	2	2	0	2	2	2	2	2	2	2	2	2	2	0	2	2	2	2	2	2	2
Bin_4.209	2	2	2	2	1	2	2	2	2	2	2	2	2	2	1	1	2	0	1	2	2	2	2	2	2	2	0	2	2	2	1	2	2	2	2	2	2	2	2	2	2	0	2	2	2	2	2	2	2
Bin_4.210	2	2	2	2	1	2	2	2	2	2	2	2	2	2	1	1	2	1	1	2	2	2	2	2	2	2	1	2	2	2	1	2	2	2	2	2	2	2	2	2	2	1	2	2	2	2	2	2	2
Bin_4.211	2	2	2	2	1	2	2	2	2	2	1	2	2	2	1	1	2	1	1	2	2	2	2	2	2	2	1	2	2	2	1	2	2	2	2	2	2	2	2	2	2	1	2	2	2	2	2	2	2
Bin_4.212	2	2	2	2	1	2	2	2	2	2	1	2	2	2	1	1	2	1	1	2	2	2	2	2	2	2	1	2	2	2	1	2	2	2	2	2	2	2	2	2	2	1	2	2	2	2	2	2	2
Bin_4.213	2	2	2	2	1	2	2	2	2	2	1	2	2	2	1	1	2	1	1	2	2	2	2	2	2	2	1	2	2	2	1	2	2	2	2	2	2	2	2	2	2	1	2	2	2	2	2	2	2
Bin_4.214	2	2	2	2	1	2	2	2	2	2	1	2	2	2	1	1	2	1	1	2	2	2	2	2	2	2	1	2	2	2	1	2	2	2	2	2	2	2	2	2	2	1	2	2	2	2	2	2	2
Bin_4.215	2	2	2	2	1	2	2	2	2	2	1	2	2	2	1	1	2	1	1	2	2	2	2	2	2	2	1	2	2	2	1	2	2	2	2	2	2	2	2	2	2	1	2	2	1	2	2	2	2
Bin_4.216	2	2	2	2	1	2	2	2	2	2	1	2	2	2	1	1	2	1	1	2	2	2	2	2	2	2	1	2	2	2	1	2	2	2	2	2	2	2	2	2	2	1	2	2	1	2	2	2	2
Bin_4.217	2	2	2	2	1	1	2	2	2	2	1	2	2	2	1	1	2	1	1	2	2	2	2	2	2	2	1	2	2	2	1	2	2	2	2	2	2	2	2	2	2	1	2	2	1	2	2	2	2
Bin_4.218	2	2	2	2	1	1	2	2	2	2	1	2	2	2	1	1	2	1	1	2	2	2	2	2	2	2	1	2	2	2	1	2	2	2	2	2	2	2	2	2	2	1	2	2	1	2	2	2	2
Bin_4.219	2	1	2	2	1	1	2	2	2	2	1	2	2	2	1	1	2	1	1	2	2	2	2	2	2	2	1	2	2	2	1	2	2	2	2	2	2	2	2	2	2	1	2	2	1	2	2	2	2
Bin_4.220	2	1	2	2	1	1	2	2	2	2	1	2	2	2	1	1	2	1	1	2	2	2	2	2	2	2	1	2	2	2	1	2	2	2	1	2	2	2	2	2	2	1	2	2	1	2	2	2	2
Bin_4.221	2	1	2	2	1	1	2	2	2	2	1	2	2	2	1	1	2	1	1	2	2	2	2	2	2	2	1	2	2	2	1	2	2	2	1	2	2	2	2	2	2	1	2	2	1	2	2	2	2
Bin_4.222	2	1	2	2	1	1	2	2	2	2	1	2	2	2	1	1	2	1	1	2	2	2	2	2	2	2	1	2	2	2	1	2	2	2	1	2	1	2	2	2	2	1	2	2	1	2	2	2	2
Bin_4.223	2	1	2	2	1	1	2	2	2	2	1	2	2	2	1	1	2	1	1	2	2	2	2	2	2	2	1	2	2	2	1	2	2	2	1	1	1	2	2	2	2	1	2	2	1	2	2	2	2
Bin_4.224	1	1	2	2	1	1	2	2	2	2	1	2	2	2	1	1	2	1	1	2	2	2	2	2	2	2	1	1	2	2	1	2	2	2	1	1	1	2	2	2	2	1	2	2	1	2	2	2	2
Bin_4.225	1	1	2	2	1	1	2	2	2	2	1	1	2	2	1	1	2	1	1	2	2	2	2	2	2	2	1	1	2	2	1	2	2	2	1	1	1	2	2	2	2	1	2	2	1	2	2	2	2
Bin_4.226	1	1	2	2	1	1	2	2	2	2	1	1	2	2	1	1	2	1	1	2	2	2	2	2	2	2	1	1	2	2	1	2	2	2	1	1	1	2	2	2	2	1	2	2	1	2	2	2	2
Bin_4.227	1	1	2	2	1	1	2	2	2	1	1	1	2	2	1	1	2	1	1	2	2	2	2	2	2	2	1	1	2	2	1	2	2	2	1	1	1	2	2	2	2	1	2	2	1	2	2	2	2
Bin_4.228	1	1	2	2	1	1	2	2	2	1	1	1	2	2	1	1	2	1	1	2	2	2	2	1	2	2	1	1	2	2	1	2	2	2	1	1	1	2	2	2	2	1	2	2	1	2	2	2	2
Bin_4.229	1	1	2	2	1	1	2	2	2	1	1	1	2	2	1	1	2	1	1	2	2	2	2	1	2	2	1	1	2	2	1	2	2	2	1	1	1	2	2	2	2	1	2	2	1	2	2	2	2
Bin_4.230	1	1	2	2	1	1	2	2	2	1	1	1	2	2	1	1	2	1	1	2	2	2	2	1	2	2	1	1	2	2	1	2	2	2	1	1	1	1	2	2	2	1	2	2	1	2	2	2	2
Bin_5.001	0	0	2	2	2	0	0	0	2	0	0	2	2	2	2	2	2	2	2	2	2	2	2	2	2	2	2	2	2	2	2	2	2	2	2	2	2	0	0	2	2	0	2	0	2	2	2	2	2
Bin_5.002	0	0	2	2	2	0	0	0	2	0	0	2	2	2	2	2	2	2	2	2	2	2	2	2	2	2	2	2	2	2	2	2	2	2	2	2	2	0	0	2	2	0	2	0	2	2	2	2	2
Bin_5.003	0	0	2	2	2	0	0	0	2	0	0	2	2	2	2	2	2	2	2	2	2	2	2	2	2	2	2	2	2	2	2	2	2	2	2	2	2	0	0	2	2	0	2	0	2	2	2	2	2
Bin_5.004	0	0	2	2	2	0	0	0	2	0	0	2	2	2	2	2	2	2	2	2	2	2	2	2	2	2	2	2	2	2	2	2	2	2	2	2	2	0	0	2	2	0	2	0	2	2	2	2	2
Bin_5.005	0	0	2	2	2	0	0	0	2	0	0	2	2	2	2	2	2	2	2	2	2	2	2	2	2	2	2	2	2	2	2	2	2	2	2	2	2	0	0	2	2	0	2	0	2	2	2	2	2
Bin_5.006	0	0	2	2	2	0	0	0	2	2	0	2	2	2	0	0	2	2	2	2	2	2	2	2	2	2	2	2	2	2	2	2	2	2	2	2	2	0	2	2	0	0	2	0	2	2	2	2	2
Bin_5.007	0	0	2	2	2	0	0	0	2	2	0	2	2	2	0	0	2	2	2	2	2	2	2	2	2	2	2	2	2	2	2	2	2	2	2	2	2	0	2	2	0	0	2	0	2	2	2	2	2
Bin_5.008	0	0	2	2	2	0	0	0	2	2	0	2	2	2	0	0	2	2	2	2	2	2	2	2	2	2	2	2	2	2	2	2	2	2	2	2	2	0	2	2	0	0	2	0	2	2	2	2	2
Bin_5.009	0	0	0	2	2	0	2	0	2	2	0	2	2	2	0	0	2	2	2	2	2	2	2	2	2	2	2	2	2	2	2	2	2	2	2	2	2	0	2	2	0	0	2	0	2	2	2	2	2
Bin_5.010	0	0	0	2	2	0	2	0	2	2	0	2	2	0	0	0	2	2	2	2	2	2	2	2	2	2	2	2	2	2	2	2	2	2	2	2	2	0	2	2	0	0	2	0	2	2	2	2	2
Bin_5.011	0	0	0	2	2	0	2	0	2	2	0	2	2	0	2	2	2	2	2	2	2	2	2	2	2	2	2	2	2	2	2	2	2	2	2	2	2	0	2	2	0	0	2	0	2	2	2	2	2
Bin_5.012	0	0	0	2	2	0	2	2	2	2	0	2	2	0	2	2	2	2	2	2	2	2	2	2	2	2	2	2	2	2	2	2	2	2	2	2	2	0	2	2	0	0	2	0	2	2	2	2	2
Bin_5.013	0	0	0	2	2	0	2	2	2	2	0	2	2	0	2	2	2	2	2	2	2	2	2	2	2	2	2	2	2	2	2	2	2	2	2	2	2	0	2	2	0	0	2	0	2	2	2	2	2
Bin_5.014	0	0	0	2	2	0	2	2	2	2	0	2	2	0	2	2	2	2	2	2	2	2	2	2	2	2	2	2	2	2	2	2	2	2	2	2	2	0	2	2	0	0	2	0	2	2	2	2	2
Bin_5.015	0	0	0	2	2	0	2	2	2	2	0	2	2	0	2	2	2	2	2	2	2	2	2	2	2	2	2	2	2	2	2	2	2	2	2	2	2	0	2	2	0	0	2	0	2	2	2	2	2
Bin_5.016	0	0	0	2	2	0	2	2	2	2	0	2	2	0	2	2	2	2	2	2	2	2	2	2	2	2	2	2	2	2	2	2	2	2	2	2	2	0	2	2	0	0	2	1	2	2	2	2	2
Bin_5.017	0	0	2	2	2	0	2	2	2	2	0	2	2	0	2	2	2	2	2	2	2	2	2	2	2	2	2	2	2	2	2	2	2	2	2	2	2	0	2	2	0	0	2	1	2	2	2	2	2
Bin_5.018	0	0	2	2	2	0	2	2	2	2	0	2	2	0	2	2	2	2	2	2	2	2	2	2	2	2	2	2	2	2	2	2	2	2	2	2	2	0	2	2	0	0	2	1	2	2	2	2	2
Bin_5.019	0	0	2	2	2	0	2	2	2	2	2	2	2	0	2	2	2	2	2	2	2	2	2	2	2	2	2	2	2	2	2	2	2	2	2	2	2	0	2	2	0	0	2	1	2	2	2	2	2
Bin_5.020	0	0	2	2	2	0	2	2	2	2	2	2	2	0	2	2	2	2	2	2	2	2	2	2	2	2	2	2	2	2	2	2	2	2	2	2	2	0	2	2	0	0	2	1	2	2	2	2	2
Bin_5.021	0	0	2	2	2	0	2	2	2	2	2	2	2	0	2	2	2	2	2	2	2	2	2	2	2	2	2	2	2	2	2	2	2	2	2	2	2	0	2	2	0	0	2	1	2	2	2	2	2
Bin_5.022	0	0	2	2	2	0	2	2	2	2	2	2	2	0	2	2	2	2	2	2	2	2	2	2	2	2	2	2	2	2	2	2	2	2	2	2	2	0	2	2	0	0	2	1	2	2	2	2	2
Bin_5.023	0	0	2	2	2	0	2	2	2	2	2	2	2	0	2	2	2	2	2	2	2	2	2	2	2	2	2	2	2	2	2	2	2	2	2	2	2	0	2	2	0	0	2	1	2	2	2	2	2
Bin_5.024	0	0	2	2	2	0	2	2	2	2	0	2	2	0	2	2	2	2	2	2	2	2	2	2	2	2	2	2	2	2	2	2	2	2	2	2	2	0	2	2	0	0	2	1	2	2	2	2	2
Bin_5.025	0	0	2	2	2	0	2	2	2	2	0	2	2	0	2	2	2	2	2	2	2	2	2	2	2	2	2	2	2	2	2	2	2	2	2	2	2	0	2	2	0	0	2	2	2	2	2	2	2
Bin_5.026	0	0	2	2	2	0	2	2	2	2	0	2	2	0	2	2	2	2	2	2	2	2	2	2	2	2	2	2	2	2	2	2	2	2	2	2	2	0	2	2	0	0	2	2	2	2	2	2	2
Bin_5.027	0	0	2	2	2	0	2	2	2	2	0	2	2	0	2	2	2	2	2	2	2	2	2	2	2	2	2	2	2	2	2	2	2	2	2	2	2	0	2	2	0	0	2	2	2	2	2	2	2
Bin_5.028	0	0	2	2	2	0	2	2	2	2	0	2	2	0	2	2	2	2	2	2	2	2	2	2	2	2	2	2	2	2	2	2	2	2	2	2	2	0	2	2	0	0	2	2	2	2	2	2	2
Bin_5.029	0	0	2	2	2	0	2	2	2	2	0	2	2	0	2	2	2	2	2	2	2	2	2	2	2	2	2	2	2	2	2	2	2	2	2	2	2	0	2	2	0	0	2	2	2	2	2	2	2
Bin_5.030	0	0	2	2	2	0	2	2	2	2	0	2	2	0	2	2	2	2	2	2	2	2	2	2	2	2	2	2	2	2	2	2	2	2	2	2	2	0	2	2	0	0	2	2	2	2	2	2	2
Bin_5.031	0	0	2	2	2	0	2	2	2	2	0	2	2	0	2	2	2	2	2	2	2	2	2	2	2	2	2	2	2	2	2	2	2	2	2	2	2	0	2	2	0	0	2	2	2	2	2	2	2
Bin_5.032	0	0	2	2	2	0	2	2	2	2	0	2	2	0	2	2	2	2	2	2	2	2	2	2	2	2	2	2	2	2	2	2	2	2	2	2	2	0	2	2	0	0	2	2	2	2	2	2	2
Bin_5.033	0	0	2	2	2	0	2	2	2	2	0	2	2	0	2	2	2	2	2	2	2	2	2	2	2	2	2	2	2	2	2	2	2	2	2	2	2	0	2	2	0	0	2	2	2	2	2	2	2
Bin_5.034	0	0	0	2	2	0	2	2	2	2	0	2	2	0	2	2	2	2	2	2	2	2	2	2	2	2	2	2	2	2	2	2	2	2	2	2	2	0	2	2	0	0	2	2	2	2	2	2	2
Bin_5.035	0	0	0	2	2	2	2	2	2	2	0	2	2	0	2	2	2	2	0	2	2	2	2	2	2	2	2	2	2	2	2	2	2	2	2	2	2	0	2	0	0	0	2	2	2	2	2	2	2
Bin_5.036	0	0	0	2	2	2	2	2	2	2	0	2	2	0	2	2	2	2	0	2	2	2	2	2	2	2	2	2	2	2	2	2	2	2	2	2	2	0	2	0	0	0	2	2	2	2	2	2	2
Bin_5.037	0	0	0	2	2	2	2	2	2	2	0	2	2	0	2	2	2	2	0	2	2	2	2	2	2	2	2	2	2	2	2	2	2	2	2	2	2	2	2	0	0	0	2	2	2	2	2	2	2
Bin_5.038	0	0	0	2	2	2	2	2	2	2	0	2	2	0	2	2	2	2	0	2	2	0	2	2	2	2	2	2	2	2	2	2	2	2	2	2	2	2	2	0	0	2	2	2	2	2	2	2	2
Bin_5.039	0	0	0	2	2	2	2	2	2	2	0	2	2	0	2	2	2	2	0	2	2	0	2	2	2	2	2	2	2	2	2	2	2	2	2	2	2	2	2	0	0	2	2	2	2	2	2	2	2
Bin_5.040	0	0	0	2	2	2	2	2	2	2	0	2	2	0	2	2	2	2	0	2	2	0	2	2	2	2	2	2	2	2	2	2	2	2	2	2	2	2	2	0	0	2	2	2	2	2	2	2	2
Bin_5.041	0	0	0	2	2	2	2	2	2	2	0	2	2	0	2	2	2	2	0	2	2	0	2	2	2	2	2	2	2	2	2	2	2	2	2	2	2	2	2	0	0	2	2	2	2	2	2	2	2
Bin_5.042	0	0	0	2	2	2	2	2	2	2	0	2	2	0	2	2	2	2	0	2	2	0	2	2	2	2	2	2	2	2	2	2	2	2	2	2	2	2	2	0	0	2	2	2	0	2	2	0	2
Bin_5.043	0	0	0	2	2	2	2	2	2	2	0	2	2	0	2	2	2	2	0	2	2	0	2	2	2	2	2	2	2	2	2	2	2	2	2	2	2	2	2	0	0	2	2	2	0	2	2	0	2
Bin_5.044	0	0	0	2	2	2	2	2	2	2	0	2	2	0	2	2	2	2	0	2	2	0	2	2	2	2	2	2	0	2	2	2	2	2	2	2	2	2	2	0	0	2	2	2	0	2	2	0	2
Bin_5.045	0	0	0	2	2	2	2	2	2	2	0	2	2	0	2	2	2	2	0	2	2	0	2	2	2	2	2	2	0	2	2	2	2	2	2	2	2	2	2	0	0	2	2	2	0	2	2	0	2
Bin_5.046	0	0	0	2	2	2	2	2	2	2	0	2	2	0	2	2	2	2	0	2	2	0	2	2	2	2	2	2	0	2	2	2	2	2	2	2	2	2	2	0	0	2	2	0	0	2	2	0	2
Bin_5.047	0	0	0	2	2	2	2	2	2	2	0	2	2	0	2	2	2	2	0	2	2	0	2	2	2	2	2	2	0	2	2	2	2	2	2	2	2	2	2	0	0	2	2	0	0	2	2	0	2
Bin_5.048	0	0	0	2	2	2	2	2	2	2	0	2	2	0	2	2	2	2	0	2	2	0	2	2	2	2	2	2	0	2	2	2	2	2	2	2	2	2	2	0	0	2	2	0	0	2	2	0	2
Bin_5.049	0	0	0	2	2	2	2	2	2	2	0	0	2	0	2	2	2	2	0	2	2	0	2	2	2	2	2	2	0	2	2	2	2	2	2	2	2	2	2	0	0	2	2	0	0	2	2	0	2
Bin_5.050	0	0	0	2	2	2	2	2	2	2	0	0	2	0	2	2	2	2	0	2	2	0	2	2	2	2	2	2	0	2	2	2	2	2	2	2	2	2	2	0	0	2	2	0	0	2	2	0	2
Bin_5.051	0	0	0	2	2	2	2	2	2	2	0	0	2	0	2	2	2	2	0	2	2	0	2	2	2	2	2	2	0	2	2	2	2	2	2	2	2	2	2	0	0	2	2	0	0	2	2	0	2
Bin_5.052	0	0	0	2	2	2	2	2	2	2	0	0	2	0	2	2	2	2	0	2	2	0	2	2	2	2	2	2	0	2	2	2	2	2	2	2	2	2	2	0	0	2	2	0	0	2	2	0	2
Bin_5.053	0	2	0	2	2	2	2	2	2	2	0	0	2	0	2	2	2	2	0	2	2	0	2	2	2	2	2	2	0	2	2	2	2	2	2	2	2	2	2	0	0	2	2	0	0	2	2	0	2
Bin_5.054	0	2	0	2	2	2	2	2	2	2	0	0	2	0	2	2	2	2	0	2	2	0	2	2	2	2	2	2	0	2	2	2	2	2	2	2	2	2	2	0	0	2	2	0	0	2	2	0	2
Bin_5.055	0	2	0	2	2	2	2	2	2	2	0	0	2	0	2	2	2	2	0	2	2	0	2	2	2	2	2	2	0	2	2	2	2	2	2	2	2	2	2	0	0	2	2	0	0	2	2	0	2
Bin_5.056	0	2	0	2	2	2	2	2	2	2	0	0	2	0	2	2	2	2	0	0	2	0	2	2	2	2	2	2	0	2	2	2	2	2	2	2	2	2	2	0	0	2	2	0	0	2	2	0	2
Bin_5.057	0	2	0	2	2	2	2	2	2	2	0	0	2	0	2	2	2	2	0	0	2	0	2	2	2	2	2	2	0	2	2	2	2	2	2	2	2	2	2	0	0	2	2	0	0	2	2	0	2
Bin_5.058	0	2	0	2	2	2	2	2	2	2	0	0	2	0	2	2	2	2	0	0	2	0	2	2	2	2	2	2	0	2	2	2	2	2	2	2	2	2	2	0	0	2	2	0	0	2	2	0	2
Bin_5.059	0	2	0	2	2	2	2	2	2	2	0	0	2	0	2	2	2	2	0	0	2	0	2	2	2	2	2	2	0	2	2	2	2	2	2	2	2	2	2	0	0	2	2	2	0	2	2	0	2
Bin_5.060	0	2	0	2	2	2	2	2	2	2	0	0	2	0	2	2	2	2	0	0	2	0	2	0	2	2	2	2	0	2	2	2	2	2	2	2	2	2	2	0	0	2	2	2	0	2	2	0	2
Bin_5.061	0	2	0	2	2	2	2	2	2	2	0	1	2	0	2	2	2	2	0	0	2	0	2	0	2	2	2	2	0	2	2	2	2	2	2	2	2	2	2	0	0	2	2	2	0	2	2	0	2
Bin_5.062	0	2	0	2	2	2	2	2	2	2	0	1	2	0	2	2	2	2	0	0	2	0	2	0	2	2	2	2	0	2	2	2	2	2	2	2	2	2	2	0	0	2	2	2	0	2	2	0	2
Bin_5.063	0	2	0	2	2	2	2	2	2	2	0	1	2	0	2	2	2	2	0	0	2	0	2	0	2	2	2	2	0	2	2	2	2	2	2	2	2	2	2	0	0	2	2	2	0	2	2	0	2
Bin_5.064	0	2	0	2	2	2	2	2	2	2	0	1	2	0	2	2	2	2	0	0	2	0	2	0	2	2	2	2	0	2	2	2	2	2	2	2	2	2	2	0	0	2	2	2	0	2	2	0	2
Bin_5.065	0	2	0	2	2	2	2	2	2	2	0	1	2	0	2	2	2	2	0	0	2	0	2	0	2	2	2	2	0	2	2	2	2	2	2	2	2	2	2	2	0	2	2	2	0	2	2	0	2
Bin_5.066	0	2	0	2	2	1	2	2	2	2	0	1	2	0	2	2	2	2	0	0	2	0	2	0	2	2	2	2	0	2	2	2	2	2	1	2	2	2	2	2	0	2	2	2	0	2	2	0	2
Bin_5.067	1	2	2	2	2	1	2	2	2	2	1	1	2	2	2	2	2	2	1	0	2	1	2	0	2	2	2	2	2	2	2	2	2	2	1	2	2	2	2	2	1	2	2	2	1	2	2	1	2
Bin_5.068	1	2	2	2	2	1	2	2	2	2	1	1	2	2	2	2	2	2	1	1	2	1	2	1	2	2	2	2	2	2	1	2	2	2	1	2	2	2	2	2	1	2	2	2	1	2	2	1	2
Bin_5.069	1	2	2	2	2	1	2	2	2	2	1	1	2	2	2	2	2	2	1	1	2	1	2	1	2	2	2	2	2	2	1	2	2	2	1	2	2	2	2	2	1	2	2	2	1	2	2	1	2
Bin_5.070	1	2	2	2	2	1	2	2	2	2	1	1	2	2	2	2	2	2	1	1	2	1	2	1	2	2	2	2	2	2	1	2	2	2	1	2	2	2	2	2	1	2	2	2	1	2	2	1	2
Bin_5.071	1	2	2	2	2	1	2	2	2	2	1	1	2	2	2	2	2	2	1	1	2	1	2	1	2	2	2	2	2	2	1	2	2	2	1	2	2	2	2	2	1	2	2	2	1	2	2	1	2
Bin_5.072	1	2	2	2	2	1	2	2	2	2	1	1	2	2	2	2	2	2	1	1	2	1	2	1	2	2	2	2	2	2	1	2	2	2	1	2	2	2	2	2	1	2	2	2	1	2	2	1	2
Bin_5.073	1	2	2	2	2	1	2	2	2	2	1	1	2	2	2	2	2	2	1	1	2	1	2	1	2	2	2	2	2	2	1	2	2	2	1	2	2	2	2	2	1	2	2	2	1	2	2	1	2
Bin_5.074	1	2	2	2	2	1	2	2	2	2	1	1	2	2	2	2	2	2	1	1	2	1	2	1	2	2	2	2	2	2	1	2	2	2	1	2	2	2	2	2	1	2	2	2	1	2	2	1	2
Bin_5.075	1	2	2	2	2	1	1	2	2	2	1	1	2	2	2	2	2	2	1	1	2	1	2	1	2	2	2	2	2	2	1	2	2	2	1	2	2	2	2	2	1	1	2	2	1	2	2	1	2
Bin_5.076	1	2	2	2	2	1	1	2	2	2	1	1	2	2	2	2	2	2	1	1	2	1	2	1	2	2	2	2	2	2	1	2	2	2	1	1	2	2	2	2	1	1	2	2	1	2	2	1	2
Bin_5.077	1	2	2	2	2	1	1	2	2	2	1	1	2	2	2	2	2	2	1	1	2	1	2	1	2	2	2	2	2	2	1	2	2	2	1	1	2	2	2	2	1	1	2	2	1	2	2	1	2
Bin_5.078	1	2	2	2	2	1	1	2	2	2	1	1	2	2	2	2	2	2	1	1	2	1	2	1	2	2	1	2	2	2	1	2	2	2	1	1	2	2	2	2	1	1	2	2	1	2	2	1	1
Bin_5.079	1	2	2	2	2	1	1	2	2	2	1	1	2	2	2	2	2	2	1	1	2	1	2	1	2	2	1	1	2	2	1	2	2	2	1	1	2	2	2	2	1	1	2	2	1	2	2	1	1
Bin_5.080	1	2	2	2	2	1	1	2	2	2	1	1	2	2	2	2	2	2	1	1	2	1	2	1	2	2	1	1	2	2	1	2	2	2	1	1	2	2	2	2	1	1	2	2	1	2	2	1	1
Bin_5.081	1	2	2	2	2	1	1	2	2	2	1	1	2	2	1	2	2	2	1	1	2	1	2	1	2	2	1	1	2	2	1	2	2	2	1	1	2	2	2	2	1	1	2	2	1	2	2	1	1
Bin_5.082	1	2	2	2	2	1	1	2	2	2	1	1	2	2	1	2	2	2	1	1	2	1	2	1	2	2	1	1	2	2	1	2	2	2	1	1	1	2	2	2	1	1	2	2	1	2	2	1	1
Bin_5.083	1	2	2	2	2	1	1	2	2	2	1	1	2	2	1	2	2	2	1	1	2	1	2	1	2	2	1	1	2	2	1	2	2	2	1	1	1	2	2	2	1	1	2	2	1	2	2	1	1
Bin_5.084	1	2	2	2	1	1	1	2	2	2	1	1	2	2	1	2	2	2	1	1	2	1	2	1	2	2	1	1	2	2	1	2	2	2	1	1	1	2	2	1	1	1	2	2	1	2	2	1	1
Bin_5.085	1	2	2	2	1	1	1	2	2	2	1	1	2	2	1	2	2	2	1	1	2	1	2	1	2	2	1	1	2	2	1	2	2	2	1	1	1	2	2	1	1	1	2	2	1	2	2	1	1
Bin_5.086	1	2	2	2	1	1	1	2	2	1	1	1	2	2	1	2	2	2	1	1	2	1	2	1	2	2	1	1	2	2	1	2	2	2	1	1	1	2	2	1	1	1	2	2	1	2	2	1	1
Bin_5.087	1	2	2	2	1	1	1	2	2	1	1	1	2	2	1	2	2	2	1	1	2	1	2	1	2	2	1	1	2	2	1	2	2	2	1	1	1	2	2	1	1	1	2	2	1	2	2	1	1
Bin_5.088	1	2	2	2	1	1	1	2	2	1	1	1	2	2	1	2	2	2	1	1	2	1	2	1	2	2	1	1	2	2	1	2	2	2	1	1	1	2	2	1	1	1	2	2	1	2	2	1	1
Bin_5.089	1	2	2	2	1	1	1	2	2	1	1	1	2	2	1	2	2	1	1	1	2	1	2	1	2	2	1	1	2	2	1	2	2	2	1	1	1	2	2	1	1	1	2	2	1	2	2	1	1
Bin_5.090	1	2	2	2	1	1	1	2	2	1	1	1	2	2	1	2	2	1	1	1	2	1	2	1	2	2	1	1	2	2	1	2	2	2	1	1	1	2	2	1	1	1	2	2	1	2	2	1	1
Bin_5.091	1	2	2	2	1	1	1	2	2	1	1	1	2	2	1	1	2	1	1	1	2	1	2	1	2	2	1	1	2	2	1	2	2	2	1	1	1	2	2	1	1	1	2	2	1	2	2	1	1
Bin_5.092	1	2	2	2	1	1	1	2	2	1	1	1	2	2	1	1	2	1	1	1	2	1	2	1	2	2	1	1	2	2	1	2	2	2	1	1	1	2	2	1	1	1	2	2	1	2	2	1	1
Bin_5.093	1	2	2	2	1	1	1	2	2	1	1	1	2	2	1	1	2	1	1	1	2	1	2	1	2	2	1	1	2	2	1	2	2	2	1	1	1	2	2	1	1	1	2	2	1	2	2	1	1
Bin_5.094	1	2	2	2	1	1	1	2	2	1	1	1	2	2	1	1	2	1	1	1	2	1	2	1	2	2	1	1	2	2	1	2	2	2	1	1	1	0	2	1	1	1	2	2	1	2	2	1	1
Bin_5.095	1	2	2	2	1	1	1	2	2	1	1	1	2	2	1	1	2	1	1	1	2	1	2	1	2	2	1	1	2	2	1	2	2	2	1	1	1	0	2	1	1	1	2	2	1	2	2	1	1
Bin_5.096	1	2	2	2	1	1	1	2	2	1	1	1	2	2	1	1	2	1	1	1	2	1	2	1	2	2	1	1	2	2	1	2	2	2	1	1	1	2	2	1	1	1	2	2	1	2	2	1	1
Bin_5.097	1	2	2	2	1	1	1	2	2	1	1	1	2	2	1	1	2	1	1	1	2	1	2	1	2	2	1	1	2	2	1	2	2	2	1	1	1	2	2	1	1	1	2	2	1	2	2	1	1
Bin_5.098	1	2	2	2	1	1	1	2	2	1	1	1	2	2	1	1	2	1	1	1	2	1	2	1	2	2	1	1	2	2	1	2	2	2	1	1	1	2	2	1	1	1	2	2	1	2	2	1	1
Bin_5.099	1	2	2	2	1	1	1	2	2	1	1	1	2	2	1	1	2	1	1	1	2	1	2	1	2	2	1	1	2	2	1	2	2	2	1	1	1	2	2	1	1	1	2	2	1	2	2	1	1
Bin_5.100	1	2	2	2	1	1	1	2	2	1	1	1	2	2	1	1	2	1	1	1	2	1	2	1	2	2	1	1	2	2	1	2	2	2	1	1	1	2	2	1	2	1	2	2	1	2	2	1	1
Bin_5.101	2	2	2	2	2	1	1	2	2	1	1	2	2	2	1	1	2	1	1	1	2	1	2	1	2	2	1	1	2	2	1	2	2	2	1	1	1	2	2	1	2	1	2	2	1	2	2	1	1
Bin_5.102	2	2	2	2	2	1	1	2	2	1	1	2	2	2	1	1	2	1	1	1	2	1	2	1	2	2	1	1	2	2	1	2	2	2	1	1	1	2	2	1	2	1	2	2	1	2	2	1	1
Bin_5.103	2	2	2	2	2	1	1	2	2	1	1	2	2	2	1	1	2	1	1	1	2	1	2	1	2	2	1	1	2	2	1	2	2	2	1	1	2	2	2	1	2	1	2	2	1	2	2	1	1
Bin_5.104	2	2	2	2	2	1	1	2	2	1	1	2	2	2	1	1	2	1	2	1	2	1	2	1	2	2	1	1	2	2	1	2	2	2	1	1	2	2	2	1	2	1	2	2	1	2	2	1	1
Bin_5.105	2	2	2	2	2	1	1	2	2	1	1	2	2	2	1	1	2	1	2	1	2	1	2	1	2	2	1	1	2	2	1	2	2	2	1	1	2	2	2	1	2	1	2	2	1	2	2	1	1
Bin_5.106	2	2	2	2	2	1	2	2	2	2	1	2	2	2	1	1	2	1	2	2	2	1	2	1	2	2	1	1	2	2	1	2	2	2	1	1	2	2	2	1	2	1	2	2	2	2	2	2	1
Bin_5.107	2	2	2	2	2	1	2	2	2	2	1	2	2	2	1	1	2	1	2	2	2	1	2	1	2	2	1	1	2	2	1	2	2	2	1	1	2	2	2	1	2	1	2	2	2	2	2	2	1
Bin_5.108	2	2	2	2	2	1	2	2	2	2	1	2	2	2	1	1	2	1	2	2	2	1	2	1	2	2	1	1	2	2	1	2	2	2	1	1	2	2	2	1	2	1	2	2	2	2	2	2	1
Bin_5.109	2	2	2	2	2	1	2	2	2	2	1	2	2	2	1	1	2	1	2	2	2	1	2	1	2	2	1	1	2	2	1	2	2	2	1	1	2	2	2	1	2	1	2	2	2	2	2	2	1
Bin_5.110	2	2	2	2	2	1	2	2	2	2	2	2	2	2	1	1	2	1	2	2	2	1	2	1	2	2	1	1	2	2	1	2	2	2	1	1	2	2	2	1	2	1	2	2	2	2	2	2	1
Bin_5.111	2	2	2	2	2	1	2	2	2	2	2	2	2	2	1	1	2	1	2	2	2	2	2	1	2	2	1	1	2	2	1	2	2	2	1	1	2	2	2	1	2	1	2	2	2	2	2	2	1
Bin_5.112	2	2	2	2	0	1	2	2	2	2	2	2	2	2	1	1	2	1	2	2	2	2	2	1	2	2	1	1	2	2	1	2	2	2	1	1	2	2	2	1	2	1	2	2	2	2	2	2	1
Bin_5.113	2	2	2	2	0	1	2	2	2	2	2	2	2	2	1	1	2	1	2	2	2	2	2	1	2	2	1	1	2	2	1	2	2	2	1	1	2	2	2	1	2	1	2	2	2	2	2	2	2
Bin_5.114	2	2	2	2	0	1	2	2	2	2	2	2	2	2	1	1	2	1	0	2	2	2	2	1	2	2	1	1	2	2	1	2	2	2	1	1	2	2	2	1	2	1	2	2	2	2	2	2	2
Bin_5.115	2	2	2	2	0	2	2	2	2	2	2	2	2	2	1	1	2	1	0	2	2	2	2	2	2	2	1	2	2	2	1	2	2	2	2	2	2	2	2	1	2	1	2	2	2	2	2	2	2
Bin_5.116	2	2	2	2	0	2	2	2	2	2	2	2	2	2	1	1	2	0	0	2	2	2	2	2	2	2	0	2	2	2	0	2	2	2	2	2	2	2	2	2	2	0	2	2	2	2	2	2	2
Bin_5.117	2	2	2	2	1	1	2	2	2	2	2	2	2	2	1	1	2	2	1	2	2	2	2	2	2	2	1	2	2	2	1	2	2	2	2	2	2	2	2	2	2	1	2	2	2	2	2	2	2
Bin_5.118	2	2	2	2	1	1	2	2	2	2	2	2	2	2	1	1	2	2	1	2	2	2	2	2	2	2	1	2	2	2	1	2	2	2	2	2	2	2	2	2	2	1	2	2	1	2	2	2	2
Bin_5.119	2	2	2	2	1	1	2	2	2	2	2	2	2	2	1	1	2	2	1	2	2	2	2	2	2	2	1	1	2	2	1	2	2	2	2	2	2	2	2	2	2	1	2	2	1	2	2	2	2
Bin_5.120	2	2	2	2	1	1	2	2	2	2	2	2	2	2	1	1	2	2	1	2	2	2	2	2	2	2	1	1	2	2	1	2	2	2	2	2	2	2	2	2	2	1	2	2	1	2	2	1	2
Bin_5.121	2	2	2	2	1	1	1	2	2	2	2	2	2	2	1	1	2	2	1	2	2	2	2	2	2	2	1	1	2	2	1	2	2	2	2	2	2	2	2	2	2	1	2	2	1	2	2	1	2
Bin_5.122	2	2	2	2	1	1	1	2	2	2	2	2	2	2	1	1	2	2	1	2	2	2	2	2	2	2	1	1	2	2	1	2	2	2	2	2	2	2	2	2	1	1	2	2	1	2	2	1	2
Bin_5.123	2	2	2	2	1	1	1	2	2	2	2	2	2	2	1	1	2	2	1	2	2	2	2	2	2	2	1	1	2	2	1	2	2	2	2	2	2	2	2	2	1	1	2	2	1	2	2	1	2
Bin_5.124	2	2	2	1	1	1	1	2	1	2	2	2	2	2	1	1	1	2	1	2	2	2	2	2	2	2	1	1	2	2	1	2	2	2	2	2	2	2	2	2	1	1	2	2	1	2	2	1	2
Bin_5.125	2	2	2	1	1	1	1	2	1	2	2	2	2	2	1	1	1	2	1	2	2	2	2	2	2	2	1	1	2	2	1	2	2	2	2	2	2	2	2	2	1	1	2	2	1	2	2	1	2
Bin_5.126	2	2	2	1	1	1	1	2	1	2	2	2	2	2	1	1	1	2	1	2	2	2	2	2	2	2	1	1	2	2	1	2	2	2	2	2	2	2	2	2	1	1	2	2	1	2	2	1	2
Bin_5.127	2	2	2	1	1	1	1	2	1	2	1	2	2	2	1	1	1	2	1	2	2	2	2	2	2	2	1	1	2	2	1	2	2	2	2	2	2	2	2	2	1	1	2	2	1	2	2	1	2
Bin_5.128	2	2	2	1	1	1	1	2	1	2	1	2	2	2	1	1	1	2	1	2	2	2	2	2	2	2	1	1	2	2	1	2	2	2	2	2	2	2	2	2	1	1	2	2	1	2	2	1	2
Bin_5.129	2	2	2	1	1	1	1	2	1	2	1	2	2	2	1	1	1	2	1	2	2	2	2	2	2	2	1	1	2	2	1	2	2	2	1	2	2	2	2	2	1	1	2	2	1	2	2	1	2
Bin_5.130	2	2	2	1	1	1	1	2	1	2	1	2	2	2	1	1	1	2	1	2	2	2	2	2	2	2	1	1	2	2	1	2	2	2	1	1	2	2	2	2	1	1	2	2	1	2	2	1	2
Bin_5.131	2	2	2	1	1	1	1	2	1	2	1	2	2	2	1	1	1	2	1	2	2	2	2	2	2	2	1	1	2	2	1	2	2	2	1	1	2	2	2	2	1	1	2	2	1	2	2	1	2
Bin_5.132	2	2	2	1	1	1	1	2	1	2	1	2	2	2	1	1	1	2	1	2	2	2	2	2	2	2	1	1	2	2	1	2	2	2	1	1	2	2	2	2	1	1	2	2	1	2	2	1	2
Bin_5.133	1	2	2	1	1	1	1	2	1	2	1	2	2	2	1	1	1	2	1	2	2	2	2	1	2	2	1	1	2	2	1	2	2	2	1	1	2	2	2	2	1	1	2	2	1	2	2	1	2
Bin_5.134	1	2	2	1	1	1	1	2	1	2	1	2	2	2	1	1	1	2	1	2	2	2	2	1	2	2	1	1	2	2	1	2	2	2	1	1	2	2	2	2	1	1	2	2	1	2	2	1	2
Bin_5.135	1	2	2	1	1	1	1	2	1	2	1	2	2	2	1	1	1	2	1	2	2	2	2	1	2	2	1	1	2	2	1	2	2	2	1	1	2	2	2	2	1	1	2	2	1	2	2	1	2
Bin_5.136	1	2	2	1	1	1	1	2	1	2	1	2	2	2	1	1	1	2	1	2	2	2	2	1	2	2	1	1	2	2	1	2	2	2	1	1	1	2	2	2	1	1	2	2	1	2	2	1	2
Bin_5.137	1	2	2	1	1	1	1	2	1	1	1	2	2	2	1	1	1	2	1	2	2	2	2	1	2	2	1	1	2	2	1	2	2	1	1	1	1	1	2	2	1	1	2	2	1	2	2	1	2
Bin_5.138	1	2	2	1	1	1	1	2	1	1	1	2	2	2	1	1	1	2	1	2	2	2	2	1	2	2	1	1	2	2	1	2	2	1	1	1	1	1	2	2	1	1	2	2	1	2	2	1	2
Bin_5.139	1	2	2	1	1	1	1	2	1	1	1	2	2	2	1	1	1	2	1	2	2	2	2	1	2	2	1	1	2	2	1	2	2	1	1	1	1	1	2	2	1	1	2	2	1	2	2	1	2
Bin_5.140	1	2	2	1	1	1	1	2	1	1	1	2	2	2	2	1	1	2	1	2	2	2	2	1	2	2	1	1	2	2	1	2	2	1	1	1	1	1	2	2	1	1	2	2	1	2	2	1	2
Bin_5.141	1	2	2	1	1	1	1	2	1	1	1	2	2	2	2	1	1	2	1	2	2	2	2	1	2	2	1	1	2	2	1	2	2	1	1	1	1	1	2	2	1	1	2	2	1	2	2	1	2
Bin_5.142	1	2	2	1	1	1	1	2	1	1	1	2	2	2	2	2	1	2	1	2	2	2	2	1	2	2	1	1	2	2	1	2	2	1	1	1	1	1	2	2	1	1	2	2	1	2	2	1	2
Bin_5.143	1	2	2	1	1	1	1	2	1	1	1	2	2	2	2	2	1	2	1	2	2	2	2	1	2	2	1	1	2	2	1	2	2	1	1	1	1	1	2	2	1	1	2	2	1	2	2	1	2
Bin_5.144	1	2	2	1	1	1	1	2	1	1	1	2	2	2	2	2	1	2	1	2	2	2	2	1	2	2	1	1	2	2	1	2	2	1	1	1	1	1	2	2	1	1	2	2	1	2	2	1	2
Bin_5.145	1	2	2	1	1	1	1	2	1	1	1	2	2	2	2	2	1	2	1	2	2	2	2	1	2	2	1	1	2	2	1	2	2	1	1	1	1	1	2	2	1	1	2	2	1	2	2	1	2
Bin_5.146	1	2	2	1	1	1	1	2	1	1	1	2	2	2	2	2	1	2	1	2	2	2	2	1	2	2	1	1	2	2	1	2	2	1	1	1	1	1	2	2	1	1	2	2	1	2	2	1	2
Bin_5.147	1	1	2	1	1	1	1	2	1	1	1	2	2	2	2	2	1	2	1	2	2	2	2	1	2	2	1	1	2	2	1	2	2	1	1	1	1	1	2	2	1	1	2	2	1	2	2	1	2
Bin_5.148	1	1	2	1	1	1	1	2	1	1	1	2	2	2	2	2	1	2	1	2	2	2	2	1	2	2	1	1	2	2	1	2	2	1	1	1	1	1	2	2	1	1	2	2	1	2	2	1	2
Bin_5.149	1	1	2	1	1	1	1	2	1	1	1	2	2	2	2	2	1	2	1	2	2	2	2	1	2	2	1	1	2	2	1	2	2	1	1	1	1	1	2	2	1	2	2	2	1	2	2	1	2
Bin_5.150	1	1	2	1	1	1	1	2	1	1	1	2	2	2	2	2	1	2	1	2	2	2	2	1	2	2	1	1	2	2	1	2	2	1	1	1	1	1	2	2	1	2	2	2	1	2	2	1	2
Bin_5.151	1	1	2	1	1	1	1	2	1	1	1	2	2	2	2	2	1	2	1	2	2	2	2	1	2	2	1	1	2	2	1	2	2	1	1	1	1	1	2	2	1	2	2	2	1	2	2	1	2
Bin_5.152	1	1	2	1	1	1	1	2	1	1	1	2	2	2	2	2	1	2	1	2	2	2	2	1	2	2	1	1	2	2	1	2	2	1	1	1	1	1	2	2	1	2	2	2	1	2	2	1	2
Bin_5.153	1	1	2	1	1	1	1	2	1	1	1	2	2	2	2	2	1	2	1	2	2	2	2	1	2	2	1	1	2	2	1	2	2	1	1	1	1	1	2	2	1	2	2	2	1	2	2	1	2
Bin_5.154	1	1	2	1	1	1	1	2	1	1	1	2	2	2	2	2	1	2	1	2	2	2	2	1	2	2	1	2	2	2	1	2	2	1	1	1	1	1	2	2	1	2	2	2	1	2	2	1	2
Bin_5.155	1	2	2	1	1	1	1	2	2	1	1	2	2	2	2	2	1	2	1	2	2	2	2	1	2	2	1	2	2	2	1	2	2	2	2	2	1	1	2	2	1	2	2	2	1	2	2	1	2
Bin_5.156	1	2	2	1	1	1	1	2	2	1	1	2	2	2	2	2	1	2	1	2	2	2	2	1	2	2	1	2	2	2	1	2	2	2	2	2	1	1	2	2	2	2	2	2	1	2	2	1	2
Bin_5.157	1	2	2	1	2	1	2	2	2	1	1	2	2	2	2	2	1	2	1	2	2	2	2	1	2	2	1	2	2	2	1	2	2	2	2	2	1	1	2	2	2	2	2	2	1	2	2	1	0
Bin_5.158	1	2	2	1	2	1	2	2	2	2	1	2	2	2	2	2	1	2	1	2	2	2	2	1	2	2	1	2	2	2	1	2	2	2	2	2	1	1	2	2	2	2	2	2	1	2	2	1	0
Bin_5.159	1	2	2	1	2	1	2	2	2	2	1	2	2	2	2	2	1	2	1	2	2	2	2	2	2	2	1	2	2	2	1	2	2	2	2	2	1	1	2	2	2	2	2	2	1	2	2	1	0
Bin_5.160	1	2	2	1	2	1	2	2	2	2	2	2	2	2	2	2	1	2	1	2	2	2	2	2	2	2	1	2	2	2	1	2	2	2	2	2	1	1	2	2	2	2	2	2	1	2	2	1	0
Bin_5.161	2	2	2	1	2	1	2	2	2	2	2	2	2	2	2	2	1	2	1	2	2	2	2	2	2	2	1	2	2	2	1	2	2	2	2	2	2	2	2	2	2	2	2	2	1	2	2	2	0
Bin_5.162	2	2	2	1	2	1	2	2	2	2	2	2	2	2	2	2	1	2	1	2	2	2	2	2	2	2	1	2	2	2	1	2	2	2	2	2	2	2	2	2	2	2	2	2	1	2	2	2	0
Bin_5.163	2	2	2	1	2	1	2	2	2	2	2	2	2	2	2	2	1	2	1	2	2	2	2	2	2	2	1	2	2	2	1	2	2	2	2	2	2	2	2	2	2	2	2	2	1	2	2	2	0
Bin_5.164	2	2	2	1	2	1	2	2	2	2	2	2	2	2	2	2	1	2	2	2	2	2	2	2	2	2	1	2	2	2	1	2	2	2	2	2	2	2	2	2	2	2	2	2	1	2	2	2	0
Bin_5.165	2	2	2	1	2	1	2	2	2	2	2	2	2	2	2	2	1	2	2	2	2	2	2	2	2	2	1	2	2	2	1	2	2	2	2	2	2	2	2	2	2	2	2	2	1	2	2	2	0
Bin_5.166	2	2	2	1	2	1	2	2	2	2	2	2	2	2	2	2	1	2	2	2	2	2	2	2	2	2	1	2	2	2	1	2	2	2	2	2	2	2	2	2	2	2	2	2	2	2	2	2	0
Bin_5.167	2	2	2	1	2	0	2	2	2	2	2	2	2	2	2	2	1	2	2	2	2	2	2	2	2	2	1	2	2	2	1	2	2	2	2	2	2	2	2	2	2	2	2	2	2	2	0	2	0
Bin_5.168	2	2	0	0	2	0	2	2	2	2	2	2	0	2	2	2	0	2	2	2	0	2	0	2	2	2	0	2	2	0	1	2	2	2	2	2	2	2	2	2	2	2	2	0	2	2	0	2	0
Bin_5.169	2	2	0	0	2	0	2	2	2	2	2	2	0	2	2	2	0	2	2	2	0	2	0	2	2	2	0	2	2	0	1	2	2	2	0	0	2	2	2	2	2	2	2	0	2	2	0	2	0
Bin_5.170	2	2	0	0	2	0	2	2	2	2	2	2	0	2	2	2	0	2	2	2	0	2	0	2	2	2	0	2	2	0	2	2	2	2	0	0	2	2	2	2	2	2	2	0	2	2	0	2	0
Bin_5.171	2	2	0	0	2	0	2	2	2	2	2	2	0	2	2	2	0	2	2	2	0	2	0	2	2	2	0	2	2	0	2	2	2	2	0	0	2	2	2	2	2	0	2	0	2	2	0	2	0
Bin_5.172	2	2	0	0	2	0	2	2	2	2	2	2	0	2	2	2	0	2	2	2	0	2	0	2	2	2	0	2	2	0	2	2	2	2	0	0	2	2	2	2	2	0	2	0	2	2	0	2	0
Bin_5.173	2	2	0	0	2	0	2	2	2	2	2	2	0	2	2	2	0	2	2	2	0	2	0	2	2	2	0	2	2	0	2	2	2	2	0	0	2	2	2	2	2	0	2	0	2	2	0	2	0
Bin_5.174	2	2	0	0	2	0	2	2	2	2	2	2	0	2	2	2	0	2	2	2	0	2	0	2	2	2	0	2	2	0	2	2	2	2	0	0	2	2	2	2	2	0	2	0	2	2	0	2	0
Bin_5.175	2	2	0	0	2	0	2	2	2	2	2	2	0	2	2	2	0	2	2	2	0	2	0	2	2	2	0	2	2	0	2	2	2	2	0	0	2	2	2	2	2	0	2	0	2	2	0	2	0
Bin_5.176	2	2	0	0	2	0	2	2	2	2	2	2	0	2	2	2	0	2	2	2	0	2	0	2	2	2	0	2	2	0	2	2	2	2	0	0	2	2	2	2	2	0	2	0	2	2	0	2	0
Bin_5.177	2	2	0	0	2	0	2	0	2	2	2	2	0	2	2	2	0	2	2	2	0	2	0	2	2	2	0	2	2	0	2	2	2	2	0	0	2	2	2	2	2	0	2	0	2	2	0	2	0
Bin_5.178	2	2	0	0	2	0	2	0	2	2	2	2	0	2	2	2	0	2	2	2	0	2	0	2	2	2	0	2	2	0	2	2	2	2	0	0	2	2	2	2	2	0	2	0	2	2	0	2	0
Bin_5.179	2	2	0	0	2	0	2	0	2	2	2	2	0	2	2	2	0	2	2	2	0	2	0	2	2	2	0	2	2	0	2	2	2	2	0	0	2	2	2	2	2	0	2	0	2	2	0	2	0
Bin_5.180	2	2	0	0	2	0	2	0	2	2	2	2	0	2	2	2	0	2	2	2	0	2	0	2	2	2	0	2	2	0	2	2	2	2	0	0	2	2	2	2	2	0	2	0	2	2	0	2	0
Bin_5.181	2	2	0	0	2	0	2	0	2	2	2	2	0	2	0	0	0	2	2	2	0	2	0	2	2	2	0	2	2	0	2	2	2	2	0	0	2	2	2	2	2	0	2	0	2	2	0	2	0
Bin_5.182	2	2	0	0	2	0	2	0	2	2	2	2	0	2	0	0	0	2	2	2	0	2	0	2	2	2	0	2	2	0	0	2	2	2	0	0	2	2	2	2	2	0	2	0	2	2	0	2	0
Bin_5.183	2	2	0	0	2	0	2	0	2	2	2	2	0	1	0	0	0	2	2	2	0	2	0	2	2	2	2	2	2	0	0	2	2	2	0	0	2	2	2	2	2	0	2	0	2	2	0	2	0
Bin_5.184	2	2	0	0	2	0	2	0	2	2	2	2	0	1	0	0	0	2	2	2	0	2	0	2	2	2	2	2	2	0	0	2	2	2	0	0	2	2	2	2	2	0	2	0	2	2	0	2	0
Bin_5.185	2	2	0	0	2	0	2	0	2	2	2	2	0	1	0	0	0	2	2	2	0	2	1	2	2	2	2	2	2	0	0	2	2	2	0	0	2	2	2	2	2	0	2	0	2	2	0	2	0
Bin_5.186	2	2	0	0	2	0	2	0	2	2	2	2	0	1	0	0	0	2	2	2	0	0	1	2	2	2	2	2	2	0	0	2	2	2	0	0	2	2	2	2	2	0	2	0	2	2	0	2	0
Bin_5.187	2	2	0	0	2	0	2	0	0	2	2	2	0	1	0	0	0	2	2	2	0	0	1	2	2	2	2	2	2	0	0	2	2	2	0	0	2	2	2	2	2	0	2	0	2	2	0	2	0
Bin_5.188	2	2	0	0	2	0	2	0	0	2	2	2	0	1	0	0	0	2	2	2	0	0	1	2	2	2	2	2	2	0	2	2	2	2	0	0	2	2	2	2	2	0	2	0	2	2	0	2	0
Bin_5.189	2	2	0	0	2	0	2	0	0	2	2	2	0	1	0	0	0	2	2	2	0	0	1	2	2	2	2	2	2	0	2	2	2	2	0	0	2	2	2	2	2	0	2	0	2	2	0	2	0
Bin_5.190	2	2	0	0	2	0	2	0	0	2	2	2	0	0	0	0	0	2	2	2	0	0	1	2	2	2	2	2	2	0	2	2	2	2	0	0	2	2	2	2	2	0	2	0	2	2	0	2	0
Bin_5.191	2	2	0	0	2	0	2	0	0	2	2	2	0	0	0	0	0	2	2	2	0	0	1	2	2	2	2	2	2	0	2	2	2	2	0	0	2	2	2	2	2	0	2	0	2	2	0	2	0
Bin_5.192	2	2	0	0	2	0	2	0	0	2	2	2	0	0	0	0	0	2	2	2	0	0	1	2	2	2	2	2	2	0	2	2	2	2	0	0	2	2	2	2	2	0	2	0	2	2	0	2	0
Bin_5.193	2	2	0	0	2	0	2	0	0	2	2	2	0	0	0	0	0	2	2	2	0	2	1	2	2	2	2	2	2	0	2	2	2	2	0	0	2	2	2	2	2	0	2	0	2	2	0	2	0
Bin_5.194	2	2	0	0	2	0	2	0	0	2	2	2	0	0	0	0	0	2	2	2	0	2	1	2	2	2	2	2	2	0	2	2	2	2	0	0	2	2	2	2	2	0	2	0	2	2	0	2	0
Bin_5.195	2	2	0	0	2	0	2	0	0	2	2	2	0	0	0	0	0	2	2	2	0	2	1	2	2	2	0	2	2	0	2	2	2	2	0	0	2	2	2	2	2	0	2	0	2	2	0	2	0
Bin_5.196	2	2	2	0	2	0	2	0	0	2	2	2	0	0	0	0	0	2	2	2	0	2	1	2	2	2	0	2	2	0	2	0	2	2	0	0	2	2	2	2	2	0	2	0	2	2	0	2	0
Bin_5.197	2	2	2	0	2	0	2	0	0	2	2	2	0	0	0	0	0	2	2	2	0	2	1	2	2	2	0	2	2	0	2	0	2	2	0	0	2	2	2	2	2	0	2	0	2	2	0	2	0
Bin_5.198	2	2	2	0	2	0	2	0	0	2	2	2	2	0	0	0	0	2	2	2	0	2	1	2	2	2	0	2	2	0	2	0	2	2	0	0	2	2	2	2	2	0	2	0	2	2	0	2	0
Bin_5.199	2	2	2	0	2	0	2	0	0	2	2	2	2	0	0	0	0	2	2	2	0	2	1	2	2	2	0	2	2	0	2	0	2	2	0	0	2	2	2	2	2	2	2	0	2	2	0	2	0
Bin_5.200	2	2	2	0	2	0	2	0	0	2	2	2	2	0	0	0	0	2	2	2	0	2	1	2	2	2	0	2	2	0	2	0	2	2	0	0	2	2	2	2	2	2	2	0	2	2	0	2	0
Bin_5.201	2	2	2	0	2	0	0	0	0	2	2	2	2	0	0	0	0	2	2	2	0	2	1	2	2	2	0	2	2	0	2	0	2	2	0	0	2	2	2	2	2	2	2	0	2	2	0	2	0
Bin_5.202	2	2	2	0	2	0	0	0	0	2	2	2	2	0	0	0	0	2	2	2	0	2	1	2	2	2	0	2	2	0	2	0	2	2	0	0	2	2	2	2	2	2	2	0	2	2	0	2	0
Bin_5.203	2	2	2	0	2	0	0	0	0	2	2	2	2	0	0	0	0	2	2	2	0	2	2	2	2	2	0	2	2	0	2	0	2	2	0	0	2	2	2	2	2	2	2	0	2	2	0	2	0
Bin_5.204	2	2	2	0	2	0	0	0	0	2	2	2	2	0	0	0	0	2	2	2	0	2	2	2	2	2	0	2	2	0	2	0	2	2	0	0	2	2	2	2	2	2	2	0	2	2	0	2	0
Bin_5.205	2	2	2	0	2	0	0	0	0	2	2	2	2	0	0	0	0	2	2	2	0	2	2	2	2	2	0	2	2	0	2	0	2	2	0	0	2	2	2	2	2	2	2	0	2	2	0	2	0
Bin_5.206	2	2	2	0	2	0	0	0	0	2	2	2	2	0	0	0	0	2	2	2	0	2	2	2	2	2	0	2	2	0	2	0	2	2	0	0	2	2	2	2	2	2	2	0	2	2	0	2	0
Bin_5.207	2	2	2	0	2	0	0	0	0	2	2	2	2	0	0	0	2	2	2	2	0	2	2	2	2	2	0	2	2	0	2	0	2	2	0	0	2	2	2	2	2	2	2	0	2	2	0	2	0
Bin_5.208	2	2	2	0	2	0	0	0	0	2	2	2	2	0	0	0	2	2	2	2	0	2	2	2	2	2	0	2	2	0	2	0	2	2	0	0	2	2	2	2	2	1	2	0	2	2	0	2	0
Bin_5.209	2	2	2	0	2	0	0	0	0	2	2	2	2	0	0	0	2	2	2	2	0	2	2	2	2	2	0	2	2	0	2	0	2	2	0	0	2	2	2	2	2	1	2	0	2	2	0	2	0
Bin_5.210	2	2	2	0	2	2	0	0	0	2	2	2	2	0	0	0	2	2	2	2	0	2	2	2	2	2	0	2	2	0	2	0	2	2	0	0	2	2	2	2	2	1	2	0	2	2	0	2	0
Bin_5.211	2	2	2	0	2	2	0	0	0	2	2	2	2	0	0	0	2	2	2	2	0	2	2	2	2	2	0	2	2	0	2	0	2	2	0	0	2	2	2	2	2	1	2	0	2	2	0	2	0
Bin_5.212	2	2	2	0	2	2	0	0	0	2	2	0	2	0	0	0	2	2	2	2	0	2	2	2	2	2	0	2	2	0	2	0	2	2	0	0	2	2	2	2	2	1	2	0	2	2	0	2	0
Bin_5.213	2	2	2	0	2	2	0	0	0	2	2	0	2	0	0	0	2	2	2	2	0	2	2	2	2	2	0	2	2	0	2	0	2	2	0	0	2	2	2	2	2	1	2	2	2	2	0	2	0
Bin_5.214	2	2	2	2	2	2	0	2	0	2	2	0	2	0	0	0	2	2	2	2	0	2	2	2	2	2	0	2	2	0	2	0	2	2	0	0	2	2	2	2	2	1	2	2	2	2	0	2	0
Bin_5.215	2	2	2	2	2	2	0	2	0	0	2	0	2	0	0	0	2	2	2	2	0	2	2	2	2	2	0	2	2	0	2	0	2	2	0	0	2	2	2	2	2	1	2	2	2	2	0	2	0
Bin_5.216	2	2	2	2	2	2	0	2	0	0	2	0	2	0	0	0	2	2	2	2	0	2	0	2	2	2	0	2	2	0	2	0	2	2	0	0	2	2	2	2	2	1	2	2	2	2	0	2	0
Bin_5.217	2	2	2	2	2	2	0	2	0	0	2	0	2	0	0	0	2	2	2	2	0	2	0	2	2	2	0	2	2	0	2	0	2	2	0	0	2	2	2	2	2	1	0	2	2	0	0	2	0
Bin_5.218	2	2	2	2	2	2	0	2	0	0	2	0	2	0	0	0	2	0	2	2	0	2	0	2	2	2	0	2	2	0	2	0	2	2	0	0	2	2	2	2	2	1	0	2	2	0	0	2	0
Bin_5.219	2	2	2	2	2	2	0	2	0	0	2	0	2	0	0	0	2	0	2	2	0	2	0	2	2	2	0	2	2	0	2	0	2	2	0	0	2	2	2	2	2	1	0	2	2	0	0	2	0
Bin_5.220	2	2	2	2	2	2	0	2	0	0	2	0	2	0	0	0	2	0	2	2	0	2	0	2	2	2	0	2	2	0	2	0	2	2	0	0	2	2	2	2	2	2	0	2	2	0	0	2	0
Bin_6.001	1	1	2	2	1	1	1	2	2	1	1	2	2	2	2	2	2	1	1	2	2	2	2	1	2	2	1	1	2	2	1	2	1	2	1	1	2	1	2	2	2	1	2	2	1	2	2	1	2
Bin_6.002	1	1	2	2	1	1	1	2	2	1	1	2	2	2	2	2	2	1	1	2	2	2	2	1	2	2	1	1	2	2	1	2	1	2	1	1	2	1	2	2	1	1	2	2	1	2	2	1	2
Bin_6.003	1	1	2	2	1	1	1	2	2	1	1	1	2	2	2	2	2	1	1	2	2	2	2	1	2	2	1	1	2	2	1	2	1	2	1	1	2	1	2	2	1	1	2	2	1	2	2	1	2
Bin_6.004	1	1	2	2	1	1	1	2	2	1	1	1	2	2	2	2	2	1	1	2	2	2	2	1	2	2	1	1	2	2	1	2	1	2	1	1	2	1	2	1	1	1	2	2	1	2	2	1	2
Bin_6.005	1	1	2	2	1	1	1	2	2	1	1	1	2	2	2	2	2	1	1	2	2	2	2	1	2	2	1	1	2	2	1	2	1	2	1	1	2	1	2	1	1	1	2	2	1	2	2	1	2
Bin_6.006	1	1	2	2	1	1	1	2	2	1	1	1	2	2	2	2	2	1	1	2	2	2	2	1	2	1	1	1	2	2	1	2	1	2	1	1	2	1	2	1	1	1	2	2	1	2	2	1	2
Bin_6.007	1	1	2	2	1	1	1	2	2	1	1	1	2	2	2	2	2	1	1	2	2	2	2	1	2	1	1	1	2	2	1	2	1	2	1	1	2	1	2	1	1	1	2	2	1	2	2	1	2
Bin_6.008	1	1	2	2	1	1	1	2	2	1	1	1	2	2	2	2	2	1	1	2	2	2	2	1	2	1	1	1	2	2	1	2	1	2	1	1	2	1	2	1	1	1	2	2	1	2	2	1	2
Bin_6.009	1	1	2	2	1	1	1	2	2	1	1	1	2	2	2	2	1	1	1	2	2	2	2	1	2	1	1	1	2	2	1	2	1	2	1	1	2	1	2	1	1	1	2	2	1	2	2	1	2
Bin_6.010	1	1	2	2	1	1	1	2	2	1	1	1	2	2	2	2	1	1	1	2	2	2	2	1	2	1	1	1	2	2	1	2	1	2	1	1	2	1	2	1	1	1	2	2	1	2	2	1	2
Bin_6.011	1	1	2	2	1	1	1	2	2	1	1	1	2	2	2	2	1	2	1	2	2	2	2	1	2	1	1	1	2	2	1	2	1	2	1	1	2	1	2	1	1	1	2	2	1	2	2	1	2
Bin_6.012	1	1	2	2	2	1	1	2	2	1	1	1	2	2	2	2	1	2	1	2	2	2	2	1	2	1	1	1	2	2	1	2	1	2	1	1	2	1	2	1	1	1	2	2	1	2	2	1	2
Bin_6.013	1	1	2	2	2	1	1	2	2	1	1	1	2	2	2	2	1	2	1	2	2	2	2	1	2	1	1	1	2	2	1	2	1	2	1	1	2	1	2	1	2	1	2	2	1	2	2	1	2
Bin_6.014	1	1	2	2	2	1	1	2	2	1	1	1	2	2	2	2	1	2	1	2	2	2	2	1	2	1	1	1	2	2	1	2	1	2	1	1	2	1	2	1	2	2	2	2	1	2	2	1	2
Bin_6.015	1	1	2	2	2	1	1	2	2	1	1	1	2	2	2	2	1	2	1	2	2	2	2	1	2	1	1	1	2	2	1	2	1	2	1	1	2	1	2	1	2	2	2	2	1	2	2	1	2
Bin_6.016	1	1	2	2	2	1	1	2	2	1	1	1	2	2	2	2	1	2	1	2	2	2	2	1	2	1	1	1	2	2	1	2	1	2	1	1	2	1	2	1	2	2	2	2	1	2	2	1	2
Bin_6.017	1	1	2	2	2	1	1	2	2	1	1	1	2	2	2	2	1	2	1	2	2	2	2	1	2	1	1	1	2	2	1	2	2	2	1	1	2	1	2	1	2	2	2	2	1	2	2	1	2
Bin_6.018	1	1	2	2	2	1	1	2	2	1	1	1	2	2	2	2	1	2	1	2	2	2	2	1	2	1	1	1	2	2	1	2	2	2	1	1	2	1	2	1	2	2	2	2	1	2	2	1	2
Bin_6.019	1	1	2	2	2	1	2	2	2	1	1	1	2	2	2	2	1	2	1	2	2	2	2	1	2	1	1	1	2	2	1	2	2	2	1	1	2	1	2	1	2	2	2	2	1	2	2	1	2
Bin_6.020	1	1	2	2	2	1	2	2	2	1	1	1	2	2	2	2	1	2	2	2	2	2	2	1	2	1	1	1	2	2	1	2	2	2	1	1	2	1	2	1	2	2	2	2	1	2	2	1	2
Bin_6.021	1	1	2	2	2	1	2	2	2	1	1	1	2	2	2	2	1	2	2	2	2	2	2	1	2	1	1	1	2	2	1	2	2	2	1	1	2	1	2	1	2	2	2	2	1	2	2	1	2
Bin_6.022	1	1	2	2	2	1	2	2	2	1	1	1	2	2	2	2	1	2	2	2	2	2	2	1	2	1	1	1	2	2	1	2	2	2	1	1	2	1	2	1	2	2	2	2	1	2	2	1	2
Bin_6.023	1	1	2	2	2	2	2	2	2	1	1	1	2	2	2	2	1	2	2	2	2	2	2	1	2	1	1	1	2	2	1	2	2	2	1	1	2	1	2	1	2	2	2	2	1	2	2	1	2
Bin_6.024	1	1	2	2	2	2	2	2	2	1	1	1	2	2	2	2	1	2	2	2	2	2	2	1	2	1	1	1	2	2	1	2	2	2	1	1	2	1	2	1	2	2	2	2	1	2	2	1	2
Bin_6.025	1	1	2	2	2	2	2	2	2	1	1	1	2	2	2	2	1	2	2	2	2	2	2	1	2	2	1	1	2	2	2	2	2	2	1	1	2	1	2	1	2	2	2	2	1	2	2	1	2
Bin_6.026	1	1	2	2	2	2	2	2	2	1	1	2	2	2	2	2	1	2	2	2	2	2	2	1	2	2	1	1	2	2	2	2	2	2	1	1	2	2	2	1	2	2	2	2	1	2	2	1	2
Bin_6.027	1	1	2	2	2	2	2	2	2	1	1	2	2	2	2	2	1	2	2	2	2	2	2	1	2	2	1	1	2	2	2	2	2	2	1	1	2	2	2	1	2	2	2	2	1	2	2	1	2
Bin_6.028	1	1	2	2	2	2	2	2	2	1	1	2	2	2	2	2	1	2	2	2	2	2	2	1	2	2	1	1	2	2	2	2	2	2	1	1	2	2	2	1	2	2	2	2	1	2	2	1	2
Bin_6.029	1	1	2	2	2	2	2	2	2	1	1	2	2	2	2	2	1	2	2	2	2	2	2	1	2	2	1	1	2	2	2	2	2	2	1	1	2	2	2	1	2	2	2	2	1	2	2	1	2
Bin_6.030	1	1	2	2	2	2	2	2	2	2	1	2	2	2	2	2	1	2	2	2	2	2	2	1	2	2	1	1	2	2	2	2	2	2	1	1	2	2	2	1	2	2	2	2	1	2	2	1	2
Bin_6.031	1	1	2	2	2	2	2	2	2	2	2	2	2	2	2	2	1	2	2	2	2	2	2	1	2	2	1	1	2	2	2	2	2	2	1	1	2	2	2	1	2	2	2	2	1	2	2	1	2
Bin_6.032	1	1	2	2	2	2	2	2	2	2	2	2	2	2	2	2	1	2	2	2	2	2	2	2	2	2	1	1	2	2	2	2	2	2	1	1	2	2	2	1	2	2	2	2	1	2	2	1	2
Bin_6.033	1	1	2	2	2	2	2	2	2	2	2	2	2	2	2	2	1	2	2	2	2	2	2	2	2	2	1	1	2	2	2	2	2	2	1	1	2	2	2	1	2	2	2	2	1	2	2	1	2
Bin_6.034	1	1	2	2	2	2	2	2	2	2	2	2	2	2	2	2	1	2	2	2	2	2	2	2	2	2	1	1	2	2	2	2	2	2	1	1	2	2	2	1	2	2	2	2	1	2	2	1	2
Bin_6.035	1	1	2	2	2	2	2	2	2	2	2	2	2	2	2	2	1	2	2	2	2	2	2	2	2	2	1	1	2	2	2	2	2	2	2	1	2	2	2	1	2	2	2	2	1	2	2	1	2
Bin_6.036	1	1	2	2	2	2	2	2	2	2	2	2	2	2	2	2	2	2	2	2	2	2	2	2	2	2	1	1	2	2	2	2	2	2	2	1	2	2	2	1	2	2	2	2	1	2	2	1	2
Bin_6.037	1	1	2	2	2	2	2	2	2	2	2	2	2	2	2	2	2	2	2	2	2	2	2	2	2	2	2	1	2	2	2	2	2	2	2	1	2	2	2	1	2	2	2	2	1	2	2	1	2
Bin_6.038	1	1	2	2	2	2	2	2	2	2	2	2	2	2	0	2	2	2	2	2	2	2	2	2	2	2	2	1	2	2	2	2	2	2	2	1	2	2	2	1	2	2	2	2	1	2	2	1	2
Bin_6.039	1	1	2	2	2	2	2	2	2	2	2	2	2	2	0	2	2	2	2	2	2	2	2	2	2	2	2	1	2	2	2	2	2	2	2	1	2	2	2	1	2	2	2	2	1	2	2	1	2
Bin_6.040	1	1	2	2	2	2	2	2	2	2	2	2	0	0	0	0	2	2	0	2	2	2	2	2	2	0	2	1	2	2	2	2	0	2	2	1	2	2	2	1	2	2	0	2	1	2	2	0	2
Bin_6.041	0	1	2	2	2	2	2	2	2	2	2	2	0	0	0	0	2	2	0	2	2	2	2	2	2	0	2	1	2	2	2	2	0	2	2	1	2	2	2	1	2	2	0	2	1	0	2	0	2
Bin_6.042	0	1	2	2	2	2	2	2	2	2	2	2	0	0	0	0	2	2	0	2	2	2	2	2	2	0	2	1	2	2	2	2	0	2	2	1	2	2	2	1	2	2	0	2	1	0	2	0	2
Bin_6.043	0	1	2	2	2	2	2	2	2	2	2	2	0	2	0	0	2	2	0	2	2	2	2	2	2	0	2	1	2	2	2	2	0	2	2	1	2	2	2	1	2	2	0	2	1	0	2	0	2
Bin_6.044	0	2	2	2	2	2	2	2	2	2	2	2	2	2	2	2	2	2	2	2	2	2	2	2	2	2	2	1	2	2	2	2	0	2	2	1	2	2	2	2	2	2	2	2	1	0	2	2	2
Bin_6.045	2	2	2	2	2	2	2	2	2	2	2	2	2	2	2	2	2	2	2	2	2	2	2	2	2	2	2	1	2	2	2	2	2	2	2	1	2	2	2	2	2	2	2	2	1	2	2	2	2
Bin_6.046	2	2	2	2	2	2	2	2	2	2	2	2	2	2	2	2	2	2	2	2	2	2	2	2	2	2	2	1	2	2	2	2	2	2	2	1	2	2	2	2	2	2	2	2	1	2	2	2	2
Bin_6.047	2	2	2	2	2	2	2	2	2	2	2	2	2	2	2	2	2	2	2	2	2	2	2	2	2	2	1	1	2	2	2	2	2	2	2	1	2	2	2	2	2	2	2	2	1	2	2	2	2
Bin_6.048	2	2	2	2	2	2	2	2	2	2	2	2	2	2	2	2	2	2	2	2	2	2	2	2	2	2	1	1	2	2	2	2	2	2	2	1	2	2	2	2	2	2	2	2	1	2	2	2	2
Bin_6.049	2	2	2	2	2	2	2	2	2	1	2	2	2	2	2	2	2	2	2	2	2	2	2	2	2	2	1	1	2	2	2	2	2	2	2	1	2	2	2	2	2	2	2	2	1	2	2	2	2
Bin_6.050	2	2	2	2	2	2	2	2	2	1	2	2	2	2	2	2	2	2	2	2	2	2	2	2	2	2	1	1	2	2	2	2	2	2	2	1	2	2	2	2	2	2	2	2	1	2	2	2	2
Bin_7.001	2	2	2	0	2	2	2	2	0	2	0	2	2	2	2	2	2	2	2	2	2	0	2	2	2	2	2	2	2	2	2	0	0	0	2	2	2	2	2	2	0	0	2	0	0	2	2	0	1
Bin_7.002	2	2	2	0	2	2	2	2	0	2	0	2	2	2	2	2	2	2	2	2	2	0	2	2	2	2	2	2	2	2	2	0	0	0	2	2	2	2	2	2	0	0	2	0	0	2	2	0	1
Bin_7.003	2	2	2	0	2	2	2	2	0	2	0	2	2	2	2	2	2	2	2	2	2	0	2	2	2	2	2	2	2	2	2	0	0	0	2	2	2	2	2	2	0	0	2	0	0	2	2	0	1
Bin_7.004	2	2	2	0	2	2	2	2	0	2	0	2	2	2	2	2	2	2	2	2	2	0	2	2	2	2	2	2	2	2	2	0	0	0	2	2	2	2	2	2	0	0	2	0	0	2	2	0	1
Bin_7.005	2	2	2	0	2	2	2	2	0	2	0	2	2	2	2	2	2	2	2	2	2	0	2	2	2	2	2	2	2	2	2	0	0	0	2	2	2	2	2	2	0	0	2	0	0	2	2	0	1
Bin_7.006	2	2	2	0	2	2	2	2	0	2	0	2	2	2	2	2	2	2	2	2	2	0	2	2	2	2	2	2	2	2	2	0	0	0	2	2	2	2	2	2	0	0	2	0	0	2	2	0	1
Bin_7.007	2	2	2	0	2	2	2	2	0	2	0	2	2	2	2	2	2	2	2	2	2	0	2	2	2	2	2	2	2	2	2	0	0	0	2	2	2	2	2	2	0	0	2	1	0	2	2	0	1
Bin_7.008	2	2	2	0	2	2	2	2	0	2	0	2	2	2	2	2	2	2	2	2	2	0	2	2	2	2	2	2	2	2	2	0	0	0	2	2	2	2	2	2	0	0	2	1	0	2	2	0	1
Bin_7.009	2	2	2	0	2	2	2	2	0	2	0	2	2	2	2	2	2	2	2	2	2	0	2	2	2	2	2	2	2	2	2	0	0	0	2	2	2	2	2	2	0	0	2	1	0	2	2	0	1
Bin_7.010	2	2	2	0	2	2	2	2	0	2	0	2	2	2	2	2	2	2	2	2	2	0	2	2	2	2	2	2	2	2	2	0	0	0	2	2	2	2	2	2	0	0	2	1	0	2	2	0	1
Bin_7.011	2	2	2	0	2	2	2	2	0	2	0	2	2	2	2	2	2	2	2	2	2	0	2	2	2	2	2	2	2	2	2	0	0	0	2	2	2	2	2	2	0	0	2	1	0	2	2	0	1
Bin_7.012	2	2	2	0	2	2	2	2	0	2	0	2	2	2	2	2	2	2	2	2	2	0	2	2	2	2	2	2	2	2	2	0	0	0	2	2	2	2	2	2	0	0	2	1	0	2	2	0	1
Bin_7.013	2	2	2	0	2	2	2	2	0	2	0	2	2	2	2	2	2	2	2	2	2	0	2	2	2	2	2	2	2	2	2	0	0	0	2	2	2	2	2	2	0	0	2	1	0	2	2	0	1
Bin_7.014	2	2	2	0	2	2	2	2	0	2	0	2	2	2	2	2	2	2	2	2	2	0	2	2	2	2	2	2	2	2	2	0	0	0	2	2	2	2	2	2	0	0	2	1	0	2	2	0	1
Bin_7.015	2	2	2	0	2	2	2	2	0	2	0	2	2	2	2	2	2	2	2	2	2	0	2	2	2	2	2	2	2	2	2	0	0	0	2	2	2	2	2	2	0	0	2	1	0	2	2	0	1
Bin_7.016	2	2	2	0	2	2	2	2	0	2	0	2	2	2	2	2	2	2	2	2	2	0	2	2	2	2	2	2	2	2	2	0	0	0	2	2	2	2	2	2	0	0	2	1	0	2	2	0	1
Bin_7.017	2	2	2	0	2	2	2	2	0	2	0	2	2	2	2	2	2	2	2	2	2	0	2	2	2	0	2	2	2	2	2	0	0	0	2	2	2	2	2	2	0	0	2	1	0	2	2	0	1
Bin_7.018	2	1	2	0	2	2	2	2	0	2	0	2	2	2	2	2	0	2	2	2	2	0	2	2	2	0	2	2	2	2	2	0	0	0	2	2	2	2	2	2	0	0	2	1	0	2	2	0	1
Bin_7.019	2	1	2	0	2	2	2	2	0	2	0	2	2	2	2	2	0	2	2	2	2	0	2	2	2	0	2	2	2	2	2	0	0	0	2	2	2	2	2	2	0	0	2	1	0	2	2	0	1
Bin_7.020	2	1	2	0	2	2	2	2	0	2	0	2	2	2	2	2	0	2	2	2	2	0	2	2	2	0	2	2	2	2	2	0	0	0	2	2	2	2	2	2	0	0	2	1	0	2	2	0	1
Bin_7.021	2	1	2	0	2	2	2	2	0	2	0	2	2	2	2	2	0	2	2	2	2	0	2	2	2	0	2	2	2	2	2	0	0	0	2	2	2	2	2	2	0	0	2	1	0	2	2	0	1
Bin_7.022	2	1	2	0	2	2	2	2	0	2	0	2	2	2	2	2	0	2	2	2	2	0	2	2	2	0	2	2	2	2	2	0	0	0	2	2	2	2	2	2	0	0	2	1	0	2	2	0	1
Bin_7.023	2	1	2	0	2	2	2	2	0	2	0	2	2	2	2	2	0	2	2	2	2	0	2	2	2	2	2	2	2	2	2	0	0	0	2	2	2	2	2	2	0	0	2	1	0	2	2	0	1
Bin_7.024	2	1	2	0	2	2	2	2	0	2	0	2	2	2	2	2	0	2	2	2	2	0	2	2	2	2	2	2	2	2	2	0	0	0	2	2	2	2	2	2	0	0	2	1	0	2	2	0	1
Bin_7.025	2	1	2	0	2	2	2	2	0	2	0	2	2	2	2	2	0	2	2	2	2	0	2	2	2	2	2	2	2	2	2	0	0	0	2	2	2	2	2	2	0	0	2	1	0	2	2	0	1
Bin_7.026	2	1	2	0	2	2	2	2	0	2	0	2	2	2	2	2	0	2	2	2	2	0	2	2	2	2	2	2	2	2	2	0	0	0	2	2	2	2	2	2	0	0	2	0	0	2	2	0	1
Bin_7.027	2	1	2	0	2	2	2	2	2	2	0	2	2	2	2	2	0	2	2	2	2	0	2	2	2	2	2	2	2	2	2	0	0	0	2	2	2	2	2	2	0	0	2	0	0	2	2	0	1
Bin_7.028	2	1	2	0	2	2	2	2	2	2	0	2	2	2	2	2	0	2	2	2	2	0	2	2	2	2	2	2	2	2	2	0	0	0	2	2	2	2	2	2	0	0	2	0	0	2	2	0	2
Bin_7.029	2	1	2	0	2	2	2	2	2	2	0	2	2	2	2	2	0	2	2	2	2	0	2	2	2	2	2	2	2	2	2	0	0	0	2	2	2	2	2	2	0	0	2	0	0	2	2	0	2
Bin_7.030	2	0	2	0	2	2	2	2	2	2	0	2	2	2	2	2	0	2	2	2	2	0	2	2	2	2	2	2	2	2	2	0	0	0	2	2	2	2	2	2	0	0	2	0	0	2	2	0	2
Bin_7.031	2	0	2	0	2	2	2	2	2	2	2	2	2	2	2	2	2	2	2	2	2	0	2	2	2	2	2	2	2	2	2	0	0	0	2	2	2	2	2	2	0	0	2	0	0	2	2	0	2
Bin_7.032	2	0	2	0	2	2	2	2	2	2	2	2	2	2	2	2	2	2	2	2	2	0	2	2	2	2	2	2	2	2	2	0	0	0	2	2	2	2	2	2	0	0	2	0	0	2	2	0	2
Bin_7.033	2	2	2	0	2	2	2	2	2	2	2	2	2	2	2	2	2	2	2	2	2	0	2	2	2	2	2	2	2	2	2	0	0	0	2	2	2	2	2	2	0	0	2	0	0	2	2	0	2
Bin_7.034	2	2	2	0	2	2	2	2	2	2	2	2	2	2	2	2	2	2	2	2	2	0	2	2	2	2	2	2	2	2	2	0	0	0	2	2	2	2	2	2	0	0	2	0	0	2	2	0	2
Bin_7.035	2	2	2	0	2	2	2	2	2	2	2	2	2	2	2	2	2	2	2	2	2	0	2	2	2	2	2	2	2	2	2	0	0	0	2	2	2	2	2	2	0	0	2	0	0	2	2	0	2
Bin_7.036	2	2	2	0	0	2	2	2	2	2	2	2	2	2	2	2	2	0	2	2	2	0	2	2	2	2	2	2	2	2	2	0	0	0	2	2	2	2	2	2	0	0	2	0	0	2	2	0	2
Bin_7.037	2	2	2	0	0	2	2	2	2	2	2	2	2	2	2	2	2	0	2	2	2	0	2	2	2	2	2	2	2	2	2	0	0	0	2	2	2	2	2	2	0	0	2	0	0	2	2	0	2
Bin_7.038	2	2	2	0	0	2	2	2	2	2	2	2	2	2	2	2	2	0	2	2	2	0	2	2	2	2	2	2	2	2	2	0	0	0	2	2	2	2	2	2	0	0	2	0	0	2	2	0	2
Bin_7.039	2	2	2	0	0	2	2	2	2	2	2	2	2	2	2	2	2	0	2	2	2	0	2	2	2	2	2	2	2	2	2	0	0	0	2	2	2	2	2	2	0	0	2	0	0	2	2	0	2
Bin_7.040	2	2	2	0	0	2	2	2	2	2	2	2	2	2	2	2	0	0	2	2	2	0	2	2	2	2	2	2	2	2	2	0	0	0	2	2	2	2	2	2	0	0	2	0	0	2	2	0	2
Bin_7.041	2	2	2	0	0	2	2	2	2	2	2	2	2	2	2	2	0	0	2	1	2	0	2	2	2	2	2	2	2	2	2	0	0	0	2	2	2	2	2	2	0	0	2	0	0	2	2	0	2
Bin_7.042	2	2	2	0	0	2	2	2	2	2	2	2	2	2	2	2	0	0	2	1	2	0	2	2	2	2	2	2	2	2	2	0	0	0	2	2	2	2	2	2	0	0	2	0	0	2	2	0	2
Bin_7.043	2	2	2	0	0	2	2	2	2	2	2	2	2	2	2	2	0	0	2	1	2	0	2	2	2	2	2	2	2	2	2	0	0	0	2	2	2	2	2	2	0	0	2	0	0	2	2	0	2
Bin_7.044	2	2	2	0	0	2	2	2	2	2	2	2	2	2	2	2	0	0	2	1	2	0	2	2	2	2	2	1	2	2	2	0	0	0	2	2	2	2	2	2	0	0	2	0	0	2	2	0	2
Bin_7.045	2	1	2	2	1	2	2	2	2	2	2	2	2	2	2	2	2	1	2	1	2	0	2	2	2	2	2	1	2	2	2	0	2	2	2	2	2	2	2	2	1	1	2	0	1	2	2	2	2
Bin_7.046	2	1	2	2	1	2	2	2	2	2	2	2	2	2	2	2	2	1	1	1	2	0	2	2	2	2	2	1	2	2	2	0	2	2	2	2	2	2	2	2	1	1	2	0	1	2	2	2	2
Bin_7.047	1	1	2	2	1	2	2	2	2	2	1	2	2	2	2	2	2	1	1	1	2	0	2	2	2	2	2	1	2	2	2	0	2	2	1	2	2	2	2	2	1	1	2	0	1	2	2	2	2
Bin_7.048	1	1	2	2	1	2	2	2	2	2	1	2	2	2	2	2	2	1	1	1	2	0	2	2	2	2	2	1	2	2	1	0	2	2	1	1	2	2	2	2	1	1	2	0	1	2	2	2	2
Bin_7.049	1	1	2	2	1	2	2	2	2	2	1	2	2	2	2	2	2	1	1	1	2	2	2	2	2	2	2	1	2	2	1	0	2	2	1	1	2	2	2	2	1	1	2	2	1	2	2	2	2
Bin_7.050	1	1	2	2	1	2	2	2	2	2	1	2	2	2	2	2	2	1	1	1	2	2	2	2	2	2	2	1	2	2	1	0	2	2	1	1	2	2	2	2	1	1	2	2	1	2	2	2	2
Bin_7.051	1	1	2	2	1	2	2	2	2	2	1	2	2	2	2	2	2	1	1	1	2	2	2	2	2	2	2	1	2	2	1	0	2	2	1	1	2	2	2	2	1	1	2	2	1	2	2	2	2
Bin_7.052	1	1	2	2	1	2	2	2	2	2	1	2	2	2	1	2	2	1	1	1	2	2	2	2	2	2	2	1	2	2	1	2	2	2	1	1	2	2	2	2	1	1	2	2	1	2	2	2	2
Bin_7.053	1	1	2	2	1	2	2	2	2	2	1	2	2	2	1	2	2	1	1	1	2	2	2	2	2	2	2	1	2	2	1	2	2	2	1	1	2	2	2	2	1	1	2	2	1	2	2	2	2
Bin_7.054	1	1	2	2	1	2	2	2	2	2	1	2	2	2	1	2	2	1	1	1	2	2	2	2	2	2	2	1	2	2	1	2	2	2	1	1	2	2	2	2	1	1	2	2	1	2	2	2	2
Bin_7.055	1	1	2	2	1	2	2	2	2	2	1	2	2	2	1	2	2	1	1	1	2	2	2	2	2	2	2	1	2	2	1	2	2	2	1	1	2	2	2	2	1	1	2	2	1	2	2	2	2
Bin_7.056	1	1	2	2	1	1	2	2	2	2	1	2	2	2	1	2	2	1	1	1	2	2	2	2	2	2	2	1	2	2	1	2	2	2	1	1	2	2	2	2	1	1	2	2	1	2	2	2	2
Bin_7.057	1	1	2	2	1	1	2	2	2	2	1	2	2	2	1	2	2	1	1	1	2	2	2	2	2	2	2	1	2	2	1	2	2	2	1	1	2	2	2	2	1	1	2	2	1	2	2	2	2
Bin_7.058	1	1	2	2	1	1	2	2	2	2	1	2	2	2	1	2	2	1	1	1	2	2	2	2	2	2	2	1	2	2	1	2	2	2	1	1	2	2	2	2	1	1	2	2	1	2	2	2	2
Bin_7.059	1	1	2	2	1	1	2	2	2	1	1	2	2	2	1	2	2	1	1	1	2	2	2	2	2	2	2	1	2	2	1	2	2	2	1	1	2	2	2	2	1	1	2	2	1	2	2	2	2
Bin_7.060	1	1	2	2	1	1	2	2	2	1	1	2	2	2	1	1	2	1	1	1	2	2	2	2	2	2	2	1	2	2	1	2	2	2	1	1	2	2	2	2	1	1	2	2	1	2	2	2	2
Bin_7.061	1	1	2	2	1	1	2	2	2	1	1	2	2	2	1	1	2	1	1	1	2	2	2	2	2	2	1	1	2	2	1	2	2	2	1	1	2	2	2	2	1	1	2	2	1	2	2	2	2
Bin_7.062	1	1	2	2	1	1	2	2	2	1	1	2	2	2	1	1	2	1	1	1	2	2	2	2	2	2	1	1	2	2	1	2	2	2	1	1	2	2	2	2	1	1	2	2	1	2	2	2	2
Bin_7.063	1	1	2	2	1	1	1	2	2	1	1	2	2	2	1	1	2	1	1	1	2	2	2	2	2	2	1	1	2	2	1	2	2	2	1	1	2	2	2	2	1	1	2	2	1	2	2	2	2
Bin_7.064	1	1	2	2	1	1	1	2	2	1	1	2	2	2	1	1	2	1	1	1	2	2	2	1	2	2	1	1	2	2	1	2	2	2	1	1	2	2	2	2	1	1	2	2	1	2	2	2	2
Bin_7.065	1	1	2	2	1	1	1	2	2	1	1	2	2	2	1	1	2	1	1	1	2	2	2	1	2	2	1	1	2	2	1	2	2	2	1	1	2	2	2	2	1	1	2	2	1	2	2	2	2
Bin_7.066	1	2	2	2	1	1	1	2	2	1	1	2	2	2	1	1	2	1	1	1	2	2	2	1	2	2	1	1	2	2	1	2	2	2	1	1	2	2	2	2	1	1	2	2	1	2	2	2	2
Bin_7.067	1	2	2	2	1	1	1	2	2	1	1	2	2	2	1	1	2	1	1	1	2	2	2	1	2	2	1	1	2	2	1	2	2	2	1	1	2	2	2	2	1	1	2	2	1	2	2	2	2
Bin_7.068	1	2	2	2	1	1	1	2	2	1	1	2	2	2	1	1	2	1	1	1	2	2	2	1	2	2	1	1	2	2	1	2	2	2	1	1	2	2	2	2	1	1	2	2	1	2	2	2	2
Bin_7.069	1	2	2	2	1	1	1	2	2	1	1	2	2	2	1	1	2	1	1	1	2	2	2	1	2	2	1	1	2	2	1	2	2	2	1	1	2	2	2	2	1	1	2	2	1	2	2	1	2
Bin_7.070	1	2	2	2	1	1	1	2	2	1	1	2	2	2	1	1	2	1	1	1	2	2	2	1	2	2	1	1	2	2	1	2	2	2	1	1	2	1	2	2	1	1	2	2	1	2	2	1	2
Bin_7.071	1	2	2	2	1	1	1	2	2	1	1	2	2	2	1	1	2	1	1	1	2	2	2	1	2	2	1	1	2	2	1	2	2	2	1	1	2	1	2	2	1	1	2	2	1	2	2	1	2
Bin_7.072	1	2	2	2	1	1	1	2	2	1	1	2	2	2	1	1	2	1	1	1	2	2	2	1	2	2	1	1	2	2	1	2	2	2	1	1	2	1	2	2	1	1	2	2	1	2	2	1	2
Bin_7.073	1	2	2	2	1	1	1	2	2	1	1	2	2	2	1	1	2	2	1	1	2	2	2	1	2	2	1	1	2	2	1	2	2	2	1	1	2	1	2	2	1	1	2	2	1	2	2	1	2
Bin_7.074	1	2	2	2	1	1	1	2	2	1	1	2	2	2	1	1	2	2	1	1	2	2	2	1	2	2	1	1	2	2	1	2	2	2	1	1	2	1	2	2	2	1	2	2	1	2	2	1	2
Bin_7.075	1	2	2	2	1	1	1	2	2	1	1	2	2	2	1	1	2	2	1	1	2	2	2	1	2	2	1	1	2	2	1	2	2	2	1	1	2	1	2	2	2	1	2	2	1	2	2	1	2
Bin_7.076	1	2	2	2	1	1	1	2	2	1	1	2	2	2	1	1	2	2	1	1	2	2	2	1	2	2	1	1	2	2	1	2	2	2	1	1	2	1	2	2	2	1	2	2	1	2	2	1	1
Bin_7.077	1	2	2	2	1	1	1	2	2	1	1	2	2	2	1	1	2	2	1	1	2	2	2	1	2	2	1	1	2	2	1	2	2	2	1	1	2	1	2	2	2	1	2	2	1	2	2	1	1
Bin_7.078	1	2	2	2	1	1	1	2	2	1	1	2	2	2	1	1	2	2	1	1	2	2	2	1	2	2	1	1	2	2	1	2	2	2	1	1	2	1	2	2	2	1	2	2	1	2	2	1	1
Bin_7.079	1	2	2	2	1	1	1	2	2	1	1	2	2	2	1	1	2	2	1	1	2	2	2	1	2	2	1	1	2	2	1	2	2	2	1	1	2	1	2	2	2	1	2	2	1	2	2	1	1
Bin_7.080	1	2	2	2	1	1	1	2	2	1	1	2	2	2	1	1	2	2	1	1	2	2	2	1	2	2	1	1	2	2	1	2	2	2	1	1	2	1	2	2	2	1	2	2	1	2	2	1	1
Bin_7.081	1	2	2	2	1	1	1	2	2	1	1	2	2	2	2	1	2	2	1	1	2	2	2	1	2	2	1	1	2	2	1	2	2	2	1	1	2	1	2	2	2	1	2	2	1	2	2	1	1
Bin_7.082	1	2	2	2	1	1	1	2	2	1	1	2	2	2	2	1	2	2	1	1	2	2	2	1	2	2	1	1	2	2	1	2	2	2	1	1	2	1	2	2	2	1	2	2	1	2	2	1	1
Bin_7.083	1	2	2	2	1	1	1	2	2	1	1	2	2	2	2	2	2	2	1	1	2	2	2	1	2	2	1	1	2	2	1	2	2	2	1	1	2	1	2	2	2	1	2	2	1	2	2	1	1
Bin_7.084	1	2	2	2	1	1	1	2	2	1	1	2	2	2	2	2	2	2	1	1	2	2	2	1	2	2	1	1	2	2	1	2	2	2	1	1	2	1	2	2	2	1	2	2	1	2	2	1	1
Bin_7.085	1	2	2	2	1	1	1	2	2	1	1	2	2	2	2	2	2	2	1	1	2	2	2	1	2	2	1	1	2	2	1	2	2	2	1	1	2	1	2	2	2	1	2	2	1	2	2	1	1
Bin_7.086	1	2	2	2	1	1	1	2	2	1	1	2	2	2	2	2	2	2	1	1	2	2	2	1	2	2	1	1	2	2	1	2	2	2	1	1	2	1	2	2	2	1	2	2	1	2	2	1	1
Bin_7.087	1	2	2	2	1	1	1	2	2	1	1	2	2	2	2	2	2	2	1	1	2	2	2	1	2	2	1	1	2	2	1	2	2	2	1	1	2	1	2	2	2	1	2	2	1	2	2	1	1
Bin_7.088	1	2	2	2	1	1	1	2	2	1	1	2	2	2	2	2	2	2	1	1	2	2	2	1	2	2	1	1	2	2	1	2	2	2	1	1	2	1	2	2	2	1	2	2	1	2	2	1	1
Bin_7.089	1	2	2	2	1	1	1	2	2	1	1	2	2	2	2	2	2	2	1	1	2	2	2	1	2	2	1	1	2	2	1	2	2	2	1	1	2	1	0	2	2	1	2	2	1	2	2	1	1
Bin_7.090	1	2	2	2	1	1	1	2	2	1	1	2	2	2	2	2	2	2	1	1	2	2	2	1	2	2	1	1	2	2	1	2	2	2	1	1	2	1	0	0	2	1	2	2	1	0	2	1	1
Bin_7.091	1	2	2	2	1	1	1	2	2	1	1	2	2	2	2	2	2	2	1	1	2	2	2	1	2	2	1	1	2	2	1	2	2	2	1	1	2	1	0	0	2	1	2	2	1	0	2	1	1
Bin_7.092	1	2	2	2	1	1	1	2	2	1	1	2	2	2	2	2	2	2	1	1	2	2	2	1	2	2	1	1	2	2	1	2	2	2	1	1	0	1	0	0	2	1	2	2	1	0	2	1	1
Bin_7.093	1	2	2	2	1	1	1	2	2	1	1	2	2	2	2	2	2	2	1	1	2	2	2	1	0	2	1	1	2	2	1	2	2	2	1	1	0	1	0	0	2	1	2	2	1	0	2	1	1
Bin_7.094	1	2	2	2	1	1	1	2	2	1	1	2	2	2	2	2	2	2	1	1	2	2	2	1	0	2	1	1	2	2	1	2	2	2	1	1	0	1	0	0	2	1	0	2	1	0	2	1	1
Bin_7.095	1	2	2	2	1	1	1	2	2	1	1	0	2	2	2	2	2	2	1	1	2	2	2	1	0	2	1	1	2	2	1	2	2	2	1	1	0	1	0	0	2	1	0	2	1	0	2	1	1
Bin_7.096	1	2	2	2	2	1	2	2	2	1	1	0	2	2	2	2	2	2	1	1	2	2	2	2	0	2	1	2	2	2	2	2	2	2	1	1	0	1	0	0	2	2	0	2	1	0	2	1	1
Bin_7.097	1	2	2	2	2	1	2	2	2	1	1	0	2	2	2	2	2	2	1	1	2	2	2	2	0	2	1	2	2	2	2	2	2	2	1	1	0	1	0	0	2	2	0	2	1	0	2	1	1
Bin_7.098	1	2	2	2	2	1	2	2	2	1	1	2	2	2	2	2	2	2	1	1	2	2	2	2	2	2	1	2	2	2	2	2	2	2	1	1	2	1	2	0	2	2	0	2	1	2	2	1	1
Bin_7.099	1	2	2	2	2	1	2	2	2	1	1	2	2	2	2	2	2	2	1	1	2	2	2	2	2	2	1	2	2	2	2	2	2	2	1	1	2	1	2	0	2	2	2	2	1	2	2	1	1
Bin_7.100	1	2	2	2	2	1	2	2	2	1	1	2	2	2	2	2	2	2	1	1	2	2	2	2	2	2	1	2	2	2	2	2	2	2	1	1	2	1	2	0	2	2	2	2	1	2	2	1	1
Bin_7.101	1	2	2	2	2	1	2	2	2	1	1	2	2	2	2	2	2	2	1	1	2	2	2	2	2	2	1	2	2	2	2	2	2	2	1	1	2	1	2	0	2	2	2	2	1	2	2	1	2
Bin_7.102	1	2	2	2	2	1	2	2	2	1	1	2	2	2	2	2	2	2	1	1	2	2	2	2	2	2	1	2	2	2	2	2	2	2	1	1	2	1	2	0	2	2	2	2	1	2	2	1	2
Bin_7.103	1	2	2	2	2	1	2	2	2	1	1	2	2	2	2	2	2	2	1	1	2	2	2	2	2	2	1	2	2	2	2	2	2	2	1	1	2	1	2	2	2	2	2	2	1	2	2	1	2
Bin_7.104	1	2	2	2	2	1	2	2	2	1	1	2	2	2	2	2	2	2	2	1	2	2	2	2	2	2	1	2	2	2	2	2	2	2	1	1	2	1	2	2	2	2	2	2	1	2	2	1	2
Bin_7.105	1	2	2	2	2	1	2	2	2	1	1	2	2	2	2	2	2	2	2	1	2	2	2	2	2	2	1	2	2	2	2	2	2	2	1	1	2	1	2	2	2	2	2	2	1	2	2	1	2
Bin_8.001	2	2	2	2	2	2	2	2	2	2	1	0	2	2	2	2	2	2	2	2	2	2	2	2	2	2	2	2	2	2	0	0	2	2	2	2	2	2	0	2	2	2	2	2	2	2	2	2	2
Bin_8.002	2	2	2	2	2	2	2	2	2	2	1	0	2	2	2	2	2	2	2	2	2	2	2	2	2	2	2	2	2	2	0	0	2	2	2	2	2	2	0	2	2	2	2	2	2	2	2	2	2
Bin_8.003	2	2	2	2	2	2	2	2	2	2	1	0	2	2	2	2	2	2	2	2	2	2	2	2	2	2	2	2	2	2	0	0	2	2	2	2	2	2	0	2	2	2	2	2	0	2	2	0	2
Bin_8.004	2	2	2	2	2	2	2	2	2	2	0	0	2	2	2	2	2	2	2	2	2	2	2	2	2	2	2	2	2	2	0	0	2	2	2	2	2	2	0	2	2	2	2	2	0	2	2	0	2
Bin_8.005	2	2	0	2	2	2	2	2	2	2	0	0	2	2	2	2	2	2	2	2	2	2	2	2	2	2	2	2	2	2	0	0	2	2	2	2	2	2	0	2	2	2	2	2	0	2	2	0	2
Bin_8.006	2	2	0	2	2	2	2	2	2	2	0	0	2	2	2	2	2	2	2	2	2	2	2	2	2	2	2	2	2	2	0	0	2	2	2	2	2	2	0	2	2	2	2	2	0	2	2	0	1
Bin_8.007	2	2	0	2	2	2	2	2	2	2	0	0	2	2	2	2	2	2	2	2	2	2	2	2	2	2	2	2	2	2	0	0	2	2	2	2	2	2	0	2	2	2	2	2	0	2	2	0	1
Bin_8.008	2	2	0	2	2	2	2	2	2	2	0	0	2	2	2	2	2	2	2	2	2	2	2	2	2	2	2	2	2	2	0	0	2	2	2	2	2	2	0	0	2	2	2	2	0	2	2	0	1
Bin_8.009	2	2	0	2	2	2	2	2	2	2	0	0	2	2	2	2	2	2	2	2	2	2	2	2	2	2	2	2	2	2	2	0	2	2	2	2	2	2	0	0	2	2	2	2	0	2	2	0	1
Bin_8.010	2	2	0	2	2	2	2	2	2	2	0	0	2	2	2	2	2	2	2	2	2	2	2	2	2	2	2	2	2	2	2	0	2	2	2	2	2	0	0	0	2	2	2	2	0	2	2	0	1
Bin_8.011	2	2	0	2	2	2	2	2	2	2	0	0	2	2	2	2	2	2	2	2	2	2	2	2	2	2	2	2	2	2	2	0	2	2	2	2	2	0	0	0	2	2	2	2	0	2	2	0	1
Bin_8.012	2	2	0	2	2	2	2	2	2	2	0	0	2	0	2	2	2	2	2	0	2	2	2	2	2	2	2	2	2	2	2	2	2	2	2	2	2	2	0	0	2	2	2	2	0	2	2	0	1
Bin_8.013	2	2	0	2	2	2	2	2	2	2	0	0	2	0	2	2	2	2	2	0	2	2	2	2	2	2	2	2	2	2	2	2	2	2	2	2	2	2	0	0	2	2	2	2	0	2	2	0	1
Bin_8.014	2	0	0	2	2	2	2	2	2	2	0	0	2	0	2	2	2	2	2	0	2	2	2	2	2	2	2	2	2	2	2	2	2	2	2	2	2	2	0	0	2	2	2	2	0	2	2	0	1
Bin_8.015	0	0	0	2	2	2	2	2	2	2	0	0	2	0	2	2	2	2	2	0	2	2	2	2	2	2	2	2	2	2	2	2	2	2	2	2	2	2	0	2	2	2	2	2	0	2	2	0	1
Bin_8.016	0	0	0	2	2	2	2	2	2	2	0	0	2	0	2	2	2	2	2	0	2	2	2	2	2	2	2	2	2	2	2	2	2	2	2	2	2	2	0	2	2	2	2	2	0	2	2	0	1
Bin_8.017	0	0	0	2	2	2	2	2	2	2	0	0	2	0	2	2	2	2	2	0	2	2	2	2	2	2	2	2	2	2	0	2	2	2	2	2	2	2	0	2	2	2	2	2	0	2	2	0	1
Bin_8.018	0	0	0	2	2	2	2	2	2	2	0	0	2	0	2	2	2	2	2	0	2	2	2	2	2	2	2	2	2	2	0	2	2	2	2	2	2	2	0	2	2	2	2	2	0	2	2	0	1
Bin_8.019	0	0	0	2	2	2	2	2	2	2	0	0	2	0	2	2	2	2	2	0	2	2	2	2	2	2	2	2	2	2	0	2	2	2	2	2	2	2	0	2	2	2	2	2	0	2	2	0	1
Bin_8.020	0	0	0	2	2	2	2	2	2	2	0	0	2	0	2	2	2	2	2	0	2	2	2	2	2	2	2	2	2	2	0	2	2	2	2	2	2	2	0	2	2	2	2	2	0	2	2	0	1
Bin_8.021	0	0	0	2	2	2	2	2	2	2	0	0	2	0	2	2	2	2	2	0	2	2	2	2	2	2	2	2	2	2	0	2	2	2	2	2	2	2	0	2	2	2	2	2	0	2	2	0	1
Bin_8.022	0	0	0	2	2	2	2	2	2	2	0	0	2	0	2	2	2	2	2	0	2	2	2	2	2	2	2	2	2	2	0	2	2	2	2	2	2	2	0	2	2	2	2	2	0	2	2	0	1
Bin_8.023	0	0	0	2	2	2	2	2	2	2	0	0	2	0	2	2	0	2	2	0	2	2	2	2	2	2	2	2	2	2	0	2	2	2	2	2	2	2	0	2	2	2	2	2	0	2	2	0	1
Bin_8.024	0	0	0	2	2	2	2	2	2	2	0	0	2	0	2	2	0	2	2	0	2	2	2	2	2	2	2	2	2	2	0	2	2	2	2	2	2	0	2	2	2	2	2	2	0	2	2	0	1
Bin_8.025	0	0	0	2	2	2	2	2	2	2	0	0	2	0	2	2	0	2	2	0	2	2	2	2	2	2	2	2	2	2	0	2	2	2	2	2	2	0	2	2	2	2	2	2	0	2	2	0	1
Bin_8.026	0	0	0	2	2	2	2	2	2	2	0	0	2	0	2	2	0	2	2	0	2	2	2	2	2	2	2	2	2	2	0	2	2	2	2	2	2	0	2	2	2	2	2	2	0	2	2	0	1
Bin_8.027	0	0	0	2	2	2	2	2	2	2	0	0	2	0	2	2	0	2	2	0	2	2	2	2	2	2	2	2	2	2	0	2	2	2	2	2	2	0	2	2	2	2	2	2	0	2	2	0	1
Bin_8.028	0	0	0	2	2	2	2	2	2	2	0	0	2	0	2	2	0	2	2	1	2	2	2	2	2	2	2	2	0	2	0	2	2	2	0	0	2	0	2	2	2	2	2	2	0	2	2	0	1
Bin_8.029	0	0	0	2	2	2	2	2	2	2	0	0	0	0	2	2	0	2	2	1	2	2	2	2	0	2	2	2	0	2	0	2	2	2	0	0	2	0	2	2	2	2	2	2	0	2	2	0	1
Bin_8.030	0	0	0	2	2	2	2	2	2	2	0	0	0	0	2	2	0	2	2	1	2	2	2	2	0	2	2	2	0	2	0	2	2	2	0	0	2	0	2	2	2	2	2	2	0	2	2	0	1
Bin_8.031	0	0	2	2	2	2	2	2	2	2	0	0	0	0	2	2	0	2	2	1	2	2	2	2	0	2	2	2	0	2	0	2	2	2	0	0	2	0	2	2	2	2	2	2	0	2	2	0	1
Bin_8.032	0	0	2	2	2	2	2	2	2	2	0	0	0	0	2	2	0	2	2	1	2	2	2	2	0	2	2	2	0	2	0	2	2	2	0	0	2	0	2	2	2	2	2	2	0	2	2	0	1
Bin_8.033	0	0	2	2	2	2	2	2	2	2	0	0	0	0	2	2	0	2	2	1	2	2	2	2	0	2	2	2	0	2	0	2	2	2	0	0	2	0	2	2	2	2	2	2	0	2	2	0	2
Bin_8.034	0	0	2	2	2	2	2	2	2	2	0	0	0	0	2	2	0	2	2	1	2	2	2	2	0	2	2	2	0	2	0	2	2	2	0	0	2	0	2	2	2	2	2	2	0	2	2	0	2
Bin_8.035	0	0	2	2	2	2	2	2	2	2	0	0	2	0	2	2	0	2	2	1	2	2	2	2	0	2	2	2	0	2	0	2	2	2	0	0	2	0	2	2	2	2	2	2	0	2	2	0	2
Bin_8.036	0	0	2	2	2	0	2	2	2	2	0	0	2	0	2	2	0	2	2	1	2	2	2	2	0	2	2	2	0	2	0	2	2	2	0	0	2	0	2	2	2	2	2	2	0	2	2	0	2
Bin_8.037	0	0	2	2	2	0	2	2	2	2	0	0	2	0	2	2	0	2	2	1	2	2	2	2	0	2	2	2	0	2	0	2	2	2	0	0	2	0	2	2	2	2	2	2	0	2	2	0	2
Bin_8.038	0	0	2	2	2	0	2	2	2	2	1	0	2	0	2	2	0	2	2	1	2	2	2	2	0	2	2	2	0	2	0	2	2	2	0	0	2	0	2	2	2	2	2	2	0	2	2	0	2
Bin_8.039	0	0	2	2	2	0	2	2	2	2	1	0	2	0	2	2	0	2	2	1	2	2	2	2	0	2	0	2	0	2	0	2	2	2	0	0	2	0	2	2	2	2	2	2	0	2	2	0	2
Bin_8.040	0	0	2	2	2	0	2	2	2	2	1	0	2	0	2	2	0	2	2	1	2	2	2	2	0	2	0	2	2	2	0	2	2	2	0	0	2	0	2	2	2	2	2	2	0	2	2	0	2
Bin_8.041	0	0	2	2	2	0	2	2	2	2	1	0	2	0	2	2	0	2	2	1	2	2	2	2	0	2	0	2	2	2	0	2	2	2	0	0	2	0	2	2	2	2	2	2	0	2	2	0	2
Bin_8.042	0	0	2	2	2	0	2	2	2	2	1	0	2	0	2	2	0	2	2	1	2	2	2	2	0	2	0	2	2	2	0	2	2	2	0	0	2	0	2	2	2	2	2	2	0	2	2	0	2
Bin_8.043	0	0	2	2	2	0	2	2	2	2	1	0	2	0	2	2	0	2	2	1	2	2	2	2	0	2	0	2	2	2	0	2	2	2	0	0	2	0	2	2	2	2	2	2	0	2	2	0	2
Bin_8.044	0	0	2	2	2	0	2	2	2	2	1	0	2	0	2	2	0	2	2	1	2	2	2	2	0	2	0	2	2	2	0	2	2	2	0	0	2	0	2	2	2	2	2	2	0	2	2	0	2
Bin_8.045	0	0	2	2	2	0	2	2	2	2	1	0	2	0	2	2	0	0	2	1	2	2	2	2	0	2	0	2	2	2	0	2	2	2	0	0	2	0	2	2	2	2	2	2	0	2	2	0	2
Bin_8.046	0	0	2	2	2	0	2	2	2	2	1	0	2	0	2	2	0	0	2	0	2	2	2	2	0	2	0	2	2	2	0	2	2	2	0	0	2	0	2	2	2	2	2	2	0	2	2	0	2
Bin_8.047	0	0	2	2	2	0	2	2	2	2	1	0	2	0	2	2	0	0	2	0	2	2	2	2	0	2	0	2	2	2	0	2	2	2	0	0	2	0	2	2	2	2	2	2	0	2	2	0	2
Bin_8.048	0	0	2	2	2	0	2	2	2	2	1	0	2	0	2	2	0	0	2	0	2	2	2	2	0	2	0	2	2	2	0	2	2	2	0	0	2	0	2	2	2	2	2	2	0	2	2	0	2
Bin_8.049	0	0	2	2	2	0	2	2	2	2	1	0	2	0	2	2	0	0	2	0	2	2	2	2	0	2	0	2	0	2	0	2	2	2	0	0	2	0	2	2	2	2	2	2	0	2	2	0	2
Bin_8.050	0	0	2	2	2	0	2	2	2	2	1	0	2	0	2	2	0	0	2	0	2	2	2	2	0	2	0	2	0	2	0	2	2	2	0	0	2	0	2	2	2	2	2	2	0	2	2	0	2
Bin_8.051	0	0	2	2	2	0	2	2	2	2	1	0	2	0	2	2	0	0	2	0	2	2	2	2	0	2	2	2	0	2	0	2	2	2	0	0	2	0	2	2	2	2	2	2	0	2	2	0	2
Bin_8.052	0	0	2	2	2	0	2	2	2	2	1	0	2	0	2	2	0	0	2	0	2	2	2	2	0	2	2	2	0	2	0	2	2	2	0	0	2	0	2	2	2	2	2	2	0	2	2	0	2
Bin_8.053	0	0	2	2	2	0	2	2	2	2	1	0	2	0	2	2	0	0	2	0	2	2	2	2	0	2	2	2	0	2	2	2	2	2	0	0	2	0	2	2	2	2	2	2	0	2	2	0	2
Bin_8.054	1	2	2	2	2	1	2	2	2	2	1	2	2	2	2	2	1	1	2	1	2	2	2	2	2	2	2	1	0	2	2	2	2	2	1	1	2	0	2	2	2	2	2	2	1	2	2	1	2
Bin_8.055	1	2	2	2	2	1	2	2	2	2	1	2	2	2	2	2	1	1	2	1	2	2	2	2	2	2	2	1	0	2	2	2	2	2	1	1	2	2	2	2	2	2	2	2	1	2	2	1	2
Bin_8.056	1	2	2	2	2	1	2	2	2	2	1	2	2	2	2	2	1	1	2	1	2	2	2	2	2	2	2	1	2	2	2	2	2	2	1	1	2	2	2	2	2	2	2	2	1	2	2	1	2
Bin_8.057	1	2	2	2	2	1	2	2	2	2	1	2	2	2	2	2	1	1	2	1	2	2	2	2	2	2	2	1	2	2	2	2	2	2	1	1	2	2	2	2	2	2	2	2	1	2	2	1	2
Bin_8.058	1	2	2	2	2	1	2	2	2	2	1	2	2	2	2	2	1	1	2	1	2	2	2	2	2	2	2	1	2	2	2	2	2	2	1	1	2	2	2	2	2	1	2	2	1	2	2	1	2
Bin_8.059	1	2	2	2	2	1	2	2	2	2	1	2	2	2	2	2	1	1	2	1	2	2	2	2	2	2	2	1	2	2	2	2	2	2	1	1	2	2	2	2	2	1	2	2	1	2	2	1	2
Bin_8.060	1	2	2	2	2	1	2	2	2	2	1	2	2	2	2	2	1	1	2	1	2	2	2	2	2	2	1	1	2	2	2	2	2	2	1	1	2	2	2	2	2	1	2	2	1	2	2	1	2
Bin_8.061	1	2	2	2	2	1	1	2	2	1	1	2	2	2	2	2	1	1	2	1	2	2	2	2	2	2	1	1	2	2	2	2	2	2	1	1	2	2	2	2	2	1	2	2	1	2	2	1	2
Bin_8.062	1	2	2	2	2	1	1	2	2	1	1	2	2	2	2	2	1	1	2	1	2	2	2	2	2	2	1	1	2	2	2	2	2	2	1	1	2	2	2	2	2	1	2	2	1	2	2	1	2
Bin_8.063	1	2	2	2	1	1	1	2	2	1	1	2	2	2	1	2	1	1	1	1	2	2	2	2	2	2	1	1	2	2	1	2	2	2	1	1	2	2	2	2	2	1	2	2	1	2	2	1	2
Bin_8.064	1	2	2	2	1	1	1	2	2	1	1	2	2	2	1	2	1	1	1	1	2	2	2	2	2	2	1	1	2	2	1	2	2	2	1	1	2	2	2	2	2	1	2	2	1	2	2	1	2
Bin_8.065	1	2	2	2	1	1	1	2	2	1	1	2	2	2	1	2	1	1	1	1	2	2	2	2	2	2	1	1	2	2	1	2	2	2	1	1	2	2	2	2	2	1	2	2	1	2	2	1	2
Bin_8.066	1	2	2	2	1	1	1	2	2	1	1	2	2	2	1	2	1	1	1	1	2	2	2	2	2	2	1	1	2	2	1	2	2	2	1	1	2	2	2	2	2	1	2	2	1	2	2	1	2
Bin_8.067	1	2	2	2	1	1	1	2	2	1	1	2	2	2	1	2	1	1	1	1	2	2	2	1	2	2	1	1	2	2	1	2	2	2	1	1	2	2	2	2	2	1	2	2	1	2	2	1	2
Bin_8.068	1	2	2	2	1	1	1	2	2	1	1	2	2	2	1	2	1	1	1	1	2	2	2	1	2	2	1	1	2	2	1	1	2	2	1	1	2	2	2	2	2	1	2	2	1	2	2	1	2
Bin_8.069	1	2	2	2	1	1	1	2	2	1	1	2	2	2	1	2	1	1	1	1	2	2	2	1	2	2	1	1	2	2	1	1	2	2	1	1	2	2	2	2	2	1	2	2	1	2	2	1	2
Bin_8.070	1	2	2	2	1	1	1	2	2	1	1	2	2	2	1	2	1	1	1	1	2	2	2	1	2	2	1	1	2	2	1	1	2	2	1	1	2	2	2	2	2	1	2	2	1	2	2	1	2
Bin_8.071	1	2	2	2	1	1	1	2	2	1	1	2	2	2	1	2	1	1	1	1	2	2	2	1	2	2	1	1	2	2	1	1	2	2	1	1	2	2	2	2	2	1	2	2	2	2	2	1	2
Bin_8.072	1	2	2	2	1	1	1	2	2	1	1	2	2	2	1	2	1	1	1	2	2	2	2	1	2	2	1	1	2	2	1	1	2	2	1	1	2	2	2	2	2	1	2	2	2	2	2	1	2
Bin_8.073	1	2	2	2	1	1	2	2	2	1	1	2	2	2	1	2	1	1	1	2	2	2	2	1	2	2	1	1	2	2	1	1	2	2	1	1	2	2	2	2	2	1	2	2	2	2	2	1	2
Bin_8.074	1	2	2	2	1	2	2	2	2	1	1	2	2	2	1	2	1	1	1	2	2	2	2	1	2	2	1	1	2	2	1	1	2	2	1	1	2	2	2	2	2	1	2	2	2	2	2	1	2
Bin_8.075	1	2	2	2	1	2	2	2	2	1	1	2	2	2	1	2	1	1	1	2	2	2	2	1	2	2	1	1	2	2	1	1	2	2	1	1	2	2	2	2	2	1	2	2	2	2	2	1	2
Bin_8.076	1	2	2	2	1	2	2	2	2	1	1	2	2	2	1	2	1	1	1	2	2	2	2	1	2	2	1	1	2	2	1	1	2	2	1	1	2	2	2	2	2	1	2	2	2	2	2	1	2
Bin_8.077	1	2	2	2	1	2	2	2	2	1	1	2	2	2	1	2	1	1	1	2	2	2	2	1	2	2	1	1	2	2	1	1	2	2	1	1	2	2	2	2	2	1	2	2	2	2	2	1	2
Bin_8.078	1	2	2	2	1	2	2	2	2	1	1	2	2	2	1	2	1	1	1	2	2	2	2	1	2	1	1	1	2	2	1	1	2	2	1	1	2	2	2	2	2	1	2	2	2	2	2	1	2
Bin_8.079	1	2	2	2	1	2	2	2	2	1	1	2	2	2	1	2	1	1	1	2	2	2	2	1	2	1	1	1	2	2	1	1	2	2	1	1	2	2	2	2	2	1	2	2	2	2	2	1	2
Bin_8.080	1	2	2	2	1	2	2	2	2	1	1	2	2	2	1	2	1	1	1	2	2	2	2	1	2	1	1	1	2	2	1	2	2	2	1	1	2	2	2	2	2	1	2	2	2	2	2	1	2
Bin_8.081	1	2	2	2	1	2	2	2	2	1	1	2	2	2	1	2	1	1	1	2	2	2	2	1	2	1	1	1	2	2	1	2	2	2	1	1	2	2	2	2	2	1	2	2	2	2	2	1	2
Bin_8.082	1	2	2	2	1	2	2	2	2	1	1	2	2	2	1	2	2	1	1	2	2	2	2	1	2	1	1	1	2	2	1	2	2	2	1	1	2	2	2	2	2	1	2	2	2	2	2	1	2
Bin_8.083	1	2	2	2	1	2	2	2	2	1	1	2	2	2	1	2	2	1	1	2	2	2	2	1	2	1	1	1	2	2	1	2	2	2	1	1	2	2	2	2	2	1	2	2	2	2	2	1	2
Bin_8.084	1	2	2	2	1	2	2	2	2	1	1	2	2	2	1	2	2	1	1	2	2	2	2	1	2	1	1	1	2	2	1	2	2	2	1	1	2	2	2	2	2	1	2	2	2	2	2	1	2
Bin_8.085	1	2	2	2	1	2	2	2	2	1	1	2	2	2	1	2	2	1	1	2	2	2	2	1	2	1	1	1	2	2	1	2	2	2	1	1	2	2	2	2	2	1	2	2	2	2	2	1	2
Bin_8.086	1	2	2	2	1	2	2	2	2	1	1	2	2	2	1	2	2	1	1	2	2	2	2	1	2	1	1	1	2	2	1	2	2	2	1	1	2	2	2	2	2	1	2	2	2	2	2	1	2
Bin_8.087	1	2	2	2	1	2	2	2	2	1	1	2	2	2	1	2	2	1	1	2	2	2	2	1	2	1	1	1	2	2	1	2	2	2	1	1	2	2	2	2	2	1	2	2	2	2	2	1	2
Bin_8.088	1	2	2	2	1	2	2	2	2	1	1	2	2	2	1	2	2	2	1	2	2	2	2	1	2	1	1	1	2	2	1	2	2	2	1	1	2	2	2	2	2	1	2	2	2	2	2	1	2
Bin_8.089	1	2	2	2	1	2	2	2	2	1	1	2	2	2	1	2	2	2	1	2	2	2	2	1	2	1	1	1	2	2	1	2	2	2	1	1	2	2	2	2	2	1	2	2	2	2	2	1	2
Bin_8.090	1	2	2	2	2	2	2	2	2	1	1	2	2	2	1	2	2	2	1	2	2	2	2	1	2	1	1	1	2	2	1	2	2	2	1	1	2	2	2	2	2	1	2	2	2	2	2	1	2
Bin_8.091	1	2	2	2	2	2	2	2	2	1	1	2	2	2	2	2	2	2	1	2	2	2	2	1	2	1	1	1	2	2	2	2	2	2	1	1	2	2	2	2	2	1	2	2	2	2	2	1	2
Bin_8.092	1	2	2	2	2	2	2	2	2	1	1	2	2	2	2	2	2	2	1	2	2	2	2	1	2	1	1	1	2	2	2	2	2	2	1	1	2	2	2	2	2	1	2	2	2	2	2	1	2
Bin_8.093	2	2	2	2	2	2	2	2	2	1	1	2	2	2	2	2	2	2	1	2	2	2	2	1	2	1	1	1	2	2	2	2	2	2	1	1	2	2	2	2	2	1	2	2	2	2	2	1	2
Bin_8.094	2	2	2	2	2	2	2	2	2	1	1	2	2	2	2	2	2	2	1	0	2	2	2	1	2	1	1	1	2	2	2	2	2	2	1	1	2	2	2	2	2	1	2	2	2	2	2	1	2
Bin_8.095	2	2	2	2	2	2	2	2	2	1	1	2	2	2	2	2	2	2	1	0	2	2	2	1	2	1	1	1	2	2	2	2	2	2	1	1	2	2	2	2	2	1	2	2	2	2	2	1	2
Bin_8.096	2	2	2	2	2	2	2	2	2	1	1	2	2	2	2	2	2	2	1	0	2	2	2	1	2	1	1	2	2	2	2	2	2	2	1	1	2	2	2	2	2	1	2	2	2	2	2	1	2
Bin_8.097	2	2	2	2	2	2	2	2	2	1	1	2	2	2	2	2	2	2	1	0	2	2	2	1	2	1	1	2	2	2	2	2	2	2	1	1	2	2	2	2	2	1	2	2	2	2	2	1	0
Bin_8.098	2	2	2	2	2	2	2	2	2	1	1	2	2	2	2	2	2	2	1	0	2	2	2	1	2	1	1	2	2	2	2	2	2	2	1	1	2	2	2	2	2	1	2	2	2	2	2	1	0
Bin_8.099	2	2	2	2	2	2	2	2	2	1	1	2	2	2	2	2	2	2	1	0	2	2	2	2	2	1	1	2	2	2	2	2	2	2	1	1	2	2	2	2	2	0	2	2	2	2	2	1	0
Bin_8.100	2	2	2	2	2	2	2	2	2	1	1	2	2	2	2	2	2	2	1	0	2	2	2	2	2	1	1	2	2	2	2	2	2	2	1	1	2	2	2	2	2	0	2	2	2	2	2	1	0
Bin_8.101	2	2	2	2	2	2	2	2	2	1	1	2	2	2	2	2	2	2	1	2	2	2	2	2	2	1	1	2	2	2	2	2	2	2	1	1	2	2	2	2	2	0	2	2	2	2	2	2	2
Bin_8.102	2	2	2	2	2	2	2	2	2	1	1	2	2	2	2	2	2	2	1	2	2	2	2	2	2	1	1	2	2	2	2	2	2	2	1	1	2	2	2	2	2	2	2	2	2	2	2	2	2
Bin_8.103	2	2	2	2	2	2	2	2	2	1	1	2	2	2	2	2	2	2	1	2	2	2	2	2	2	1	1	2	2	2	2	2	2	2	1	1	2	2	2	2	2	2	2	2	2	2	2	2	2
Bin_8.104	2	2	2	2	2	2	2	2	2	1	1	2	2	2	2	2	2	2	1	2	2	2	2	2	2	1	1	2	2	2	2	2	2	2	1	1	2	2	2	2	2	2	2	2	2	2	2	2	2
Bin_8.105	2	2	2	2	2	2	2	2	2	1	1	2	2	2	2	2	2	2	1	2	2	2	2	2	2	1	1	2	2	2	2	2	2	2	1	1	2	2	2	2	2	2	2	2	2	2	2	2	2
Bin_8.106	2	2	2	2	2	2	2	2	2	1	1	2	2	2	2	2	2	2	1	2	2	2	2	2	2	1	1	2	2	2	2	2	2	2	1	1	2	2	2	2	2	2	2	2	2	2	2	2	2
Bin_8.107	2	2	2	2	2	2	2	2	2	1	1	2	2	2	2	2	2	2	1	2	2	2	2	2	2	1	1	1	2	2	2	2	2	2	1	1	2	2	2	2	2	2	2	2	2	2	2	2	2
Bin_8.108	1	2	2	2	2	2	2	2	2	1	1	2	2	2	2	2	2	2	1	2	2	2	2	2	2	1	1	1	2	2	2	2	2	2	1	1	2	2	2	2	2	2	2	2	2	2	2	2	2
Bin_8.109	1	2	2	2	2	2	2	2	2	1	1	2	2	2	2	2	2	2	1	2	2	2	2	2	2	1	1	1	2	2	2	2	2	2	1	1	2	2	2	2	2	2	2	2	2	2	2	2	2
Bin_8.110	1	2	2	2	2	2	2	2	2	1	1	2	2	2	2	2	2	2	1	2	2	2	2	2	2	1	1	1	2	2	2	2	2	2	1	1	2	2	2	2	2	2	2	2	2	2	2	2	2
Bin_8.111	1	2	2	2	2	2	1	2	2	1	1	2	2	2	2	2	2	2	1	2	2	2	2	2	2	1	1	1	2	2	2	2	2	2	1	1	2	2	2	2	2	2	2	2	2	2	2	2	2
Bin_8.112	1	2	2	2	2	1	1	2	2	1	1	2	2	2	2	2	2	2	1	2	2	2	2	1	2	1	1	1	2	2	2	2	2	2	1	1	2	2	2	2	2	2	2	2	2	2	2	2	2
Bin_9.001	1	1	2	1	1	1	1	2	1	1	1	1	1	2	1	1	1	1	1	1	1	1	2	1	2	1	1	1	1	1	1	2	2	1	1	1	1	1	2	2	1	1	1	1	1	2	2	1	2
Bin_9.002	1	1	2	1	1	1	1	2	1	1	1	1	1	2	1	1	1	1	1	1	1	1	2	1	2	1	1	1	1	1	1	2	2	1	1	1	1	1	2	2	1	1	1	1	1	2	2	1	2
Bin_9.003	1	1	2	1	1	1	1	2	1	1	1	1	1	2	1	1	1	1	1	1	1	1	2	1	2	1	1	1	1	1	1	2	2	1	1	1	1	1	2	2	1	1	1	1	1	2	2	1	2
Bin_9.004	1	1	2	1	1	1	1	2	1	1	1	1	1	2	1	1	1	1	1	1	1	1	2	1	2	1	1	1	1	1	1	2	2	1	1	1	1	1	2	2	1	1	1	1	1	2	2	1	2
Bin_9.005	1	1	2	1	1	1	1	2	1	1	1	1	1	2	1	1	1	1	1	1	1	1	2	1	2	1	1	1	1	1	1	2	2	1	1	1	1	1	2	2	1	1	1	1	1	2	2	1	2
Bin_9.006	1	1	2	1	1	1	1	2	1	1	1	1	1	1	1	1	1	1	1	1	1	1	2	1	2	1	1	1	1	1	1	2	2	1	1	1	1	1	2	2	1	1	1	1	1	1	2	1	2
Bin_9.007	1	1	2	1	1	1	1	2	1	1	1	1	1	1	1	1	1	1	1	1	1	1	2	1	2	1	1	1	1	1	1	2	2	1	1	1	1	1	2	2	1	1	1	1	1	1	2	1	2
Bin_9.008	1	1	2	1	1	1	1	2	1	1	1	1	1	1	1	1	1	1	1	1	1	1	2	1	2	1	1	1	1	1	1	2	2	1	1	1	1	1	2	2	1	1	1	1	1	1	2	1	2
Bin_9.009	1	1	2	1	1	1	1	2	1	1	1	1	1	1	1	1	1	1	1	1	1	1	2	1	2	1	1	1	1	1	1	2	2	1	1	1	1	1	2	2	1	1	1	1	1	1	2	1	2
Bin_9.010	1	1	2	1	1	1	1	2	1	1	1	1	1	1	1	1	1	1	1	1	1	1	2	1	2	1	1	1	1	1	1	2	2	1	1	1	1	1	2	2	1	1	1	1	1	1	2	1	2
Bin_9.011	1	2	2	1	1	1	1	2	1	1	1	1	1	1	1	1	1	1	1	1	1	1	2	1	2	1	1	1	1	1	1	2	2	1	1	1	1	1	2	2	1	1	1	1	1	1	2	1	2
Bin_9.012	1	2	2	1	1	1	1	2	1	1	1	1	1	1	1	1	1	1	1	1	1	1	2	1	2	1	1	1	1	1	1	2	2	1	1	1	1	1	2	2	1	1	1	1	1	1	2	1	2
Bin_9.013	1	2	2	1	1	1	1	2	1	1	1	1	1	1	1	1	1	1	1	1	1	1	2	1	2	1	1	1	1	1	1	2	2	1	1	1	1	1	2	2	1	1	1	1	1	1	2	1	2
Bin_9.014	1	2	2	1	1	1	1	2	1	1	1	1	1	1	1	1	1	1	1	1	1	1	2	1	2	1	1	1	1	1	1	2	2	1	1	1	1	1	2	2	1	1	1	1	1	1	2	1	2
Bin_9.015	1	2	2	1	1	1	1	2	1	1	1	1	1	1	1	1	2	1	1	1	1	1	2	1	2	1	1	1	1	1	1	2	2	1	1	1	1	1	2	2	1	1	1	1	1	1	2	1	2
Bin_9.016	1	2	2	1	1	1	1	2	1	1	1	1	1	1	1	1	2	1	1	1	1	1	2	1	2	1	1	1	1	1	1	2	2	1	1	1	1	1	2	2	1	1	1	1	1	1	2	1	2
Bin_9.017	1	2	2	1	1	1	2	2	1	1	1	1	1	2	1	1	2	1	1	1	1	1	2	1	2	1	1	1	2	1	1	2	2	1	1	1	1	1	2	2	2	1	1	1	2	1	2	1	2
Bin_9.018	1	2	2	1	1	1	2	2	1	1	1	2	2	2	1	1	2	1	1	1	1	1	2	1	2	1	1	1	2	1	1	2	2	1	1	1	1	2	2	2	2	1	1	1	2	1	2	2	2
Bin_9.019	1	2	2	1	1	1	2	2	1	1	1	2	2	2	1	1	2	1	1	1	1	1	2	1	2	2	1	1	2	1	1	2	2	1	1	1	2	2	2	2	2	1	1	1	2	1	2	2	2
Bin_9.020	1	2	2	1	1	1	2	2	1	1	1	2	2	2	1	1	2	1	1	1	1	1	2	1	2	2	1	1	2	1	1	2	2	1	1	1	2	2	2	2	2	1	1	1	2	1	2	2	2
Bin_9.021	1	2	2	1	1	1	2	2	1	1	1	2	2	2	1	1	2	1	1	1	1	1	2	1	2	2	1	1	2	1	1	2	2	1	1	1	2	2	2	2	2	1	1	1	2	1	2	2	2
Bin_9.022	1	2	2	1	1	1	2	2	1	1	1	2	2	2	1	1	2	1	1	1	1	1	2	1	2	2	1	1	2	1	1	2	2	1	1	1	2	2	2	2	2	1	1	1	2	1	2	2	2
Bin_9.023	1	2	2	1	1	1	2	2	2	1	1	2	2	2	1	1	2	1	1	1	1	1	2	1	2	2	1	1	2	1	1	2	2	2	1	1	2	2	2	2	2	1	1	2	2	1	2	2	2
Bin_9.024	1	2	2	1	1	1	2	2	2	1	1	2	2	2	1	1	2	1	1	1	1	1	2	1	2	2	1	1	2	1	1	2	2	2	1	1	2	2	2	2	2	1	1	2	2	1	2	2	2
Bin_9.025	1	2	2	1	1	1	2	2	2	1	1	2	2	2	1	1	2	1	1	1	1	1	2	1	2	2	1	1	2	1	1	2	2	2	1	1	2	2	2	2	2	1	1	2	2	1	2	2	2
Bin_9.026	1	2	2	1	1	1	2	2	2	1	1	2	2	2	1	1	2	1	1	1	1	1	2	1	2	2	1	1	2	1	1	2	2	2	1	1	2	2	2	2	2	1	1	2	2	1	2	2	2
Bin_9.027	1	2	2	1	1	1	2	2	2	1	1	2	2	2	1	1	2	1	1	1	1	1	2	0	2	2	1	1	2	1	1	2	2	2	1	1	2	2	2	2	2	1	1	2	2	1	2	2	2
Bin_9.028	0	2	2	0	1	0	2	2	2	1	1	2	2	2	1	1	2	1	1	1	1	1	2	0	2	2	1	1	2	1	1	2	2	2	0	0	2	2	2	2	2	1	1	2	2	1	2	2	2
Bin_9.029	0	2	2	0	2	0	2	2	2	1	1	2	2	2	1	1	2	1	2	1	1	1	2	0	2	2	1	0	2	1	1	2	2	2	0	0	2	2	2	2	2	1	1	2	2	1	2	2	2
Bin_9.030	0	2	2	0	2	0	2	2	2	1	2	2	2	2	1	0	2	2	2	2	1	1	2	0	2	2	2	0	2	1	1	2	2	2	0	0	2	2	2	2	2	1	1	0	2	1	2	2	2
Bin_9.031	0	2	2	0	2	0	2	2	2	0	2	0	2	2	0	0	2	2	2	2	0	2	2	0	2	2	2	0	2	0	0	2	2	2	0	0	2	2	2	0	2	0	0	0	2	0	2	2	2
Bin_9.032	0	2	2	0	2	0	2	2	2	0	2	0	2	2	0	0	2	2	2	2	0	2	0	0	2	2	2	0	2	0	0	2	2	2	0	0	2	2	2	0	2	0	0	0	2	0	2	2	2
Bin_9.033	0	2	2	0	2	0	2	2	2	0	2	0	2	2	0	0	2	2	2	2	0	2	0	0	2	2	2	0	2	0	0	2	2	2	0	0	2	2	2	0	2	0	0	0	2	0	2	2	2
Bin_9.034	0	0	2	0	2	0	2	2	2	0	2	0	2	2	0	0	2	2	2	2	0	2	0	0	2	2	2	0	2	0	0	2	2	2	0	0	2	2	2	0	2	0	0	0	2	0	2	2	2
Bin_9.035	0	0	2	0	2	0	2	2	2	0	2	0	2	2	0	0	2	2	2	2	0	2	0	0	2	2	2	0	2	0	0	2	2	2	0	0	2	2	2	0	2	0	0	0	2	0	2	2	2
Bin_9.036	0	0	2	0	2	0	2	2	2	2	2	0	2	2	0	0	2	2	2	2	0	2	0	0	2	2	2	0	2	0	0	2	2	2	0	0	2	2	2	0	2	0	0	0	2	0	2	2	2
Bin_9.037	0	0	2	0	2	0	2	2	2	2	2	0	2	2	0	0	2	2	2	2	0	2	0	0	2	2	2	0	2	0	0	2	2	2	0	0	2	2	2	0	2	0	0	0	2	0	2	2	2
Bin_9.038	0	0	2	0	2	0	2	2	0	2	2	0	2	2	0	0	2	2	2	2	0	2	0	0	2	2	2	0	2	0	0	2	2	2	0	0	2	2	2	0	2	0	0	0	2	0	2	2	2
Bin_9.039	0	0	2	0	2	0	2	2	0	2	2	0	2	2	0	0	2	2	2	2	0	2	0	0	2	2	2	0	2	0	0	2	2	2	0	0	2	2	2	0	2	0	0	0	2	0	2	2	2
Bin_9.040	0	0	2	0	2	0	2	2	0	2	2	0	2	2	0	0	2	2	2	2	0	2	0	0	2	2	2	0	2	0	0	2	2	2	0	0	2	2	2	0	2	0	0	0	2	0	2	2	2
Bin_9.041	0	0	2	0	2	0	2	2	0	2	2	0	2	2	0	0	2	2	2	2	0	2	0	0	2	2	2	0	2	0	0	2	2	2	0	0	2	2	2	0	2	0	2	0	2	2	2	2	2
Bin_9.042	0	0	2	0	2	0	2	2	0	2	2	0	2	2	0	0	2	2	2	2	0	2	0	0	2	2	2	0	2	0	0	2	2	2	0	0	2	2	2	0	2	0	2	0	2	2	2	2	2
Bin_9.043	0	0	2	2	2	0	2	2	0	2	2	0	2	2	0	0	2	2	2	2	0	2	0	0	2	2	2	2	2	0	0	2	2	2	0	0	2	2	2	0	2	0	2	0	2	2	2	2	2
Bin_9.044	0	0	2	2	2	0	2	2	0	2	2	0	2	2	0	0	2	2	2	2	0	2	0	0	2	2	2	2	2	0	0	2	2	2	0	0	2	2	2	0	2	0	2	0	2	2	2	2	2
Bin_9.045	0	0	2	2	2	0	2	2	0	2	2	0	2	2	0	0	2	2	2	2	0	2	0	0	2	2	2	2	2	0	0	2	2	2	0	0	2	2	2	0	2	2	2	0	2	2	2	2	2
Bin_9.046	0	0	2	2	2	0	2	2	0	2	2	0	2	2	0	0	2	2	2	2	0	2	0	0	2	2	2	2	2	0	0	2	2	2	0	0	2	2	2	0	2	2	2	0	2	2	2	2	2
Bin_9.047	0	0	2	2	2	0	2	2	0	2	2	0	2	2	0	0	2	2	2	2	0	2	0	0	2	2	2	2	2	0	0	2	2	2	0	0	2	2	2	0	2	2	2	0	2	2	2	2	1
Bin_9.048	0	0	2	2	2	0	2	2	0	2	2	0	2	2	0	0	2	2	2	2	0	2	0	0	2	2	2	2	2	0	0	2	2	2	0	0	1	2	2	0	2	2	2	0	2	2	2	2	1
Bin_9.049	0	0	2	2	2	0	2	2	0	2	2	0	2	2	0	0	2	2	2	2	0	2	0	0	2	2	2	2	2	0	0	2	2	2	0	0	1	2	2	0	2	2	2	0	2	2	2	2	1
Bin_9.050	0	0	2	2	2	0	2	2	0	2	2	0	2	2	0	0	2	2	2	2	0	2	0	0	2	2	2	2	2	0	0	2	2	2	0	0	1	2	2	1	2	2	2	0	2	2	2	2	1
Bin_9.051	0	0	2	2	2	0	2	2	0	2	2	0	2	2	0	0	2	2	2	2	0	2	0	0	2	2	2	2	2	0	0	2	2	2	0	0	1	2	2	1	2	2	2	0	2	2	2	2	2
Bin_9.052	0	0	2	2	2	0	2	2	0	2	2	0	2	2	0	0	2	2	2	2	0	2	0	0	2	2	2	2	2	0	0	2	2	2	0	0	2	2	2	1	2	2	2	0	2	2	2	2	2
Bin_9.053	0	0	2	2	2	0	2	2	0	2	2	0	2	2	0	0	2	2	2	2	0	2	0	0	2	2	2	2	2	0	0	2	2	2	0	0	2	2	2	1	2	2	2	0	2	2	2	2	2
Bin_9.054	0	0	2	2	2	0	2	2	0	2	2	0	2	2	0	0	2	2	2	2	2	2	2	0	2	2	2	2	2	2	0	2	2	2	0	0	2	2	2	1	2	2	2	0	2	2	2	2	2
Bin_9.055	0	0	2	2	2	0	2	2	0	2	2	0	2	2	0	0	2	2	2	2	2	2	2	0	2	2	2	2	2	2	0	2	2	2	0	0	2	2	2	1	2	2	2	0	2	2	2	2	2
Bin_9.056	0	0	2	2	2	0	2	2	0	2	2	0	2	2	0	0	2	2	2	2	2	2	2	2	2	2	2	2	2	2	0	2	2	2	0	0	2	2	2	1	2	2	2	0	2	2	2	2	2
Bin_9.057	2	0	2	2	2	0	2	2	0	2	2	0	2	2	0	0	2	2	2	2	2	2	2	2	2	2	2	2	2	2	0	2	2	2	0	0	2	2	2	1	2	2	2	0	2	2	2	2	2
Bin_9.058	2	0	2	2	2	0	2	2	0	2	2	0	2	2	0	0	2	2	2	2	2	2	2	2	2	2	2	2	2	2	0	2	2	2	0	0	0	2	2	1	2	2	2	0	2	2	2	2	2
Bin_9.059	2	0	2	2	2	0	2	2	0	2	2	0	2	2	0	0	2	0	2	2	2	2	2	2	2	2	2	2	2	2	0	2	2	2	0	0	0	2	2	1	2	2	2	0	2	2	2	2	2
Bin_9.060	2	0	2	2	2	0	2	2	0	2	2	0	2	2	0	0	2	0	2	2	2	2	2	2	2	2	2	2	2	2	0	2	2	2	0	0	0	2	2	1	2	2	2	0	2	2	2	2	2
Bin_9.061	2	0	2	2	2	0	2	2	0	2	2	0	2	2	0	0	2	0	2	2	2	2	2	2	2	2	2	2	2	2	0	2	2	2	0	0	0	2	2	1	2	2	2	0	2	2	2	2	2
Bin_9.062	2	0	2	2	2	0	2	2	0	2	2	0	2	2	0	0	2	0	2	2	2	2	2	2	2	2	2	2	2	2	0	2	2	2	0	0	0	2	2	1	2	2	2	0	2	2	2	2	2
Bin_9.063	2	0	2	2	2	0	2	2	0	2	2	0	2	2	0	0	2	0	2	2	2	2	2	2	2	2	2	2	2	2	0	2	2	2	0	0	0	2	2	2	2	2	2	0	2	2	2	2	2
Bin_9.064	2	0	2	2	2	2	2	2	0	2	2	0	2	2	0	0	2	0	2	2	2	2	2	2	2	2	2	2	2	2	0	2	2	2	0	0	0	2	2	2	2	2	2	0	2	2	2	2	2
Bin_9.065	2	0	2	2	2	2	2	2	0	2	2	0	2	2	0	0	2	0	2	2	2	2	2	2	2	2	2	2	2	2	0	2	2	2	0	0	0	2	2	2	2	2	2	0	2	2	2	2	2
Bin_9.066	2	0	2	2	2	2	2	2	0	2	2	0	2	2	0	0	2	0	2	2	2	2	2	2	2	2	2	2	2	2	0	2	2	2	0	0	0	2	2	2	2	2	2	0	2	2	2	2	2
Bin_9.067	2	0	2	2	2	2	2	2	0	2	2	0	2	2	0	0	2	0	2	2	2	2	2	2	2	2	2	2	2	2	0	2	2	2	0	0	0	2	2	2	2	2	2	0	2	2	2	2	2
Bin_9.068	2	0	2	2	2	2	2	2	0	2	2	0	2	2	0	0	2	0	2	2	2	2	2	2	2	2	2	2	1	2	0	2	2	2	0	0	0	2	2	2	2	0	2	0	2	2	2	2	2
Bin_9.069	2	0	2	2	2	2	2	2	0	2	2	0	2	2	0	0	2	0	2	2	2	2	2	0	2	2	2	2	1	2	0	2	2	2	0	0	0	2	2	2	2	0	2	0	2	2	2	2	2
Bin_9.070	2	0	2	2	2	2	2	2	0	2	2	0	2	2	0	0	2	0	2	2	2	2	2	0	2	2	2	2	1	2	0	2	2	2	0	0	0	2	2	2	2	0	2	0	2	2	2	2	2
Bin_9.071	2	0	2	2	2	2	2	2	0	2	2	0	2	2	0	0	2	0	2	2	2	2	2	0	2	2	2	0	1	2	0	2	2	2	0	0	0	2	2	2	2	0	2	0	2	2	2	2	2
Bin_9.072	2	0	2	2	2	2	2	2	0	2	2	0	2	2	0	0	2	0	2	2	2	2	2	0	2	2	2	0	1	2	0	2	2	2	0	0	0	2	2	2	2	0	2	0	0	2	2	0	2
Bin_9.073	2	0	2	2	2	2	2	2	0	2	2	0	2	2	0	0	2	0	2	2	2	2	2	0	2	2	2	0	1	2	0	2	2	2	0	0	0	2	2	2	2	0	2	0	0	2	2	0	1
Bin_9.074	2	0	2	2	2	2	2	2	0	2	2	0	2	2	0	0	2	0	2	2	2	2	2	0	2	2	2	0	1	2	0	2	2	2	0	0	0	2	2	2	2	2	2	0	0	2	2	0	1
Bin_9.075	2	0	2	2	2	2	2	2	0	2	2	0	2	2	0	0	2	0	2	2	2	2	2	0	2	2	2	0	1	2	0	2	2	2	0	0	0	2	2	2	2	2	2	0	2	2	2	2	1
Bin_9.076	2	0	2	2	2	2	2	2	0	2	2	0	2	2	0	0	2	0	2	2	2	2	2	0	2	2	2	0	1	2	0	2	2	2	0	0	0	2	2	2	2	2	2	0	2	2	2	2	1
Bin_9.077	2	0	2	2	2	2	2	2	0	2	2	0	2	2	0	0	2	0	2	2	2	2	2	0	2	2	2	0	1	2	0	2	2	2	0	0	0	2	2	2	2	2	2	0	2	2	2	2	1
Bin_9.078	2	0	2	2	2	2	2	2	0	2	2	0	2	2	0	0	2	0	2	2	2	2	2	0	2	2	2	0	1	2	0	2	2	2	0	0	0	2	2	2	2	2	2	0	2	2	2	2	1
Bin_9.079	2	0	2	2	2	2	2	2	0	2	2	0	2	2	0	0	2	0	2	2	2	2	2	0	2	2	2	0	1	2	0	2	2	2	0	0	0	2	2	2	2	2	2	0	2	2	2	2	1
Bin_9.080	2	0	2	2	2	2	2	2	0	2	2	0	2	2	0	0	2	0	2	2	2	2	2	0	2	2	2	0	1	2	0	2	2	2	0	0	0	2	2	2	2	2	2	0	2	2	2	2	1
Bin_9.081	2	0	2	2	2	2	2	2	0	2	2	0	2	2	0	0	2	0	2	2	2	2	2	2	2	2	2	0	1	2	2	2	2	2	0	0	0	2	2	2	2	2	2	0	2	2	2	2	0
Bin_9.082	2	0	2	2	2	2	2	2	0	2	2	0	2	2	0	0	2	0	2	2	2	2	2	2	2	2	2	0	1	2	2	2	2	2	0	0	0	2	2	2	2	2	2	0	2	2	2	2	0
Bin_9.083	2	0	2	2	2	2	2	2	0	2	2	0	2	2	0	0	2	0	2	2	2	2	2	2	2	2	2	0	1	2	2	2	2	2	0	0	0	2	2	2	2	2	2	0	2	2	2	2	0
Bin_9.084	2	0	2	2	2	2	2	2	0	2	2	0	2	2	0	0	2	0	2	2	2	2	2	2	2	2	2	0	1	2	2	2	2	2	0	0	0	2	2	2	2	2	2	0	2	2	2	2	0
Bin_9.085	2	0	2	2	2	2	2	2	0	2	2	0	2	2	0	0	2	0	2	2	2	2	2	2	2	2	2	0	1	2	2	2	2	2	0	0	0	2	2	2	2	2	2	0	2	2	2	2	0
Bin_9.086	2	0	2	2	2	2	2	2	0	2	2	0	2	2	0	0	2	0	2	2	2	2	2	2	2	2	2	0	1	2	2	2	2	2	0	0	0	2	2	2	2	2	2	0	2	2	2	2	0
Bin_9.087	2	0	2	2	2	2	2	2	0	2	2	0	2	2	0	0	2	0	2	2	2	2	2	2	2	2	2	0	1	2	2	2	2	2	0	0	0	2	2	2	2	2	2	0	2	2	2	2	0
Bin_9.088	2	0	2	2	2	2	2	2	0	2	2	0	2	2	0	0	2	0	2	2	2	2	2	2	2	2	2	0	1	2	0	2	2	2	0	0	2	2	2	2	2	2	2	0	2	2	2	2	0
Bin_9.089	2	0	2	2	2	2	2	2	0	2	2	0	2	2	0	0	2	0	2	2	2	2	2	2	2	2	2	0	1	2	0	2	2	2	0	0	2	2	2	2	2	2	2	0	2	2	2	2	0
Bin_9.090	2	0	2	2	2	2	2	2	0	2	2	0	2	2	0	0	2	0	2	2	2	2	2	2	2	2	2	0	1	2	0	2	2	2	0	0	2	0	2	2	2	2	2	0	2	2	2	2	0
Bin_9.091	2	0	2	2	2	2	2	2	0	2	2	0	2	2	0	0	2	0	2	2	2	2	2	2	2	2	2	0	1	2	0	2	2	2	0	0	2	0	2	2	2	2	2	0	2	2	2	2	0
Bin_9.092	2	0	2	2	2	2	2	2	0	2	2	0	2	2	0	0	2	0	2	2	2	2	2	2	2	2	2	0	1	2	0	2	2	2	0	0	2	0	2	2	2	2	2	0	2	2	2	2	0
Bin_9.093	2	0	2	2	2	2	2	2	0	2	2	0	2	2	0	0	2	0	2	2	2	2	2	2	2	2	2	0	2	2	0	2	2	2	0	0	2	0	2	2	2	2	2	0	2	2	2	2	0
Bin_9.094	2	0	2	2	2	2	2	2	0	2	2	0	2	2	0	0	2	0	2	2	2	2	2	2	2	2	2	0	2	2	0	2	2	2	0	0	2	0	2	2	2	2	2	0	2	2	2	2	0
Bin_9.095	2	0	2	2	2	2	2	2	0	2	2	0	2	2	0	0	2	0	2	2	2	2	2	2	2	2	2	0	2	2	0	2	2	2	0	0	2	0	2	2	2	2	2	0	0	2	2	0	0
Bin_9.096	2	0	2	2	2	2	2	2	0	2	2	0	2	2	0	0	2	0	2	2	2	2	2	2	2	2	2	0	2	2	0	2	2	2	0	0	2	0	2	2	2	2	2	0	0	2	2	0	0
Bin_9.097	2	0	2	2	2	2	2	2	0	2	2	0	2	2	0	0	2	0	2	2	2	2	2	2	2	2	2	0	2	2	0	2	2	2	0	0	2	0	2	2	2	2	2	0	2	2	2	2	0
Bin_9.098	2	0	2	2	2	2	2	2	0	2	2	0	2	2	0	0	2	0	2	2	2	2	2	2	2	2	2	0	2	2	0	2	2	2	0	0	2	0	2	2	2	2	2	0	2	2	2	2	0
Bin_9.099	2	0	2	2	2	2	2	2	0	2	2	0	2	2	0	0	2	0	2	2	2	2	2	2	2	2	2	0	2	2	0	2	2	2	0	0	2	0	2	2	2	2	2	0	2	2	2	2	0
Bin_9.100	2	0	2	2	2	2	2	2	0	2	2	0	2	2	0	0	2	0	2	2	2	2	2	2	2	2	2	0	2	2	0	2	2	2	0	0	2	0	2	2	2	2	2	0	2	2	2	2	0
Bin_9.101	2	0	2	2	2	2	2	2	0	2	2	0	2	2	0	0	2	0	2	2	2	2	2	2	2	2	2	0	2	2	0	2	2	2	0	0	2	0	2	2	2	2	2	0	2	2	2	2	0
Bin_9.102	2	0	2	2	2	2	2	2	0	2	2	0	2	2	0	0	2	0	2	2	2	2	2	2	2	2	2	0	2	2	0	2	2	2	0	0	2	0	2	2	2	2	2	0	2	2	2	2	0
Bin_9.103	2	2	2	2	2	2	2	2	2	2	2	2	2	2	2	0	2	0	2	2	2	2	2	2	2	2	2	2	2	2	0	2	2	2	1	0	2	2	2	2	2	2	2	1	2	2	2	2	2
Bin_9.104	2	2	2	2	2	2	2	2	2	2	2	2	2	2	2	0	2	0	2	2	2	2	2	2	2	2	2	2	2	2	2	2	2	2	1	2	2	2	2	2	2	2	2	1	2	2	2	2	2
Bin_9.105	2	2	2	2	2	2	2	2	2	2	2	2	2	2	2	0	2	0	2	2	2	2	2	2	2	2	2	2	2	2	2	2	2	2	1	2	2	2	2	2	2	2	2	1	2	2	2	2	2
Bin_9.106	2	2	2	2	2	2	2	2	2	2	2	2	2	2	2	2	2	2	2	2	2	2	2	2	2	2	2	2	2	2	2	2	2	2	1	2	2	2	2	2	2	2	2	1	2	2	2	2	2
Bin_10.001	2	2	2	2	2	0	0	2	2	2	2	2	0	2	2	2	2	2	2	2	2	2	2	0	0	2	2	2	2	2	0	2	0	0	2	2	0	0	2	2	2	2	2	2	2	2	2	2	2
Bin_10.002	2	2	2	2	2	0	0	2	2	2	2	2	0	2	2	2	2	0	2	2	2	2	2	0	0	2	2	2	2	2	0	2	0	0	2	2	0	0	2	2	2	2	2	2	2	2	2	2	2
Bin_10.003	2	2	2	2	2	0	0	2	2	2	2	2	0	2	2	2	2	0	2	2	2	2	2	0	0	2	2	2	2	2	0	2	0	0	2	2	0	0	2	2	2	2	2	2	2	2	2	2	2
Bin_10.004	2	2	2	2	2	0	0	2	2	2	2	2	0	2	2	2	2	0	2	2	2	2	2	0	0	2	2	2	2	2	0	2	0	0	2	2	2	0	2	2	2	2	2	2	2	2	2	2	2
Bin_10.005	2	2	2	2	2	0	0	2	2	2	2	2	0	2	2	2	2	0	2	2	2	2	2	0	0	2	2	2	2	2	0	2	0	0	2	2	2	0	2	2	2	2	2	2	2	2	2	2	2
Bin_10.006	2	2	2	2	2	0	0	2	2	2	2	2	0	2	2	2	2	0	2	2	2	2	2	0	0	2	2	2	2	2	0	2	0	0	2	2	2	0	2	2	2	2	2	2	2	2	2	2	2
Bin_10.007	2	2	2	2	2	0	0	2	2	2	2	2	0	2	2	2	2	0	2	2	2	2	2	0	0	2	2	2	2	2	0	2	0	0	2	2	2	0	2	2	2	2	2	2	0	2	2	0	2
Bin_10.008	2	0	2	2	2	0	0	2	2	2	2	2	0	2	2	2	2	0	2	2	2	2	2	0	0	2	2	2	2	2	0	2	0	0	2	2	2	0	2	2	2	2	2	2	0	2	2	0	2
Bin_10.009	2	0	2	2	2	0	0	2	2	2	2	2	0	2	2	2	2	0	2	2	2	2	2	0	0	2	2	2	2	2	0	2	0	0	2	2	2	0	2	2	2	2	2	2	0	2	2	0	2
Bin_10.010	2	0	2	2	2	0	0	2	2	2	2	2	0	2	2	2	2	0	2	2	2	2	2	0	0	2	2	2	2	2	0	2	0	0	2	2	2	0	2	2	2	2	2	2	0	2	2	0	2
Bin_10.011	2	0	2	2	2	0	0	2	2	2	2	2	0	2	2	2	2	0	2	2	2	2	2	0	0	2	2	2	2	2	0	2	0	0	2	2	2	0	2	2	2	2	2	2	0	2	2	0	2
Bin_10.012	2	0	2	2	2	0	0	2	2	2	2	2	0	2	2	2	2	0	2	2	2	2	2	0	0	2	2	2	2	2	2	2	0	0	2	2	2	0	2	2	2	2	2	2	0	2	2	0	2
Bin_10.013	2	0	2	2	2	0	0	2	2	2	2	2	0	2	2	2	2	0	2	2	2	2	2	0	0	2	2	2	2	2	2	2	0	0	2	2	2	0	2	2	2	2	2	2	0	2	2	0	2
Bin_10.014	2	0	2	2	2	0	0	2	2	2	2	2	0	2	2	2	2	0	2	2	2	2	2	0	0	2	2	2	2	2	2	2	0	0	2	2	2	0	2	2	2	2	2	2	0	2	2	0	2
Bin_10.015	2	0	2	2	2	0	0	2	2	2	2	2	0	2	2	2	2	0	2	2	2	2	2	0	0	2	2	2	2	2	2	2	0	0	2	2	2	0	2	2	2	2	2	2	0	2	2	0	2
Bin_10.016	2	0	2	2	2	0	0	2	2	2	2	2	0	2	2	2	2	0	2	2	2	2	2	0	0	2	2	2	2	2	2	2	0	0	2	2	2	0	2	2	2	2	2	2	0	2	2	0	2
Bin_10.017	2	0	2	2	2	0	0	2	2	2	2	2	0	2	2	2	2	0	2	2	2	2	2	0	0	2	2	2	2	2	2	2	0	0	2	2	2	0	2	2	2	2	2	2	0	2	2	0	2
Bin_10.018	2	0	2	2	2	0	0	2	2	2	2	2	0	2	2	2	2	0	2	2	2	2	2	0	0	2	2	2	2	2	2	2	0	0	2	2	2	0	2	2	2	2	2	2	0	2	2	0	2
Bin_10.019	2	0	2	2	2	0	0	2	2	2	2	0	0	2	2	2	2	0	2	2	2	2	2	0	0	2	2	2	2	2	2	2	0	0	2	2	2	0	2	2	2	2	2	2	0	2	2	0	2
Bin_10.020	2	0	2	2	2	0	0	2	2	2	2	0	0	2	2	2	2	0	2	2	2	2	2	0	0	2	2	2	2	2	2	2	0	0	2	2	2	0	2	2	2	2	2	2	0	2	2	0	2
Bin_10.021	2	0	2	2	2	0	0	2	2	2	2	0	0	2	2	2	2	0	2	2	2	2	2	0	0	2	2	2	2	2	2	2	0	0	2	2	2	0	2	2	2	2	2	2	0	2	2	0	2
Bin_10.022	2	0	2	2	2	0	0	2	2	2	2	0	0	2	2	2	2	0	2	2	2	2	2	0	0	2	2	2	2	2	2	2	0	0	2	2	2	0	2	2	2	2	2	2	0	2	2	0	2
Bin_10.023	2	0	2	2	2	0	0	2	2	2	2	0	0	2	2	2	2	0	2	2	2	2	2	0	0	2	2	2	2	2	2	2	0	0	2	2	2	0	2	2	2	2	2	2	0	2	2	0	0
Bin_10.024	2	0	2	2	2	0	0	2	2	2	2	0	0	2	2	2	2	0	2	2	2	2	2	0	0	2	2	0	2	2	2	2	0	0	2	2	2	0	2	2	2	2	2	2	0	2	2	0	0
Bin_10.025	2	0	2	2	2	0	0	2	2	2	2	0	0	2	2	2	2	0	2	2	2	2	2	0	0	2	2	0	2	2	2	2	0	0	2	2	2	0	2	2	2	2	2	2	0	2	2	0	0
Bin_10.026	2	0	2	2	2	0	0	2	2	2	2	0	2	2	2	2	2	0	2	2	2	2	2	0	0	2	2	0	2	2	2	2	0	0	2	2	2	0	2	2	2	2	2	2	0	2	2	0	0
Bin_10.027	2	0	2	2	2	0	0	2	2	2	2	0	2	2	2	2	2	0	2	2	2	2	2	0	0	2	2	0	2	2	2	2	0	0	2	2	2	0	2	2	2	2	2	2	0	2	2	0	0
Bin_10.028	2	0	2	2	2	0	0	2	2	2	2	0	2	2	2	2	2	0	2	2	2	2	2	0	0	2	2	0	2	2	2	2	0	0	2	2	2	0	2	2	2	2	2	2	0	2	2	0	0
Bin_10.029	2	0	2	2	2	0	0	2	2	2	2	0	2	2	2	2	2	0	2	2	2	2	2	0	0	2	2	0	2	2	2	2	0	0	2	2	2	0	2	2	2	2	2	2	0	2	2	0	0
Bin_10.030	2	0	2	2	2	0	0	2	2	2	2	0	2	0	2	2	2	0	2	2	2	2	2	0	0	2	2	0	2	2	2	2	0	0	2	2	2	0	2	2	2	2	2	2	0	2	2	0	0
Bin_10.031	2	0	2	2	2	0	0	2	2	2	2	0	2	0	2	2	2	0	2	2	2	2	2	0	0	2	2	0	2	2	2	2	0	0	2	2	2	0	2	2	2	2	0	2	0	0	2	0	0
Bin_10.032	2	0	2	2	2	0	0	2	2	2	2	0	2	0	2	2	2	0	2	2	2	2	2	0	0	2	2	0	2	2	2	2	0	0	2	2	2	0	2	2	2	2	0	2	0	0	2	0	0
Bin_10.033	2	0	2	2	2	0	0	2	2	2	2	0	2	0	2	2	2	0	2	2	2	2	2	0	0	2	2	0	2	2	2	2	0	0	2	2	2	0	2	2	2	2	0	2	0	0	2	0	0
Bin_10.034	2	0	2	2	2	0	0	2	2	2	2	0	2	0	2	2	2	0	2	2	2	2	2	0	0	2	2	0	2	2	2	2	0	0	2	2	2	0	2	2	2	2	0	2	0	0	2	0	0
Bin_10.035	2	0	2	2	2	0	0	2	2	2	2	0	2	0	2	2	2	0	2	2	2	2	2	0	0	2	2	0	2	2	2	2	0	0	2	2	2	0	2	2	2	2	0	2	0	0	2	0	0
Bin_10.036	2	0	2	2	2	0	0	2	2	2	2	0	2	0	2	2	2	0	2	2	2	2	2	0	0	2	0	0	2	2	2	2	0	0	2	2	2	0	2	2	2	2	0	2	0	0	2	0	0
Bin_10.037	2	0	2	2	2	0	0	2	2	2	2	0	2	0	2	2	2	0	2	2	2	2	2	0	0	2	0	0	2	2	2	2	0	0	2	2	2	0	2	2	2	2	0	2	0	0	2	0	0
Bin_10.038	2	0	2	2	2	0	0	2	2	2	2	0	2	0	2	2	2	0	2	2	2	2	2	0	0	2	0	0	2	2	2	2	0	0	2	2	2	0	2	2	2	2	0	2	0	0	2	0	0
Bin_10.039	2	0	2	2	2	0	0	2	2	2	2	0	2	0	2	2	2	0	2	2	2	2	2	0	0	2	0	0	2	2	2	2	0	0	2	2	2	0	2	2	2	2	0	2	0	0	2	0	0
Bin_10.040	2	0	2	2	2	0	0	2	2	2	2	0	2	0	2	2	2	1	2	2	2	2	2	0	0	2	0	0	2	2	2	2	0	0	2	2	2	0	2	2	2	2	0	2	0	0	2	0	0
Bin_10.041	2	0	2	2	2	0	0	2	2	2	2	0	2	0	2	2	2	1	2	2	2	2	2	0	0	2	0	0	2	2	2	2	0	0	2	2	2	0	2	2	2	2	0	2	0	0	2	0	0
Bin_10.042	2	0	2	2	2	0	0	2	2	2	2	0	2	0	2	2	2	1	2	2	2	2	2	0	0	2	0	0	2	2	2	2	0	0	2	2	2	0	2	2	2	2	0	2	0	0	2	0	0
Bin_10.043	2	0	2	2	2	0	0	2	2	2	2	0	2	0	2	2	2	1	2	2	2	2	2	0	0	2	0	0	2	2	2	2	0	0	2	2	2	0	2	2	2	2	0	2	0	0	2	0	0
Bin_10.044	2	0	2	2	2	0	0	2	2	2	2	0	2	0	2	2	2	1	2	2	2	2	2	0	0	2	0	0	2	2	2	2	0	0	2	2	2	0	2	2	2	2	0	2	0	0	2	0	2
Bin_10.045	2	0	2	2	2	0	0	2	2	2	2	0	2	0	2	2	2	1	2	2	2	2	2	0	0	2	0	0	2	2	2	2	0	0	2	2	2	0	2	2	2	2	0	2	0	0	2	0	2
Bin_10.046	2	0	2	2	2	0	0	2	2	2	2	0	2	0	2	2	2	1	2	2	2	2	2	0	0	2	0	0	2	2	2	2	0	0	2	2	2	0	2	2	2	2	0	2	0	0	2	0	2
Bin_10.047	2	0	2	2	2	0	0	2	2	2	2	0	2	0	2	2	2	0	2	2	2	2	2	0	0	2	0	0	2	2	2	2	0	0	2	2	2	0	2	2	2	2	0	2	0	0	2	0	2
Bin_10.048	2	0	2	2	2	0	0	2	2	2	2	0	2	0	2	2	2	0	2	2	2	2	2	0	0	2	0	0	2	2	2	2	0	0	2	2	2	0	2	2	2	2	0	2	0	0	2	0	2
Bin_10.049	2	0	2	2	2	0	0	2	2	2	2	0	2	0	2	2	2	0	2	2	2	2	2	0	0	2	0	0	2	2	2	2	0	0	2	2	2	0	2	2	2	2	0	2	0	0	2	0	2
Bin_10.050	2	0	2	2	2	0	0	2	2	2	2	0	2	0	2	2	2	0	2	2	2	2	2	0	0	2	0	0	2	2	2	2	0	0	2	2	2	0	2	2	2	2	0	0	0	0	2	0	2
Bin_10.051	2	0	2	2	2	0	0	2	2	2	2	0	2	2	2	2	2	1	2	2	2	2	2	0	0	2	0	0	2	2	2	2	0	0	2	2	2	0	2	2	2	0	0	0	0	0	2	0	2
Bin_10.052	2	0	2	2	2	0	0	2	2	2	2	0	2	2	2	2	2	1	2	2	2	2	2	0	0	2	0	0	2	2	2	2	0	0	2	2	2	0	2	2	2	0	0	0	0	0	2	0	2
Bin_10.053	2	0	2	2	2	0	0	2	2	2	2	0	2	2	2	2	2	1	2	2	2	2	2	0	0	2	0	0	2	2	2	2	0	0	2	2	2	0	2	2	2	0	0	0	0	0	2	0	2
Bin_10.054	2	0	2	0	2	0	0	2	2	2	2	0	2	2	2	2	2	1	2	2	2	2	2	0	0	2	0	0	2	2	2	2	0	0	2	2	2	0	2	2	2	0	0	2	0	0	2	0	2
Bin_10.055	2	0	2	0	2	0	0	2	2	2	2	0	2	2	2	2	2	1	2	2	2	2	2	0	0	2	0	0	2	2	2	2	1	0	2	2	2	0	2	2	2	0	0	2	0	0	2	0	2
Bin_10.056	2	0	2	0	2	0	0	2	2	2	2	0	2	2	2	2	2	1	2	2	2	2	2	0	0	2	0	0	2	2	2	2	1	0	2	2	2	0	2	2	2	0	0	2	0	0	2	0	2
Bin_10.057	2	1	2	2	2	1	2	2	2	2	2	2	2	2	2	2	2	1	2	2	2	2	2	2	2	2	1	2	2	2	2	2	1	2	2	2	2	2	2	2	2	1	2	2	2	2	2	2	2
Bin_10.058	2	1	2	2	2	1	2	2	2	2	2	2	2	2	2	2	2	1	2	2	2	2	2	2	2	2	1	2	2	2	2	2	1	2	2	2	2	2	2	2	2	1	2	2	2	2	2	2	2
Bin_10.059	2	1	2	2	2	1	2	2	2	2	2	2	2	2	2	2	2	1	2	2	2	2	2	2	2	2	1	2	2	2	2	2	1	2	2	2	2	2	2	2	2	1	2	2	2	2	2	2	2
Bin_10.060	2	1	2	2	2	1	2	2	2	2	2	2	2	2	2	2	2	1	2	2	2	2	2	2	2	2	1	2	2	2	2	2	1	2	2	2	2	2	2	2	2	1	2	2	2	2	2	2	2
Bin_10.061	2	1	2	2	2	1	2	2	2	2	2	2	2	2	2	2	2	1	2	2	2	2	2	2	2	2	1	2	2	2	2	2	1	2	2	2	2	2	2	2	2	1	2	2	2	2	2	2	2
Bin_10.062	2	1	2	2	2	1	2	2	2	2	2	2	2	2	2	2	2	1	2	2	2	2	2	2	2	2	1	2	2	2	2	2	1	2	2	2	2	2	2	2	2	1	2	2	2	2	2	2	2
Bin_10.063	2	1	2	2	2	1	2	2	2	2	2	2	2	2	2	2	2	1	2	2	2	2	2	2	2	2	1	2	2	2	2	2	1	2	2	2	2	2	2	2	2	1	2	2	2	2	2	2	2
Bin_10.064	2	1	2	2	2	1	2	2	2	1	2	2	2	2	2	2	2	1	2	2	2	2	2	2	2	2	1	2	2	2	2	2	1	2	2	2	2	2	2	2	2	1	2	2	2	2	2	2	2
Bin_10.065	2	1	2	2	2	1	2	2	2	1	2	2	2	2	2	2	2	1	2	2	2	2	2	2	2	2	1	2	2	2	2	2	1	2	2	2	2	2	2	2	2	1	2	2	2	2	2	2	2
Bin_10.066	2	1	2	2	2	1	2	2	2	1	2	2	2	2	2	2	2	1	2	2	2	0	2	2	2	2	1	2	2	2	1	2	1	0	2	2	2	2	2	2	2	1	2	2	2	2	2	2	2
Bin_10.067	2	1	0	2	2	1	2	2	2	1	2	2	2	2	2	2	2	1	2	2	2	0	2	2	2	2	1	2	2	2	1	2	1	0	2	2	2	2	2	2	2	1	2	2	2	2	2	2	1
Bin_10.068	2	1	0	2	2	1	2	2	2	1	2	2	2	2	2	2	2	1	2	2	2	0	2	2	2	2	1	2	2	2	1	2	1	0	2	2	2	2	2	2	2	1	2	2	2	2	2	2	1
Bin_10.069	2	1	2	2	2	1	2	2	2	1	2	2	2	2	2	2	2	1	2	2	2	2	2	2	2	2	1	2	2	2	1	2	1	2	2	2	2	2	2	2	2	1	2	2	2	2	2	2	1
Bin_10.070	2	1	2	2	2	1	2	2	2	1	2	2	2	2	2	2	2	1	2	2	2	2	2	2	2	2	1	2	2	2	1	2	1	2	2	2	2	2	2	2	2	1	2	2	2	2	2	2	1
Bin_10.071	2	1	2	2	2	1	2	2	2	1	2	2	2	2	2	2	2	1	2	2	2	2	2	2	2	2	1	2	2	2	1	2	1	2	2	2	2	1	2	2	2	1	2	2	2	2	2	2	1
Bin_10.072	2	1	2	2	2	1	2	2	2	1	2	2	2	2	2	2	2	1	2	2	2	2	2	2	2	2	1	2	2	2	1	2	1	2	2	2	2	1	2	2	2	1	2	2	2	2	2	2	1
Bin_10.073	2	1	2	2	2	1	2	2	2	1	2	2	2	2	2	2	2	1	2	2	2	2	2	2	2	2	1	2	2	2	1	2	1	2	2	2	2	1	2	2	2	1	2	2	2	2	2	2	1
Bin_10.074	2	1	2	2	2	1	2	2	2	1	2	2	2	2	2	2	2	1	2	2	2	2	2	2	2	2	1	2	2	2	1	2	1	2	2	2	2	1	2	2	2	1	2	2	2	2	2	2	1
Bin_10.075	2	1	2	2	2	1	2	2	2	1	2	2	2	2	2	2	2	1	2	2	2	2	2	2	2	2	1	2	2	2	1	2	1	2	2	2	2	1	2	2	2	1	2	2	2	2	2	2	1
Bin_10.076	2	1	2	2	2	2	2	2	2	1	2	2	2	2	2	2	2	1	2	2	2	2	2	2	2	2	1	2	2	2	1	2	1	2	2	2	2	1	2	2	2	1	2	2	2	2	2	2	1
Bin_10.077	2	1	2	2	2	2	2	2	2	2	2	2	2	2	2	2	2	1	2	2	2	2	2	2	2	2	1	2	2	2	1	2	1	2	2	2	2	1	2	2	2	1	2	2	2	2	2	2	1
Bin_10.078	2	1	2	2	2	2	2	2	2	2	2	2	2	2	2	2	2	1	2	2	2	2	2	2	2	2	1	2	2	2	1	2	1	2	2	2	2	1	2	2	2	1	2	2	2	2	2	2	1
Bin_10.079	2	2	2	2	2	2	2	2	2	2	2	2	2	2	2	2	2	1	2	2	2	2	2	2	2	2	1	2	2	2	1	2	1	2	2	2	2	1	2	2	2	1	2	2	2	2	2	2	1
Bin_10.080	2	2	2	2	2	2	2	2	2	2	2	2	2	2	2	2	2	1	2	2	2	2	2	2	2	2	1	2	2	2	1	2	1	2	2	2	2	1	2	2	2	1	2	2	2	2	2	2	1
Bin_10.081	2	2	2	2	2	2	2	2	2	2	2	2	2	2	2	2	2	1	2	2	2	2	2	2	2	2	1	2	2	2	1	2	1	2	2	2	2	1	2	2	2	1	2	2	2	2	2	2	2
Bin_10.082	2	2	2	2	2	2	2	2	2	2	2	2	2	2	2	2	2	1	2	2	2	2	2	2	2	2	1	2	2	2	1	2	1	2	2	2	2	1	2	2	2	1	2	2	2	2	2	2	2
Bin_10.083	2	2	2	2	2	2	2	2	2	2	2	2	2	2	2	2	2	1	2	2	2	2	2	2	2	2	1	2	2	2	1	2	1	2	2	2	2	1	2	2	2	1	2	2	2	2	2	2	2
Bin_10.084	2	2	2	2	2	2	2	2	2	2	2	2	2	2	2	2	2	1	2	2	2	2	2	2	2	2	1	2	2	2	1	2	1	2	2	2	2	1	2	2	2	1	2	2	2	2	2	2	2
Bin_10.085	2	2	2	2	2	2	2	2	2	2	2	2	2	2	2	2	2	1	2	2	2	2	2	2	2	2	1	2	2	2	1	2	1	2	2	2	2	1	2	2	2	1	2	1	2	2	2	2	2
Bin_10.086	2	2	2	2	2	2	2	2	2	2	2	2	2	2	2	2	2	1	2	2	2	2	2	2	2	2	1	2	2	2	1	2	1	2	2	2	2	1	2	2	2	1	2	1	2	2	2	2	2
Bin_10.087	2	2	2	2	2	2	2	2	2	2	2	2	2	2	2	2	2	1	2	2	2	2	2	2	2	2	1	2	2	2	1	2	1	2	2	2	2	1	2	2	2	1	2	1	2	2	2	2	2
Bin_10.088	2	2	2	2	2	2	2	2	2	2	2	2	2	2	2	2	2	1	2	2	2	2	2	2	2	2	1	2	2	2	1	2	1	2	2	2	2	1	2	2	2	1	2	1	2	2	2	2	2
Bin_10.089	2	2	2	2	2	2	2	2	2	2	2	0	2	2	2	2	2	1	2	2	2	2	2	2	2	2	1	2	2	2	1	2	1	2	2	2	2	1	2	2	2	1	2	1	2	2	2	2	2
Bin_10.090	2	0	2	0	2	2	2	2	2	2	2	0	2	2	2	2	2	1	2	2	0	2	2	2	0	2	1	2	2	0	1	2	1	0	2	2	2	1	2	2	2	1	2	1	2	0	2	2	2
Bin_10.091	2	0	2	0	2	2	2	2	2	2	2	0	2	0	2	2	2	1	2	2	0	2	2	0	0	2	1	0	2	0	1	2	1	0	2	2	2	1	2	2	2	1	0	1	2	0	2	2	2
Bin_10.092	2	0	2	0	2	2	2	2	2	2	2	0	2	0	2	2	2	1	2	2	0	2	2	0	0	2	1	0	2	0	1	2	1	0	2	2	2	1	2	2	2	1	0	1	2	0	2	2	2
Bin_10.093	2	0	2	0	2	2	2	2	2	2	2	0	2	0	2	2	2	1	2	2	0	2	2	0	0	2	1	0	2	0	1	2	1	0	2	2	2	1	2	2	2	1	0	1	2	0	2	2	2
Bin_10.094	2	0	2	2	2	2	2	2	2	2	2	0	2	0	2	2	2	0	2	2	0	0	2	0	0	2	1	0	2	0	2	2	0	0	2	2	2	0	2	2	2	2	0	1	2	0	2	2	2
Bin_10.095	2	0	2	2	2	2	2	2	2	2	2	0	2	0	2	2	2	0	2	2	0	0	2	0	0	2	2	0	2	0	2	2	0	0	2	2	2	0	2	2	2	2	0	1	2	0	2	2	2
Bin_10.096	2	0	2	2	2	2	2	2	2	2	2	0	2	0	2	2	2	0	2	2	0	0	2	0	0	2	2	0	2	0	2	2	0	0	2	2	2	0	2	2	2	2	0	2	2	0	2	2	2
Bin_10.097	2	0	2	2	2	2	2	2	2	2	2	0	2	0	2	2	2	0	2	2	0	0	2	0	0	2	2	0	2	0	2	2	0	0	2	2	2	0	2	2	2	0	2	2	2	2	2	2	2
Bin_10.098	2	0	2	2	2	2	2	2	2	2	2	0	2	2	2	2	2	0	2	2	0	0	2	0	0	2	2	0	2	0	2	2	0	0	2	2	2	0	2	2	2	0	2	2	2	2	2	2	2
Bin_10.099	2	0	2	2	2	2	2	2	2	2	2	0	2	2	2	2	2	0	2	2	0	0	2	0	0	2	2	0	2	0	2	2	0	0	2	2	2	0	2	2	2	0	2	2	2	2	2	2	2
Bin_10.100	2	0	2	2	2	2	2	2	2	2	2	0	2	2	2	2	2	0	2	2	0	0	2	0	0	2	2	0	2	0	2	2	0	0	2	2	2	0	2	2	2	0	2	2	2	2	2	2	2
Bin_10.101	2	0	2	2	2	2	2	2	2	2	2	0	2	2	2	2	2	0	2	2	0	0	2	0	0	2	2	0	2	0	2	2	0	0	2	2	2	0	2	2	2	0	2	2	2	2	2	2	2
Bin_10.102	2	0	2	2	2	2	2	2	2	2	2	0	2	2	2	2	2	0	2	2	0	0	0	0	2	2	2	0	2	0	2	2	0	0	2	2	2	0	2	2	2	0	2	0	2	2	2	2	2
Bin_10.103	2	0	2	2	2	2	2	2	0	2	2	0	2	2	2	2	2	0	2	2	0	0	0	0	2	2	2	0	2	0	2	2	0	0	2	2	2	0	2	2	2	0	2	0	2	2	2	2	2
Bin_10.104	2	0	2	2	2	2	2	2	0	2	2	0	2	2	2	2	2	0	2	2	0	0	0	0	2	2	2	0	2	0	2	2	0	0	2	2	2	0	2	2	2	0	2	0	2	2	2	2	2
Bin_10.105	2	0	2	2	2	2	2	2	0	2	2	0	2	2	2	2	2	0	2	2	0	2	0	0	2	2	2	0	2	0	2	2	0	0	2	2	2	0	2	2	2	0	2	0	2	2	2	2	2
Bin_10.106	2	0	2	2	2	2	2	2	0	2	2	0	2	2	2	2	2	0	2	2	0	2	0	0	2	2	2	0	2	0	2	2	0	0	2	2	2	0	2	2	2	2	2	0	2	2	2	2	2
Bin_10.107	2	0	2	2	2	2	2	2	0	2	2	0	2	2	2	2	2	0	2	2	0	2	0	0	2	2	2	0	2	0	2	2	0	0	2	2	2	0	2	2	2	2	2	0	2	2	2	2	2
Bin_10.108	2	0	2	2	2	2	2	2	0	2	2	0	2	2	2	2	2	0	2	2	2	2	2	0	2	2	2	0	2	2	2	2	0	0	2	2	2	0	2	2	2	2	2	0	2	2	2	2	2
Bin_10.109	2	2	2	2	2	2	2	2	0	2	2	0	2	2	2	2	2	0	2	2	2	2	2	0	2	2	2	0	2	2	2	2	0	0	2	2	2	0	2	2	2	2	2	0	2	2	2	2	2
Bin_10.110	2	2	2	2	0	2	2	2	0	2	2	0	2	2	2	2	2	0	2	2	2	2	2	0	2	2	2	0	2	2	2	2	0	0	2	2	2	0	2	2	2	2	2	0	2	2	2	2	2
Bin_10.111	2	2	2	2	0	2	2	2	0	2	2	0	2	2	2	2	2	0	2	2	2	2	2	0	2	2	2	0	2	2	2	2	0	0	2	2	2	0	2	2	2	2	2	0	2	2	2	2	2
Bin_10.112	2	2	2	2	0	2	2	2	0	2	2	0	2	2	2	2	2	0	2	2	2	2	2	0	2	2	2	0	2	2	2	2	0	0	2	2	2	0	2	2	2	2	2	0	2	2	2	2	2
Bin_10.113	2	2	2	2	0	2	2	2	0	2	2	0	2	2	2	2	2	0	2	2	2	2	2	0	2	2	2	0	2	2	2	2	0	0	2	2	2	0	2	2	2	2	2	0	2	2	2	2	2
Bin_10.114	2	2	2	2	0	2	2	2	0	2	2	0	2	2	2	2	2	0	2	2	2	2	2	0	2	2	2	0	2	2	2	2	0	0	2	2	2	2	2	2	2	2	2	0	2	2	2	2	2
Bin_10.115	2	2	2	2	0	2	2	2	0	2	2	0	2	2	2	2	2	0	2	2	2	2	2	0	2	2	2	0	2	2	2	2	0	0	2	2	2	2	2	2	2	2	2	0	2	2	2	2	2
Bin_10.116	2	2	2	2	0	2	2	2	0	2	2	0	2	2	2	2	2	0	2	2	2	2	2	0	2	2	2	2	2	2	2	2	0	0	2	2	2	2	2	2	2	2	2	0	2	2	2	2	2
Bin_10.117	2	2	2	2	0	2	2	2	0	2	2	0	2	2	2	2	2	0	2	2	2	2	2	0	2	2	2	2	2	2	2	2	0	0	2	2	2	2	2	2	2	2	2	0	2	2	2	2	2
Bin_10.118	2	2	2	2	0	2	2	2	0	2	2	0	2	2	2	2	2	0	2	2	2	2	2	0	2	0	2	2	2	2	2	2	0	0	2	2	2	2	2	2	2	2	2	0	2	2	2	2	2
Bin_10.119	2	2	2	2	0	2	2	2	0	2	2	0	2	2	2	2	2	2	2	2	2	2	2	0	2	0	2	2	2	2	2	2	2	2	2	2	2	2	2	2	2	2	2	0	2	2	2	2	2
Bin_10.120	2	2	2	2	0	2	2	2	0	2	2	0	2	2	2	2	2	2	2	2	2	2	2	0	2	0	2	2	2	2	2	2	2	2	2	2	2	2	2	2	2	2	2	0	2	2	2	2	2
Bin_10.121	2	2	2	2	0	2	2	2	0	2	2	0	2	2	2	2	2	2	2	2	2	2	2	0	2	0	2	2	2	2	2	2	2	2	2	2	2	2	2	2	2	2	2	0	2	2	2	2	2
Bin_10.122	2	2	2	2	0	2	2	2	0	2	2	0	2	2	2	2	2	2	2	2	2	2	2	0	2	0	2	2	2	2	2	2	2	2	2	2	2	2	2	2	2	2	2	0	2	2	2	2	2
Bin_10.123	2	2	2	2	0	2	2	2	0	2	2	0	2	2	2	2	2	2	2	2	2	2	2	0	2	0	2	2	2	2	2	2	2	2	2	2	2	2	2	2	2	2	2	0	2	2	2	2	2
Bin_10.124	2	2	2	2	0	2	2	2	0	2	2	0	2	2	2	2	2	2	2	2	2	2	2	0	2	0	2	2	2	2	2	2	2	2	2	2	2	2	2	2	2	2	2	0	2	2	2	2	2
Bin_10.125	2	2	2	2	0	2	2	2	0	2	2	0	2	2	2	2	2	2	2	2	2	2	2	0	2	0	2	2	2	2	2	2	2	2	2	2	2	2	2	2	2	2	2	0	2	2	2	2	2
Bin_10.126	2	2	2	2	0	2	2	2	0	2	2	0	2	2	2	2	2	2	2	2	2	2	2	0	2	0	2	2	2	2	2	2	2	2	2	2	2	2	2	2	2	2	2	0	2	2	2	2	2
Bin_10.127	2	2	2	2	0	2	2	2	0	2	2	0	2	2	2	2	2	2	2	2	2	2	2	0	2	0	2	2	2	2	2	2	2	2	2	2	2	2	2	2	2	2	2	0	2	0	2	2	2
Bin_10.128	2	2	2	2	0	2	2	2	0	2	2	0	2	2	2	2	2	2	2	2	2	2	2	0	2	0	2	2	2	2	2	2	2	2	2	2	2	2	2	2	2	2	0	0	2	0	2	2	2
Bin_10.129	2	2	2	2	0	2	2	2	0	2	2	0	2	2	1	2	2	2	2	2	2	2	2	0	2	0	2	2	2	2	2	2	2	2	2	2	2	2	2	2	2	2	0	0	2	0	2	2	2
Bin_10.130	2	2	2	2	0	2	2	2	0	2	2	0	2	2	1	1	2	2	2	2	2	2	2	0	2	0	2	2	2	2	2	2	2	2	2	2	2	2	2	2	2	2	0	0	2	0	2	2	2
Bin_10.131	2	2	2	2	0	2	2	2	0	2	2	0	2	2	1	1	2	2	2	2	2	2	2	0	2	0	2	2	2	2	2	2	2	2	2	2	2	2	2	2	2	2	0	0	2	0	2	2	2
Bin_10.132	2	2	2	2	0	2	2	2	0	2	2	0	2	2	1	2	2	2	2	2	2	2	2	0	2	0	2	2	2	2	2	2	2	2	2	2	2	2	2	2	2	2	0	0	2	0	2	2	2
Bin_10.133	2	2	2	2	0	2	2	2	0	2	2	0	2	2	1	2	2	2	2	2	2	2	2	0	2	0	2	2	2	2	2	2	2	2	2	2	2	2	2	2	2	2	0	0	2	0	2	2	1
Bin_10.134	2	2	2	2	0	2	2	2	0	2	2	0	2	2	1	2	2	2	2	2	2	2	2	0	2	0	2	2	2	2	2	2	2	2	2	2	2	2	2	2	2	2	0	0	2	0	2	2	1
Bin_10.135	2	2	2	2	0	2	2	2	0	2	2	0	2	2	1	2	2	2	2	2	2	2	2	0	2	0	2	2	2	2	2	2	2	2	2	2	2	2	2	2	2	2	0	0	2	0	2	2	1
Bin_10.136	2	2	2	2	0	2	2	2	0	2	2	0	2	2	0	0	2	2	2	2	2	2	2	0	2	0	2	2	2	2	2	2	2	2	2	2	2	2	2	2	2	2	0	0	2	0	2	2	1
Bin_10.137	2	2	2	2	0	2	2	2	0	2	2	0	2	2	0	0	2	2	2	2	2	2	2	0	2	0	2	2	2	2	2	2	2	2	2	2	2	2	2	2	2	2	2	0	2	2	2	2	1
Bin_10.138	2	2	2	2	0	2	2	2	0	2	2	0	2	2	0	0	2	2	2	2	2	2	2	0	2	0	2	2	2	2	2	2	2	2	2	2	0	2	2	2	2	2	2	0	2	2	2	2	1
Bin_10.139	2	2	2	2	0	2	2	2	0	2	2	0	2	2	0	0	2	2	2	2	2	2	2	0	2	0	2	2	2	2	2	2	2	2	2	2	0	2	2	2	2	2	2	0	2	2	2	2	1
Bin_10.140	2	2	2	2	0	2	2	2	0	2	2	2	2	2	0	0	2	2	2	2	2	2	2	0	2	2	2	2	2	2	2	2	2	2	2	2	0	2	2	2	0	2	2	0	2	2	2	2	1
Bin_10.141	2	2	2	2	0	2	2	2	0	2	2	2	2	2	0	0	2	2	2	2	2	2	2	0	2	2	2	2	2	2	2	2	2	2	2	2	0	2	2	2	0	2	2	0	2	2	2	2	1
Bin_10.142	2	2	2	2	0	2	2	2	0	2	2	2	2	2	0	0	2	2	2	2	2	2	2	0	2	2	2	2	2	2	2	2	2	2	2	2	2	2	2	2	0	2	2	0	2	2	2	2	1
Bin_10.143	2	2	2	2	0	2	2	2	0	2	2	2	2	2	0	0	2	2	2	2	2	2	2	0	2	2	2	2	2	2	2	2	2	2	2	2	2	2	2	2	2	2	2	0	2	2	2	2	1
Bin_10.144	2	2	2	2	0	2	2	2	0	2	2	2	2	2	0	0	2	2	2	2	2	2	2	0	2	0	2	2	2	2	2	2	2	2	2	2	2	2	2	2	2	2	2	0	2	2	2	2	1
Bin_10.145	2	2	2	2	0	2	2	2	0	2	2	2	2	2	0	0	2	2	2	2	2	2	2	0	2	0	2	2	0	2	2	2	2	2	2	2	2	2	2	2	2	2	2	0	2	2	2	2	1
Bin_10.146	2	2	2	2	0	2	2	2	0	2	2	0	2	2	0	0	2	2	2	2	2	2	2	0	2	0	2	2	0	2	2	2	2	2	2	2	2	2	2	2	2	2	2	0	2	2	2	2	1
Bin_10.147	2	2	2	2	0	2	2	2	0	2	2	0	2	2	0	0	2	2	2	0	2	2	2	0	2	0	2	2	0	2	2	2	2	2	2	2	2	2	2	2	2	2	2	0	2	2	2	2	1
Bin_10.148	2	2	2	2	0	2	2	2	0	2	2	0	2	2	0	0	2	2	0	0	2	2	2	0	2	0	2	2	0	2	2	2	2	2	2	2	2	2	2	2	2	2	2	0	2	2	2	2	1
Bin_10.149	2	2	2	2	0	2	2	2	0	2	2	0	2	2	0	0	2	2	0	0	2	2	2	0	2	0	2	2	0	2	2	2	2	2	2	2	2	2	2	2	2	2	2	0	2	2	2	2	1
Bin_10.150	2	2	2	2	0	2	2	2	0	2	2	0	2	2	0	0	2	2	0	0	2	2	2	0	2	0	2	2	0	2	2	2	2	2	2	2	2	2	2	2	2	2	2	0	2	2	2	2	1
Bin_10.151	2	2	2	2	0	2	2	2	0	2	2	0	2	2	0	0	2	2	0	0	2	2	2	0	2	0	2	2	0	2	2	2	2	2	2	2	2	2	2	2	2	2	2	0	2	2	2	2	1
Bin_10.152	2	2	2	2	2	2	2	2	0	2	2	0	2	2	0	0	2	2	0	0	2	2	2	0	2	0	2	2	0	2	2	2	2	2	2	2	2	2	2	2	2	2	2	0	2	2	2	2	1
Bin_10.153	2	2	2	2	2	2	2	2	0	2	2	0	2	2	2	2	2	2	0	0	2	2	2	0	2	2	2	2	0	2	2	2	2	2	2	2	2	2	2	2	2	2	2	0	2	2	2	2	1
Bin_10.154	2	2	2	2	2	2	2	2	0	2	2	0	2	2	2	2	2	2	0	0	2	2	2	0	2	2	2	2	0	2	2	2	2	2	2	2	2	2	2	2	2	2	2	0	2	2	2	2	1
Bin_10.155	2	2	2	2	2	2	2	2	0	2	2	2	2	2	2	2	2	2	0	0	2	2	2	0	2	2	2	2	0	2	2	2	2	2	2	2	2	2	2	2	2	2	2	0	2	2	2	2	1
Bin_10.156	2	2	2	2	2	2	2	2	0	2	2	2	2	2	2	2	2	2	0	0	2	2	2	0	2	2	2	2	0	2	2	2	2	2	2	2	2	2	2	2	2	2	2	0	2	2	2	2	1
Bin_10.157	2	2	2	2	2	2	2	2	0	2	2	2	2	2	2	2	2	2	0	0	2	2	2	0	2	2	2	0	0	2	2	2	2	2	2	2	2	2	2	2	2	2	2	0	2	2	2	2	1
Bin_10.158	2	2	2	2	2	2	2	2	0	2	2	2	2	2	2	2	2	2	0	0	2	2	2	0	2	2	2	0	0	2	2	2	2	2	2	2	2	2	2	2	2	2	2	0	2	2	2	2	1
Bin_10.159	2	2	2	2	2	2	2	2	0	2	2	2	2	2	2	2	2	2	0	0	2	2	2	0	2	2	2	0	0	2	2	2	2	2	2	2	2	2	2	2	2	2	2	0	2	2	2	2	1
Bin_10.160	2	2	2	2	2	2	2	2	0	2	2	2	2	2	2	2	2	2	0	0	2	2	2	0	2	2	2	0	0	2	2	2	2	2	2	2	2	2	2	2	2	2	2	0	2	2	2	2	1
Bin_10.161	2	2	2	2	2	2	2	2	0	2	2	2	2	2	2	2	2	2	0	0	2	2	2	0	2	2	2	0	0	2	2	2	2	2	2	2	2	2	2	2	2	2	2	0	2	2	2	2	1
Bin_10.162	2	2	2	2	2	2	2	2	0	2	2	2	2	2	2	2	2	2	0	0	2	2	2	0	2	2	2	0	0	2	2	2	2	2	2	2	2	2	2	2	2	2	2	0	2	2	2	2	1
Bin_10.163	2	2	2	2	2	2	2	2	0	2	2	2	2	2	2	2	2	2	0	0	2	2	2	0	2	2	2	0	2	2	2	2	2	2	2	2	2	2	2	2	2	2	2	0	2	2	2	2	1
Bin_10.164	2	2	2	2	2	2	2	2	0	2	2	2	2	2	2	2	2	2	0	0	2	2	2	0	2	2	2	0	2	2	2	2	2	2	2	2	2	2	2	2	2	2	0	0	2	0	2	2	1
Bin_10.165	2	2	2	2	2	2	2	2	0	2	2	2	2	2	2	2	2	2	0	0	2	2	2	0	2	2	2	0	2	2	2	2	2	2	2	2	2	2	2	2	2	2	0	0	2	0	2	2	1
Bin_10.166	2	2	2	2	2	2	2	2	0	2	2	2	2	2	2	2	2	2	0	0	2	2	2	0	2	2	2	0	2	2	2	2	2	2	2	2	2	2	2	2	2	2	0	0	2	0	2	2	2
Bin_10.167	2	2	2	2	2	2	2	2	2	2	2	2	2	2	2	2	2	2	0	0	2	2	2	0	2	2	2	0	2	2	2	2	2	2	2	2	2	2	2	2	2	2	0	0	2	0	2	2	2
Bin_10.168	2	2	2	2	2	2	2	2	2	2	2	2	2	2	2	2	2	2	0	0	2	2	2	0	2	2	2	0	2	2	2	2	2	2	2	2	2	2	2	2	2	2	0	0	2	0	2	2	2
Bin_10.169	2	2	2	2	2	2	2	2	2	2	2	2	2	2	2	2	2	2	0	0	2	2	2	0	2	2	2	0	2	2	2	0	2	2	2	2	2	2	2	2	2	2	0	0	2	0	2	2	2
Bin_10.170	2	2	2	2	2	2	2	2	2	2	2	2	2	2	2	2	2	2	0	0	2	2	2	0	2	2	2	0	2	2	2	0	2	2	2	2	2	2	2	2	2	2	0	0	2	0	2	2	2
Bin_10.171	2	2	2	2	2	2	2	2	2	2	2	2	2	2	2	2	2	2	0	0	2	2	2	0	2	2	2	0	2	2	2	0	2	2	2	2	2	2	2	2	2	2	0	0	2	0	2	2	2
Bin_10.172	2	2	2	2	2	2	2	2	2	2	2	2	2	2	2	2	2	2	0	0	2	2	2	0	2	2	2	0	2	2	2	0	2	2	2	2	2	2	2	2	2	2	0	0	2	0	2	2	2
Bin_10.173	2	2	2	2	2	2	2	2	2	2	2	2	2	2	2	2	2	2	0	0	2	2	2	0	1	2	2	0	2	2	2	0	2	2	2	2	2	2	2	2	2	2	0	0	2	0	2	2	2
Bin_10.174	2	2	2	2	2	2	2	2	2	2	2	2	2	2	2	2	2	2	0	0	2	2	2	0	1	2	2	0	2	2	2	0	2	2	2	2	2	2	2	2	2	2	0	0	2	0	2	2	1
Bin_10.175	2	2	2	2	2	2	2	2	2	2	2	2	2	2	2	2	2	2	0	0	2	2	2	0	1	2	2	0	2	2	2	0	2	2	2	2	2	2	2	2	2	2	0	0	2	0	2	2	1
Bin_10.176	2	2	2	2	2	2	2	2	2	2	2	2	2	2	2	2	2	2	0	0	2	0	2	0	1	2	2	0	2	2	2	0	2	2	2	2	2	2	2	2	2	2	0	0	2	0	2	2	1
Bin_10.177	2	2	2	2	2	2	2	2	2	2	2	2	2	2	2	2	2	2	0	2	2	0	2	0	1	2	2	0	2	2	2	0	2	2	2	2	2	2	2	2	2	2	0	0	2	0	2	2	1
Bin_10.178	2	2	2	2	2	2	2	2	2	2	2	2	2	2	2	2	2	2	0	2	2	0	2	0	1	2	2	0	1	2	2	0	2	2	2	2	2	2	2	2	2	2	0	0	2	0	2	2	1
Bin_10.179	2	2	2	2	2	2	2	2	2	2	2	2	2	2	2	2	2	2	0	2	2	0	2	0	1	2	2	0	1	2	2	0	2	2	2	2	2	2	2	2	2	2	0	0	2	0	2	2	1
Bin_10.180	2	2	2	2	2	2	2	2	2	2	2	2	2	2	2	2	2	2	0	2	2	0	2	0	0	2	2	0	1	2	2	0	2	2	2	2	2	2	2	2	2	2	0	0	2	0	2	2	1
Bin_10.181	2	2	2	2	2	2	2	2	2	2	2	2	2	2	2	2	2	2	0	2	2	0	2	0	0	2	2	2	1	2	2	0	2	2	2	2	2	2	2	2	2	2	0	0	2	0	2	2	1
Bin_10.182	2	2	2	2	2	2	2	2	2	2	2	2	2	2	2	2	2	2	0	2	2	0	2	0	0	2	2	2	1	2	2	0	2	2	2	2	2	2	2	2	2	2	0	0	2	0	2	2	1
Bin_10.183	2	2	2	2	2	2	2	2	2	2	2	2	2	2	2	2	2	2	0	2	2	0	2	0	0	2	2	2	1	2	2	0	2	2	2	2	2	2	2	2	2	2	0	0	2	0	2	2	1
[truncated: 73 more columns]

## Sheet: Phenotype
Earrot	1.79918	1.96911	1.99176	1.95406	1.84565	1.98294	2.22562	2.98129	1.76636	2.026	1.83452	1.79166	1.64277	1.6349	3.17402	2.05483	2.05902	1.97542	2.04558	1.78773	2.35243	1.6625	1.59579	1.86956	1.76535	1.79429	4.25627	2.07693	2.23443	1.87706	2.61064	2.31008	2.17289	2.78591	2.67495	2.30133	1.72401	2.29318	1.83926	1.5584	1.97297	4.26	1.77245	2.58034	1.80181	2.07035	1.86202	1.57004	1.60195
[truncated: 73 more columns]
