# Supplementary material for: Identification of Fusarium verticillioides Resistance Alleles in Three Maize Populations With Teosinte Gene Introgression
Source: Front Plant Sci. 2022 Jul 14;13:942397. doi: 10.3389/fpls.2022.942397 (PMC9331921; doi:10.3389/fpls.2022.942397)
Supplement: Supplementary file 6 [file Table_5.XLSX]

## Sheet: Sheet1
Table S5. Significant QTL for FER of each year in three populations
Population-Environment	Chromosome	Left Marker	Right Marker	Position (cM)	LOD	PVE(%)	Add
BD-CZ	2	Bin2.261	Bin2.262	84.9993	6.0418	6.6495	0.4793
	5	Bin5.105	Bin5.106	82.0993	5.0432	5.4649	0.7065
	5	Bin5.177	Bin5.178	112.299	15.5462	19.893	-1.0557
	10	Bin10.055	Bin10.056	26.5001	10.6728	12.3365	-0.8577
	10	Bin10.140	Bin10.141	66.7996	4.6891	5.0689	-0.4875
BD-XSBN	2	Bin2.082	Bin2.083	35.2	3.6672	6.3861	0.1829
	2	Bin2.189	Bin2.190	65.9996	4.6659	8.1259	0.2055
	5	Bin5.196	Bin5.197	114.899	5.8156	10.277	-0.2854
	10	Bin10.011	Bin10.012	5.6	2.9747	5.0934	-0.1891
	10	Bin10.114	Bin10.115	54.5997	3.4598	5.9482	-0.2248
BP-CZ	3	Bin3.002	Bin3.003	9.3	4.9437	1.2822	-0.5403
	4	Bin4.031	Bin4.032	92.7992	3.8855	1.2613	-0.5147
	6	Bin6.009	Bin6.014	10.5	9.0554	1.3942	-0.5107
BP-XSBN	1	Bin1.109	Bin1.110	96.2991	3.3404	3.3279	-0.1429
	1	Bin1.188	Bin1.189	185.302	24.1447	37.9765	-0.667
	5	Bin5.018	Bin5.019	17.5	3.9106	3.9619	-0.1636
ZP-CZ	4	Bin4.044	Bin4.045	68.9995	5.6119	14.4418	-0.4394
	5	Bin5.116	Bin5.117	89.9992	10.7134	31.125	-0.7579
ZP-XSBN	4	Bin4.065	Bin4.066	86.3993	10.2074	4.0922	-0.4035
	4	Bin4.207	Bin4.208	177.902	40.5926	31.5616	-1.0967
	5	Bin5.109	Bin5.110	78.5994	12.977	5.385	-0.7481
	5	Bin5.116	Bin5.117	91.5992	4.8972	2.0962	-0.4377
The same colors highlighted loci from two environments can be considered as a coincident QTL.
