# Supplementary material for: Identification of Fusarium verticillioides Resistance Alleles in Three Maize Populations With Teosinte Gene Introgression
Source: Front Plant Sci. 2022 Jul 14;13:942397. doi: 10.3389/fpls.2022.942397 (PMC9331921; doi:10.3389/fpls.2022.942397)
Supplement: Supplementary file 7 [file Table_6.XLSX]

## Sheet: Sheet1
Table S6. Candidate genes in four coincident QTLs
QTL	candidate genes	gene annotation
qFERbd5.177	Zm00001d017815	tRNA
	Zm00001d017816	tRNA
	Zm00001d017817	Arabidopsis homolog is involved in defense response to bacterium
	Zm00001d017818	DEGP PROTEASE 7. It is related to chloroplast and the function of PSII.
	Zm00001d017820	GALACTAN SYNTHASE1.It is related to cell wall.
	Zm00001d017821	L-TYPE LECTIN RECEPTOR KINASE S.7. It is related to pollen development and male fertility.
	Zm00001d017822	unknown
	Zm00001d017823	thioredoxin reductase
qFERbd10.140	Zm00001d026334	PAO3 - polyamine oxidase3
	Zm00001d026335	ATG8b - autophagy8b,autophagy-related protein,Ubiquitin-like superfamily protein
	Zm00001d026336	polyphenol oxidase putative
	Zm00001d026337	SS3 - starch synthase3,soluble starch synthase 3 chloroplast precursor putative
	Zm00001d026339	unknown
	Zm00001d026341	unknown
	Zm00001d026343	60S ribosomal protein L27-3 putative
	Zm00001d026344	Arabidopsis homolog is an actin cytoskeleton-regulatory complex pan-like protein
	Zm00001d026345	Arabidopsis homolog is KNOTEN1, involved in DNA repair.
	Zm00001d026346	RNA recognition motif containing protein
	Zm00001d026347	Arabidopsis homolog is polyadenylate-binding protein, involved in stress granule assembly.
	Zm00001d026348	AT hook motif family protein
	Zm00001d026350	pentatricopeptide putative
	Zm00001d026351	homeobox and START domains containing protein，transcription factor,lipid-binding domain
qFERzp4.066	too many genes
qFERzp5.116	too many genes
